# Supplementary material for: A comparison of prospective space-time scan statistics and spatiotemporal event sequence based clustering for COVID-19 surveillance
Source: PLoS One. 2021 Jun 10;16(6):e0252990. doi: 10.1371/journal.pone.0252990 (PMC8191960; doi:10.1371/journal.pone.0252990)
Supplement: S1 Table — This table is merged through FIPS of US counties, and also includes other selected output parameters from SaTScan such as p-values, LOC_RR (location or county relative risk), CLU_RR (cluster relative risk), LOC_LAT (location latitude), LOC_LONG (location longitude). (XLSX) [file pone.0252990.s001.xlsx]

## Sheet: Sheet1
FIPS	LOC_ID	SaTScan_clusters	STES_clusters	P_VALUE	RECURR_INT	CLU_OBS	CLU_EXP	CLU_ODE	CLU_RR	CLU_POP	LOC_OBS	LOC_EXP	LOC_ODE	LOC_RR	LOC_POP	LOC_LAT	LOC_LONG
41017	Deschutes, Oregon	1	6	0	1e+17	389	38.3575	10.1414	12.2785	888297	1	0.503996	1.98414	1.98462	3876.31	43.9157	-121.229
53077	Yakima, Washington	1	1	0	1e+17	389	38.3575	10.1414	12.2785	888297	2	0.639576	3.12707	3.12915	4919.08	46.4574	-120.738
46103	Pennington, South Dakota	1	6	0	1e+17	389	38.3575	10.1414	12.2785	888297	1	0.290058	3.44758	3.44878	2230.88	44.0026	-102.824
41059	Umatilla, Oregon	1	6	0	1e+17	389	38.3575	10.1414	12.2785	888297	1	0.198726	5.03206	5.03402	3056.86	45.5907	-118.735
53037	Kittitas, Washington	1	4	0	1e+17	389	38.3575	10.1414	12.2785	888297	2	0.244411	8.18293	8.18994	2819.71	47.1252	-120.679
53033	King, Washington	1	3	0	1e+17	389	38.3575	10.1414	12.2785	888297	245	22.973	10.6647	11.9744	596325	47.4914	-121.835
53061	Snohomish, Washington	1	3	0	1e+17	389	38.3575	10.1414	12.2785	888297	102	8.38328	12.1671	12.7509	217610	48.0462	-121.717
56033	Sheridan, Wyoming	1	2	0	1e+17	389	38.3575	10.1414	12.2785	888297	1	0.0777185	12.8669	12.8727	597.75	44.7905	-106.886
8107	Routt, Colorado	1	8	0	1e+17	389	38.3575	10.1414	12.2785	888297	1	0.0653616	15.2995	15.3065	502.71	40.486	-106.991
49043	Summit, Utah	1	6	0	1e+17	389	38.3575	10.1414	12.2785	888297	4	0.214889	18.6143	18.6486	1652.75	40.8669	-110.954
8037	Eagle, Colorado	1	3	0	1e+17	389	38.3575	10.1414	12.2785	888297	14	0.562163	24.9038	25.0679	6485.53	39.6275	-106.693
8117	Summit, Colorado	1	1	0	1e+17	389	38.3575	10.1414	12.2785	888297	2	0.0790595	25.2974	25.3211	608.06	39.638	-106.115
53013	Columbia, Washington	1	8	0	1e+17	389	38.3575	10.1414	12.2785	888297	1	0.0101594	98.4313	98.4788	78.14	46.2944	-117.905
8097	Pitkin, Colorado	1	2	0	1e+17	389	38.3575	10.1414	12.2785	888297	10	0.0905904	110.387	110.922	696.75	39.2172	-106.931
36119	Westchester, New York	2	3	0	1e+17	139	14.7994	9.39229	10.0018	189707	139	14.7994	9.39229	10.0018	189707	41.1628	-73.7574
22103	St. Tammany, Louisiana	3	4	1.17e-12	854979000000	66	17.6586	3.73756	3.82849	167447	2	1.32783	1.50622	1.50672	10212.5	30.4094	-89.9564
22017	Caddo, Louisiana	3	2	1.17e-12	854979000000	66	17.6586	3.73756	3.82849	167447	1	0.612376	1.63298	1.63329	4709.88	32.5799	-93.8838
1101	Montgomery, Alabama	3	8	1.17e-12	854979000000	66	17.6586	3.73756	3.82849	167447	1	0.577404	1.73189	1.73225	4440.9	32.2207	-86.2097
22051	Jefferson, Louisiana	3	4	1.17e-12	854979000000	66	17.6586	3.73756	3.82849	167447	4	2.2052	1.8139	1.81549	16960.5	29.7408	-90.1112
13077	Coweta, Georgia	3	8	1.17e-12	854979000000	66	17.6586	3.73756	3.82849	167447	1	0.378609	2.64125	2.64205	2911.94	33.3533	-84.7613
48183	Gregg, Texas	3	7	1.17e-12	854979000000	66	17.6586	3.73756	3.82849	167447	1	0.315986	3.1647	3.16576	2430.29	32.4794	-94.8159
13115	Floyd, Georgia	3	7	1.17e-12	854979000000	66	17.6586	3.73756	3.82849	167447	3	0.753333	3.9823	3.98667	5794	34.2627	-85.2158
47187	Williamson, Tennessee	3	3	1.17e-12	854979000000	66	17.6586	3.73756	3.82849	167447	8	1.82342	4.38735	4.4006	18699	35.891	-86.8928
48423	Smith, Texas	3	1	1.17e-12	854979000000	66	17.6586	3.73756	3.82849	167447	3	0.593376	5.05582	5.06175	4563.75	32.3747	-95.2718
13113	Fayette, Georgia	3	7	1.17e-12	854979000000	66	17.6586	3.73756	3.82849	167447	3	0.58341	5.14218	5.14824	4487.1	33.4136	-84.4909
22045	Iberia, Louisiana	3	4	1.17e-12	854979000000	66	17.6586	3.73756	3.82849	167447	2	0.356049	5.6172	5.6217	2738.43	29.868	-91.7587
13015	Bartow, Georgia	3	4	1.17e-12	854979000000	66	17.6586	3.73756	3.82849	167447	4	0.549335	7.28153	7.2938	4225.02	34.2373	-84.8389
28035	Forrest, Mississippi	3	4	1.17e-12	854979000000	66	17.6586	3.73756	3.82849	167447	3	0.381885	7.85577	7.8658	2937.14	31.1896	-89.2583
22071	Orleans, Louisiana	3	3	1.17e-12	854979000000	66	17.6586	3.73756	3.82849	167447	26	2.9839	8.71343	8.81236	22949.7	30.0697	-89.9266
13177	Lee, Georgia	3	2	1.17e-12	854979000000	66	17.6586	3.73756	3.82849	167447	1	0.0764617	13.0785	13.0843	588.08	31.7793	-84.1432
28083	Leflore, Mississippi	3	8	1.17e-12	854979000000	66	17.6586	3.73756	3.82849	167447	1	0.0718498	13.9179	13.9242	552.61	33.5555	-90.299
31055	Douglas, Nebraska	4	3	6.5443e-09	152804809	42	9.95474	4.2191	4.28633	87765.9	11	5.82617	1.88803	1.89282	56012.4	41.2952	-96.1509
20209	Wyandotte, Kansas	4	8	6.5443e-09	152804809	42	9.95474	4.2191	4.28633	87765.9	1	0.421745	2.3711	2.37177	3243.71	39.1173	-94.7638
27109	Olmsted, Minnesota	4	6	6.5443e-09	152804809	42	9.95474	4.2191	4.28633	87765.9	1	0.403552	2.47799	2.47871	3103.78	44.0037	-92.4021
27019	Carver, Minnesota	4	5	6.5443e-09	152804809	42	9.95474	4.2191	4.28633	87765.9	1	0.267914	3.73254	3.73387	2060.57	44.8202	-93.801
19155	Pottawattamie, Iowa	4	7	6.5443e-09	152804809	42	9.95474	4.2191	4.28633	87765.9	1	0.23762	4.20841	4.20997	1827.57	41.3364	-95.5391
46099	Minnehaha, South Dakota	4	6	6.5443e-09	152804809	42	9.95474	4.2191	4.28633	87765.9	3	0.492376	6.0929	6.10036	3786.94	43.6744	-96.7911
19103	Johnson, Iowa	4	3	6.5443e-09	152804809	42	9.95474	4.2191	4.28633	87765.9	14	1.92658	7.26675	7.30978	14817.6	41.6717	-91.5875
31025	Cass, Nebraska	4	8	6.5443e-09	152804809	42	9.95474	4.2191	4.28633	87765.9	1	0.0669167	14.944	14.9507	514.67	40.909	-96.1397
19027	Carroll, Iowa	4	8	6.5443e-09	152804809	42	9.95474	4.2191	4.28633	87765.9	1	0.0514087	19.452	19.461	395.39	42.0362	-94.8603
46035	Davison, South Dakota	4	2	6.5443e-09	152804809	42	9.95474	4.2191	4.28633	87765.9	2	0.100829	19.8356	19.854	775.49	43.6749	-98.1446
46005	Beadle, South Dakota	4	6	6.5443e-09	152804809	42	9.95474	4.2191	4.28633	87765.9	1	0.0470441	21.2566	21.2665	361.82	44.4146	-98.2786
19085	Harrison, Iowa	4	8	6.5443e-09	152804809	42	9.95474	4.2191	4.28633	87765.9	1	0.0358165	27.9201	27.9332	275.47	41.6833	-95.8156
46023	Charles Mix, South Dakota	4	6	6.5443e-09	152804809	42	9.95474	4.2191	4.28633	87765.9	1	0.023689	42.2136	42.2337	182.2	43.2066	-98.5886
31107	Knox, Nebraska	4	6	6.5443e-09	152804809	42	9.95474	4.2191	4.28633	87765.9	1	0.0212416	47.0774	47.0999	163.37	42.6376	-97.8918
46009	Bon Homme, South Dakota	4	6	6.5443e-09	152804809	42	9.95474	4.2191	4.28633	87765.9	1	0.0175934	56.8394	56.8666	135.31	42.9891	-97.8859
46087	McCook, South Dakota	4	8	6.5443e-09	152804809	42	9.95474	4.2191	4.28633	87765.9	1	0.014241	70.22	70.2537	109.53	43.6743	-97.3686
36005	Bronx, New York	5	3	2.44777e-07	4085356	102	47.4744	2.14853	2.20857	1.26739e+06	10	7.23116	1.3829	1.38478	139040	40.8521	-73.8628
36047	Kings, New York	5	3	2.44777e-07	4085356	102	47.4744	2.14853	2.20857	1.26739e+06	10	6.52622	1.53228	1.53489	301165	40.6362	-73.9494
34017	Hudson, New Jersey	5	1	2.44777e-07	4085356	102	47.4744	2.14853	2.20857	1.26739e+06	3	1.71419	1.75009	1.75119	26368.3	40.7377	-74.0752
36081	Queens, New York	5	3	2.44777e-07	4085356	102	47.4744	2.14853	2.20857	1.26739e+06	22	11.492	1.91438	1.92428	220966	40.7109	-73.8168
36059	Nassau, New York	5	3	2.44777e-07	4085356	102	47.4744	2.14853	2.20857	1.26739e+06	23	6.91869	3.32433	3.35066	212851	40.7407	-73.5894
36061	New York, New York	5	3	2.44777e-07	4085356	102	47.4744	2.14853	2.20857	1.26739e+06	30	8.30445	3.61252	3.65126	287419	40.7673	-73.9715
51147	Prince Edward, Virginia	6	8	2.8734e-07	3480194	10	0.345074	28.9793	29.1162	7437.96	1	0.0581315	17.2024	17.2103	447.1	37.2255	-78.436
51193	Westmoreland, Virginia	6	4	2.8734e-07	3480194	10	0.345074	28.9793	29.1162	7437.96	2	0.0918549	21.7735	21.7937	706.47	38.1102	-76.8021
51095	James City, Virginia	6	1	2.8734e-07	3480194	10	0.345074	28.9793	29.1162	7437.96	7	0.195088	35.8813	36.0006	1500.45	37.3116	-76.7695
6085	Santa Clara, California	7	3	5.9451e-07	1682057	93	42.3566	2.19564	2.25238	790544	68	34.4041	1.97651	2.00996	699319	37.231	-121.697
6081	San Mateo, California	7	3	5.9451e-07	1682057	93	42.3566	2.19564	2.25238	790544	18	5.86291	3.07015	3.08846	75154.2	37.4229	-122.328
6087	Santa Cruz, California	7	7	5.9451e-07	1682057	93	42.3566	2.19564	2.25238	790544	7	2.08959	3.34994	3.35798	16071.4	37.0558	-122.007
39013	Belmont, Ohio	8	1	3.7899e-06	263859	9	0.338905	26.5561	26.6687	2606.57	2	0.170825	11.7079	11.7183	1313.84	40.0163	-80.9924
21173	Montgomery, Kentucky	8	1	3.7899e-06	263859	9	0.338905	26.5561	26.6687	2606.57	2	0.0717835	27.8616	27.8877	552.1	38.0325	-83.9145
21097	Harrison, Kentucky	8	6	3.7899e-06	263859	9	0.338905	26.5561	26.6687	2606.57	5	0.096296	51.9232	52.0476	740.63	38.4419	-84.3287
13039	Camden, Georgia	9	8	4.64509e-06	215281	12	0.852168	14.0817	14.1586	15925.9	1	0.139366	7.17537	7.17838	1071.88	30.9295	-81.666
45055	Kershaw, South Carolina	9	3	4.64509e-06	215281	12	0.852168	14.0817	14.1586	15925.9	10	0.678661	14.7349	14.8021	6524.61	34.3399	-80.5876
13049	Charlton, Georgia	9	6	4.64509e-06	215281	12	0.852168	14.0817	14.1586	15925.9	1	0.0341416	29.2898	29.3036	262.59	30.7837	-82.1395
55093	Pierce, Wisconsin	10	2	6.76272e-05	14787	12	1.14827	10.4505	10.5061	8831.53	3	0.326991	9.17455	9.18652	2514.94	44.7185	-92.4224
55117	Sheboygan, Wisconsin	10	1	6.76272e-05	14787	12	1.14827	10.4505	10.5061	8831.53	3	0.294048	10.2024	10.2159	2261.57	43.721	-87.9458
55039	Fond du Lac, Wisconsin	10	4	6.76272e-05	14787	12	1.14827	10.4505	10.5061	8831.53	6	0.527232	11.3802	11.4106	4055.02	43.7535	-88.4889
6067	Sacramento, California	11	3	0.000626977	1595	88	47.0099	1.87195	1.911	824139	15	11.8705	1.26364	1.26558	426055	38.4511	-121.343
6077	San Joaquin, California	11	6	0.000626977	1595	88	47.0099	1.87195	1.911	824139	6	3.88604	1.54399	1.54558	29888.2	37.9343	-121.273
6097	Sonoma, California	11	5	0.000626977	1595	88	47.0099	1.87195	1.911	824139	2	1.26026	1.58697	1.58755	19385.7	38.5275	-122.886
41029	Jackson, Oregon	11	1	0.000626977	1595	88	47.0099	1.87195	1.911	824139	2	1.12655	1.77533	1.77609	8664.47	42.432	-122.729
6013	Contra Costa, California	11	3	0.000626977	1595	88	47.0099	1.87195	1.911	824139	22	11.7632	1.87024	1.87967	135709	37.9192	-121.929
6089	Shasta, California	11	5	0.000626977	1595	88	47.0099	1.87195	1.911	824139	1	0.459096	2.17819	2.17877	3530.98	40.7639	-122.04
6041	Marin, California	11	7	0.000626977	1595	88	47.0099	1.87195	1.911	824139	3	1.3197	2.27324	2.2751	10150	38.0712	-122.721
6075	San Francisco, California	11	3	0.000626977	1595	88	47.0099	1.87195	1.911	824139	21	8.98969	2.33601	2.34982	86426.4	37.7522	-122.439
6061	Placer, California	11	5	0.000626977	1595	88	47.0099	1.87195	1.911	824139	5	2.031	2.46184	2.46541	39051.9	39.0617	-120.724
6095	Solano, California	11	6	0.000626977	1595	88	47.0099	1.87195	1.911	824139	6	2.28244	2.62876	2.63354	17554.6	38.2683	-121.936
6055	Napa, California	11	7	0.000626977	1595	88	47.0099	1.87195	1.911	824139	2	0.70233	2.84767	2.84947	5401.73	38.5074	-122.333
6009	Calaveras, California	11	6	0.000626977	1595	88	47.0099	1.87195	1.911	824139	2	0.11703	17.0896	17.1053	900.1	38.2054	-120.553
18141	St. Joseph, Indiana	12	6	0.159	6	14	3.95339	3.54127	3.55872	30406.1	1	0.692994	1.44301	1.44323	5329.92	41.6176	-86.2904
26021	Berrien, Michigan	12	4	0.159	6	14	3.95339	3.54127	3.55872	30406.1	2	0.782162	2.55702	2.55853	6015.73	41.9545	-86.4131
26065	Ingham, Michigan	12	1	0.159	6	14	3.95339	3.54127	3.55872	30406.1	2	0.74546	2.68291	2.68455	5733.45	42.5972	-84.3747
26161	Washtenaw, Michigan	12	1	0.159	6	14	3.95339	3.54127	3.55872	30406.1	4	0.937163	4.2682	4.27458	7207.86	42.2531	-83.8385
18067	Howard, Indiana	12	6	0.159	6	14	3.95339	3.54127	3.55872	30406.1	1	0.210438	4.752	4.75383	1618.51	40.4853	-86.1135
18059	Hancock, Indiana	12	2	0.159	6	14	3.95339	3.54127	3.55872	30406.1	1	0.199282	5.01802	5.01998	1532.71	39.823	-85.7757
18011	Boone, Indiana	12	7	0.159	6	14	3.95339	3.54127	3.55872	30406.1	1	0.172959	5.78172	5.78405	1330.25	40.0509	-86.4684
18113	Noble, Indiana	12	7	0.159	6	14	3.95339	3.54127	3.55872	30406.1	1	0.121719	8.21567	8.21919	936.16	41.3967	-85.4197
18001	Adams, Indiana	12	7	0.159	6	14	3.95339	3.54127	3.55872	30406.1	1	0.0912099	10.9637	10.9686	701.51	40.7458	-84.9367
35049	Santa Fe, New Mexico	13	4	0.391	3	6	0.871597	6.88391	6.90116	6703.59	3	0.766646	3.91315	3.91741	5896.39	35.5071	-105.977
40065	Jackson, Oklahoma	13	2	0.391	3	6	0.871597	6.88391	6.90116	6703.59	1	0.0625368	15.9906	15.9979	480.98	34.5878	-99.4114
35053	Socorro, New Mexico	13	6	0.391	3	6	0.871597	6.88391	6.90116	6703.59	2	0.0424144	47.1538	47.1988	326.22	34.0072	-106.93
