# Supplementary material for: A comparison of prospective space-time scan statistics and spatiotemporal event sequence based clustering for COVID-19 surveillance
Source: PLoS One. 2021 Jun 10;16(6):e0252990. doi: 10.1371/journal.pone.0252990 (PMC8191960; doi:10.1371/journal.pone.0252990)
Supplement: S2 Table — This table is merged through FIPS of US counties, and also includes other selected output parameters from SaTScan such as p-values, LOC_RR (location or county relative risk), CLU_RR (cluster relative risk), LOC_LAT (location latitude), LOC_LONG (location longitude). (XLSX) [file pone.0252990.s002.xlsx]

## Sheet: Sheet1
FIPS	LOC_ID	SaTScan_clusters	STES_clusters	P_VALUE	RECURR_INT	CLU_OBS	CLU_EXP	CLU_ODE	CLU_RR	CLU_POP	LOC_OBS	LOC_EXP	LOC_ODE	LOC_RR	LOC_POP	LOC_LAT	LOC_LONG
34037	Sussex, New Jersey	1	4	0	1e+17	82928	10048.8	8.25251	14.3531	6.39572e+06	132	71.801	1.83842	1.83903	26468.8	41.1389	-74.6912
34035	Somerset, New Jersey	1	8	0	1e+17	82928	10048.8	8.25251	14.3531	6.39572e+06	397	168.112	2.36151	2.3645	81041.7	40.5647	-74.6168
34023	Middlesex, New Jersey	1	7	0	1e+17	82928	10048.8	8.25251	14.3531	6.39572e+06	1237	421.675	2.93354	2.94681	227191	40.4363	-74.4143
34027	Morris, New Jersey	1	7	0	1e+17	82928	10048.8	8.25251	14.3531	6.39572e+06	822	251.373	3.27004	3.28036	128307	40.861	-74.5455
34025	Monmouth, New Jersey	1	7	0	1e+17	82928	10048.8	8.25251	14.3531	6.39572e+06	1108	316.255	3.5035	3.51887	179361	40.2655	-74.2224
9001	Fairfield, Connecticut	1	7	0	1e+17	82928	10048.8	8.25251	14.3531	6.39572e+06	1801	445.034	4.04688	4.07741	273430	41.2681	-73.3881
36079	Putnam, New York	1	4	0	1e+17	82928	10048.8	8.25251	14.3531	6.39572e+06	165	38.6536	4.26869	4.27166	15674.2	41.4263	-73.7497
34013	Essex, New Jersey	1	7	0	1e+17	82928	10048.8	8.25251	14.3531	6.39572e+06	1855	408.342	4.54276	4.57934	220008	40.7868	-74.2466
34017	Hudson, New Jersey	1	7	0	1e+17	82928	10048.8	8.25251	14.3531	6.39572e+06	1572	343.647	4.57446	4.60568	185151	40.7377	-74.0752
34039	Union, New Jersey	1	7	0	1e+17	82928	10048.8	8.25251	14.3531	6.39572e+06	1392	284.336	4.89561	4.92572	145132	40.6584	-74.3068
34031	Passaic, New Jersey	1	7	0	1e+17	82928	10048.8	8.25251	14.3531	6.39572e+06	1276	256.475	4.97515	5.00329	130911	41.0324	-74.2995
34003	Bergen, New Jersey	1	7	0	1e+17	82928	10048.8	8.25251	14.3531	6.39572e+06	2795	476.432	5.86652	5.94263	310734	40.9601	-74.0716
36061	New York, New York	1	7	0	1e+17	82928	10048.8	8.25251	14.3531	6.39572e+06	5949	832.403	7.14678	7.35506	637320	40.7673	-73.9715
36071	Orange, New York	1	7	0	1e+17	82928	10048.8	8.25251	14.3531	6.39572e+06	1524	196.736	7.74642	7.80354	105998	41.4034	-74.3024
36047	Kings, New York	1	7	0	1e+17	82928	10048.8	8.25251	14.3531	6.39572e+06	10655	1308.32	8.14402	8.58953	890401	40.6362	-73.9494
36103	Suffolk, New York	1	7	0	1e+17	82928	10048.8	8.25251	14.3531	6.39572e+06	6597	754.665	8.74163	9.0336	470800	40.8832	-72.8012
36085	Richmond, New York	1	7	0	1e+17	82928	10048.8	8.25251	14.3531	6.39572e+06	2277	243.348	9.35695	9.46312	151814	40.5858	-74.1481
36005	Bronx, New York	1	7	0	1e+17	82928	10048.8	8.25251	14.3531	6.39572e+06	7511	724.821	10.3626	10.7667	452182	40.8521	-73.8628
36081	Queens, New York	1	7	0	1e+17	82928	10048.8	8.25251	14.3531	6.39572e+06	13336	1151.91	11.5773	12.4161	751286	40.7109	-73.8168
36059	Nassau, New York	1	7	0	1e+17	82928	10048.8	8.25251	14.3531	6.39572e+06	8266	693.5	11.9192	12.4402	511305	40.7407	-73.5894
36087	Rockland, New York	1	7	0	1e+17	82928	10048.8	8.25251	14.3531	6.39572e+06	2832	166.505	17.0085	17.2622	108596	41.1503	-74.0256
36119	Westchester, New York	1	7	0	1e+17	82928	10048.8	8.25251	14.3531	6.39572e+06	9429	494.476	19.0687	20.0587	392611	41.1628	-73.7574
26099	Macomb, Michigan	2	7	0	1e+17	5887	1525.74	3.85846	3.95427	1.07421e+06	753	343.594	2.19154	2.1965	227993	42.6916	-82.9275
26125	Oakland, Michigan	2	7	0	1e+17	5887	1525.74	3.85846	3.95427	1.07421e+06	1485	494.407	3.0036	3.02012	364517	42.6609	-83.386
26163	Wayne, Michigan	2	7	0	1e+17	5887	1525.74	3.85846	3.95427	1.07421e+06	3649	687.738	5.3058	5.39414	481703	42.281	-83.2813
22057	Lafourche, Louisiana	3	4	0	1e+17	3152	486.721	6.47599	6.57276	292363	70	42.2136	1.65823	1.65849	21220.4	29.5247	-90.4098
22087	St. Bernard, Louisiana	3	4	0	1e+17	3152	486.721	6.47599	6.57276	292363	67	20.4309	3.27935	3.28019	9585.74	29.8776	-89.5189
22089	St. Charles, Louisiana	3	4	0	1e+17	3152	486.721	6.47599	6.57276	292363	67	18.7882	3.56607	3.56702	9234.78	29.9071	-90.3556
22075	Plaquemines, Louisiana	3	4	0	1e+17	3152	486.721	6.47599	6.57276	292363	36	8.20771	4.38612	4.38679	3361.88	29.4225	-89.6032
22095	St. John the Baptist, Louisiana	3	4	0	1e+17	3152	486.721	6.47599	6.57276	292363	102	18.5251	5.50606	5.50859	8070.74	30.126	-90.4754
22051	Jefferson, Louisiana	3	7	0	1e+17	3152	486.721	6.47599	6.57276	292363	1131	187.034	6.04704	6.07869	119092	29.7408	-90.1112
22071	Orleans, Louisiana	3	7	0	1e+17	3152	486.721	6.47599	6.57276	292363	1603	184.058	8.70923	8.77791	118739	30.0697	-89.9266
22093	St. James, Louisiana	3	4	0	1e+17	3152	486.721	6.47599	6.57276	292363	76	7.46432	10.1818	10.1856	3057.39	30.0253	-90.8021
17031	Cook, Illinois	4	7	0	1e+17	3078	1012.38	3.04035	3.07555	2.20191e+06	3078	1012.38	3.04035	3.07555	2.20191e+06	41.8414	-87.8166
13053	Chattahoochee, Georgia	5	2	0	1e+17	680	68.4058	9.94067	9.97429	39490.1	1	0.428798	2.3321	2.33211	158.07	32.3434	-84.7881
13081	Crisp, Georgia	5	5	0	1e+17	680	68.4058	9.94067	9.97429	39490.1	15	4.39767	3.4109	3.4111	1621.16	31.9229	-83.7681
13259	Stewart, Georgia	5	6	0	1e+17	680	68.4058	9.94067	9.97429	39490.1	1	0.260298	3.84175	3.84176	95.96	32.08	-84.8321
13261	Sumter, Georgia	5	1	0	1e+17	680	68.4058	9.94067	9.97429	39490.1	31	6.96425	4.45131	4.4519	2995.19	32.0365	-84.1982
13321	Worth, Georgia	5	4	0	1e+17	680	68.4058	9.94067	9.97429	39490.1	26	5.57194	4.66624	4.66676	2640.91	31.5516	-83.8509
13093	Dooly, Georgia	5	2	0	1e+17	680	68.4058	9.94067	9.97429	39490.1	6	1.05283	5.69892	5.69908	388.12	32.1563	-83.7975
13205	Mitchell, Georgia	5	4	0	1e+17	680	68.4058	9.94067	9.97429	39490.1	31	5.15714	6.01109	6.01194	1901.13	31.2248	-84.1938
13201	Miller, Georgia	5	1	0	1e+17	680	68.4058	9.94067	9.97429	39490.1	3	0.449595	6.67266	6.67276	248.61	31.1657	-84.7315
13243	Randolph, Georgia	5	1	0	1e+17	680	68.4058	9.94067	9.97429	39490.1	4	0.532941	7.50552	7.50566	294.7	31.7662	-84.7573
13177	Lee, Georgia	5	4	0	1e+17	680	68.4058	9.94067	9.97429	39490.1	73	9.43286	7.73891	7.74162	6085.33	31.7793	-84.1432
13037	Calhoun, Georgia	5	2	0	1e+17	680	68.4058	9.94067	9.97429	39490.1	9	0.973259	9.24729	9.24769	358.78	31.5317	-84.6273
13307	Webster, Georgia	5	6	0	1e+17	680	68.4058	9.94067	9.97429	39490.1	1	0.102492	9.75688	9.75693	37.78	32.0407	-84.5474
13099	Early, Georgia	5	4	0	1e+17	680	68.4058	9.94067	9.97429	39490.1	26	2.40366	10.8168	10.8182	1033.77	31.3216	-84.9026
13249	Schley, Georgia	5	2	0	1e+17	680	68.4058	9.94067	9.97429	39490.1	5	0.413348	12.0963	12.0967	152.38	32.2654	-84.3126
13095	Dougherty, Georgia	5	8	0	1e+17	680	68.4058	9.94067	9.97429	39490.1	398	27.6633	14.3873	14.4167	20395.6	31.5333	-84.2172
13007	Baker, Georgia	5	4	0	1e+17	680	68.4058	9.94067	9.97429	39490.1	8	0.477744	16.7454	16.7461	176.12	31.3267	-84.4422
13273	Terrell, Georgia	5	4	0	1e+17	680	68.4058	9.94067	9.97429	39490.1	38	2.01233	18.8836	18.8873	865.46	31.7753	-84.4407
13061	Clay, Georgia	5	6	0	1e+17	680	68.4058	9.94067	9.97429	39490.1	4	0.111416	35.9015	35.9022	41.07	31.6222	-84.9771
12011	Broward, Florida	6	7	0	1e+17	2587	1101.51	2.34859	2.36809	1.37077e+06	864	460.63	1.87569	1.87988	622625	26.1518	-80.4873
12086	Miami-Dade, Florida	6	7	0	1e+17	2587	1101.51	2.34859	2.36809	1.37077e+06	1723	640.883	2.68848	2.70466	748143	25.6112	-80.5517
53033	King, Washington	7	7	0	1e+17	2041	845.592	2.41369	2.42977	1.34546e+06	1160	531.396	2.18293	2.19054	930497	47.4914	-121.835
53057	Skagit, Washington	7	8	0	1e+17	2041	845.592	2.41369	2.42977	1.34546e+06	88	35.557	2.4749	2.47561	31833.1	48.4817	-121.766
53061	Snohomish, Washington	7	7	0	1e+17	2041	845.592	2.41369	2.42977	1.34546e+06	712	258.555	2.75376	2.76067	363385	48.0462	-121.717
53029	Island, Washington	7	8	0	1e+17	2041	845.592	2.41369	2.42977	1.34546e+06	81	20.0834	4.03318	4.03453	19742.8	48.1471	-122.522
16037	Custer, Idaho	8	5	0	1e+17	190	11.0737	17.1578	17.1747	5083.13	1	0.16964	5.89483	5.89486	62.54	44.2419	-114.286
16013	Blaine, Idaho	8	8	0	1e+17	190	11.0737	17.1578	17.1747	5083.13	188	10.8606	17.3103	17.3272	5004.57	43.4086	-113.975
16025	Camas, Idaho	8	6	0	1e+17	190	11.0737	17.1578	17.1747	5083.13	1	0.0434813	22.9984	22.9985	16.03	43.4667	-114.807
18129	Posey, Indiana	9	5	0	1e+17	1528	728.703	2.09688	2.10619	1.82258e+06	1	0.999638	1.00036	1.00036	1474.03	38.021	-87.8648
47111	Macon, Tennessee	9	5	0	1e+17	1528	728.703	2.09688	2.10619	1.82258e+06	1	0.967204	1.03391	1.03391	1426.2	36.5316	-86.0078
47147	Robertson, Tennessee	9	4	0	1e+17	1528	728.703	2.09688	2.10619	1.82258e+06	3	2.82326	1.0626	1.0626	11448.5	36.5245	-86.8735
17165	Saline, Illinois	9	3	0	1e+17	1528	728.703	2.09688	2.10619	1.82258e+06	1	0.923526	1.08281	1.08281	340.45	37.7533	-88.5412
21101	Henderson, Kentucky	9	2	0	1e+17	1528	728.703	2.09688	2.10619	1.82258e+06	2	1.77739	1.12525	1.12525	2620.87	37.7934	-87.5739
18043	Floyd, Indiana	9	4	0	1e+17	1528	728.703	2.09688	2.10619	1.82258e+06	7	6.17404	1.13378	1.13379	11380	38.3212	-85.9039
21185	Oldham, Kentucky	9	2	0	1e+17	1528	728.703	2.09688	2.10619	1.82258e+06	3	2.62614	1.14236	1.14236	2904.3	38.3979	-85.4482
47099	Lawrence, Tennessee	9	6	0	1e+17	1528	728.703	2.09688	2.10619	1.82258e+06	2	1.7354	1.15247	1.15247	639.74	35.2168	-87.3979
21003	Allen, Kentucky	9	1	0	1e+17	1528	728.703	2.09688	2.10619	1.82258e+06	1	0.837979	1.19335	1.19335	617.83	36.752	-86.1946
17157	Randolph, Illinois	9	2	0	1e+17	1528	728.703	2.09688	2.10619	1.82258e+06	3	2.49896	1.2005	1.2005	921.22	38.051	-89.8251
18119	Owen, Indiana	9	1	0	1e+17	1528	728.703	2.09688	2.10619	1.82258e+06	2	1.63539	1.22295	1.22296	2411.48	39.3115	-86.839
18153	Sullivan, Indiana	9	1	0	1e+17	1528	728.703	2.09688	2.10619	1.82258e+06	1	0.812582	1.23064	1.23065	599.1	39.0895	-87.4141
47047	Fayette, Tennessee	9	1	0	1e+17	1528	728.703	2.09688	2.10619	1.82258e+06	2	1.6171	1.23678	1.23678	4172.91	35.1962	-89.414
47041	DeKalb, Tennessee	9	2	0	1e+17	1528	728.703	2.09688	2.10619	1.82258e+06	1	0.805545	1.2414	1.2414	593.91	35.9762	-85.8369
21029	Bullitt, Kentucky	9	2	0	1e+17	1528	728.703	2.09688	2.10619	1.82258e+06	4	3.21101	1.24571	1.24572	2367.42	37.9716	-85.6896
47021	Cheatham, Tennessee	9	1	0	1e+17	1528	728.703	2.09688	2.10619	1.82258e+06	2	1.59878	1.25095	1.25095	4125.64	36.2614	-87.089
47159	Smith, Tennessee	9	1	0	1e+17	1528	728.703	2.09688	2.10619	1.82258e+06	1	0.792453	1.2619	1.26191	584.26	36.2536	-85.9541
18117	Orange, Indiana	9	5	0	1e+17	1528	728.703	2.09688	2.10619	1.82258e+06	2	1.54473	1.29473	1.29473	854.17	38.5412	-86.4952
47055	Giles, Tennessee	9	2	0	1e+17	1528	728.703	2.09688	2.10619	1.82258e+06	3	2.3167	1.29495	1.29495	854.03	35.2022	-87.0399
28141	Tishomingo, Mississippi	9	6	0	1e+17	1528	728.703	2.09688	2.10619	1.82258e+06	1	0.762024	1.31229	1.3123	280.91	34.7402	-88.2392
21155	Marion, Kentucky	9	6	0	1e+17	1528	728.703	2.09688	2.10619	1.82258e+06	1	0.7577	1.31978	1.31979	279.32	37.5522	-85.269
18133	Putnam, Indiana	9	1	0	1e+17	1528	728.703	2.09688	2.10619	1.82258e+06	2	1.47726	1.35385	1.35386	2178.32	39.6644	-86.8452
17033	Crawford, Illinois	9	3	0	1e+17	1528	728.703	2.09688	2.10619	1.82258e+06	1	0.733875	1.36263	1.36263	270.54	39.0032	-87.7595
17121	Marion, Illinois	9	3	0	1e+17	1528	728.703	2.09688	2.10619	1.82258e+06	2	1.46268	1.36735	1.36736	539.2	38.6496	-88.919
47049	Fentress, Tennessee	9	6	0	1e+17	1528	728.703	2.09688	2.10619	1.82258e+06	1	0.728214	1.37322	1.37322	268.45	36.3813	-84.9287
28003	Alcorn, Mississippi	9	2	0	1e+17	1528	728.703	2.09688	2.10619	1.82258e+06	4	2.90554	1.37668	1.37669	1606.65	34.8808	-88.58
18019	Clark, Indiana	9	4	0	1e+17	1528	728.703	2.09688	2.10619	1.82258e+06	13	9.30186	1.39757	1.3976	17145.2	38.4802	-85.7051
47023	Chester, Tennessee	9	5	0	1e+17	1528	728.703	2.09688	2.10619	1.82258e+06	1	0.680015	1.47056	1.47056	752.04	35.4253	-88.6096
21203	Rockcastle, Kentucky	9	6	0	1e+17	1528	728.703	2.09688	2.10619	1.82258e+06	1	0.656348	1.52358	1.52358	241.96	37.3664	-84.3118
47181	Wayne, Tennessee	9	6	0	1e+17	1528	728.703	2.09688	2.10619	1.82258e+06	1	0.655483	1.52559	1.5256	241.64	35.2387	-87.7864
47149	Rutherford, Tennessee	9	4	0	1e+17	1528	728.703	2.09688	2.10619	1.82258e+06	20	13.0635	1.53099	1.53105	52973	35.8459	-86.4107
17005	Bond, Illinois	9	2	0	1e+17	1528	728.703	2.09688	2.10619	1.82258e+06	1	0.645773	1.54853	1.54854	476.12	38.8883	-89.4353
47053	Gibson, Tennessee	9	2	0	1e+17	1528	728.703	2.09688	2.10619	1.82258e+06	3	1.93162	1.5531	1.55311	2848.29	35.9944	-88.9336
47005	Benton, Tennessee	9	5	0	1e+17	1528	728.703	2.09688	2.10619	1.82258e+06	1	0.635315	1.57402	1.57403	936.81	36.0711	-88.0685
29155	Pemiscot, Missouri	9	3	0	1e+17	1528	728.703	2.09688	2.10619	1.82258e+06	1	0.621359	1.60938	1.60938	458.12	36.2131	-89.7874
29031	Cape Girardeau, Missouri	9	1	0	1e+17	1528	728.703	2.09688	2.10619	1.82258e+06	10	6.20148	1.61252	1.61255	4572.23	37.3849	-89.6844
18063	Hendricks, Indiana	9	4	0	1e+17	1528	728.703	2.09688	2.10619	1.82258e+06	22	13.3912	1.64287	1.64294	34555.9	39.7672	-86.5104
17023	Clark, Illinois	9	3	0	1e+17	1528	728.703	2.09688	2.10619	1.82258e+06	1	0.607048	1.64732	1.64732	223.78	39.3343	-87.7871
21067	Fayette, Kentucky	9	1	0	1e+17	1528	728.703	2.09688	2.10619	1.82258e+06	43	25.4088	1.69233	1.69249	56200.3	38.0368	-84.4558
47153	Sequatchie, Tennessee	9	6	0	1e+17	1528	728.703	2.09688	2.10619	1.82258e+06	1	0.590733	1.69281	1.69282	217.77	35.3698	-85.4102
47015	Cannon, Tennessee	9	5	0	1e+17	1528	728.703	2.09688	2.10619	1.82258e+06	1	0.577052	1.73295	1.73295	1063.62	35.8099	-86.0574
21059	Daviess, Kentucky	9	4	0	1e+17	1528	728.703	2.09688	2.10619	1.82258e+06	7	3.99081	1.75403	1.75406	8827.04	37.7303	-87.0902
21225	Union, Kentucky	9	2	0	1e+17	1528	728.703	2.09688	2.10619	1.82258e+06	1	0.565375	1.76874	1.76874	416.84	37.6617	-87.943
21111	Jefferson, Kentucky	9	1	0	1e+17	1528	728.703	2.09688	2.10619	1.82258e+06	109	60.2886	1.80797	1.80845	144461	38.1866	-85.6593
47119	Maury, Tennessee	9	1	0	1e+17	1528	728.703	2.09688	2.10619	1.82258e+06	7	3.78936	1.84728	1.84731	8381.48	35.6187	-87.0746
21239	Woodford, Kentucky	9	2	0	1e+17	1528	728.703	2.09688	2.10619	1.82258e+06	2	1.05102	1.90291	1.90292	774.9	38.0418	-84.7418
21217	Taylor, Kentucky	9	6	0	1e+17	1528	728.703	2.09688	2.10619	1.82258e+06	2	1.01308	1.97417	1.97418	373.46	37.3678	-85.333
18029	Dearborn, Indiana	9	4	0	1e+17	1528	728.703	2.09688	2.10619	1.82258e+06	4	1.94439	2.0572	2.05722	4300.7	39.1465	-84.9733
47189	Wilson, Tennessee	9	4	0	1e+17	1528	728.703	2.09688	2.10619	1.82258e+06	12	5.68705	2.11006	2.11013	20964.8	36.155	-86.2978
18109	Morgan, Indiana	9	4	0	1e+17	1528	728.703	2.09688	2.10619	1.82258e+06	12	5.54242	2.16512	2.1652	9194.22	39.479	-86.4457
47039	Decatur, Tennessee	9	2	0	1e+17	1528	728.703	2.09688	2.10619	1.82258e+06	1	0.45852	2.18093	2.18094	338.06	35.6005	-88.1104
47141	Putnam, Tennessee	9	4	0	1e+17	1528	728.703	2.09688	2.10619	1.82258e+06	7	3.15476	2.21887	2.21892	9303.77	36.1401	-85.5065
21041	Carroll, Kentucky	9	2	0	1e+17	1528	728.703	2.09688	2.10619	1.82258e+06	1	0.417948	2.39264	2.39265	308.14	38.666	-85.126
18081	Johnson, Indiana	9	4	0	1e+17	1528	728.703	2.09688	2.10619	1.82258e+06	30	12.4364	2.41228	2.41251	27507.3	39.4899	-86.1015
47167	Tipton, Tennessee	9	4	0	1e+17	1528	728.703	2.09688	2.10619	1.82258e+06	6	2.42171	2.47759	2.47764	7141.91	35.5019	-89.7369
21177	Muhlenberg, Kentucky	9	2	0	1e+17	1528	728.703	2.09688	2.10619	1.82258e+06	6	2.40775	2.49195	2.492	1775.19	37.2143	-87.1463
21231	Wayne, Kentucky	9	2	0	1e+17	1528	728.703	2.09688	2.10619	1.82258e+06	2	0.799373	2.50196	2.50198	589.36	36.8031	-84.8252
21021	Boyle, Kentucky	9	2	0	1e+17	1528	728.703	2.09688	2.10619	1.82258e+06	3	1.18178	2.53854	2.53857	871.3	37.6268	-84.8634
17041	Douglas, Illinois	9	1	0	1e+17	1528	728.703	2.09688	2.10619	1.82258e+06	2	0.765248	2.61353	2.61355	564.2	39.7677	-88.2185
29069	Dunklin, Missouri	9	5	0	1e+17	1528	728.703	2.09688	2.10619	1.82258e+06	3	1.14526	2.6195	2.61952	1688.75	36.2717	-90.0912
47037	Davidson, Tennessee	9	8	0	1e+17	1528	728.703	2.09688	2.10619	1.82258e+06	147	54.5792	2.69333	2.6947	211261	36.1701	-86.7865
47085	Humphreys, Tennessee	9	6	0	1e+17	1528	728.703	2.09688	2.10619	1.82258e+06	2	0.730534	2.73772	2.73774	269.3	36.0396	-87.7799
17021	Christian, Illinois	9	2	0	1e+17	1528	728.703	2.09688	2.10619	1.82258e+06	7	2.54	2.7559	2.75597	1872.7	39.5458	-89.2778
47043	Dickson, Tennessee	9	4	0	1e+17	1528	728.703	2.09688	2.10619	1.82258e+06	6	2.12091	2.82897	2.82903	6254.84	36.1467	-87.3589
29186	Ste. Genevieve, Missouri	9	6	0	1e+17	1528	728.703	2.09688	2.10619	1.82258e+06	2	0.703486	2.84299	2.84301	259.33	37.8909	-90.195
47083	Houston, Tennessee	9	1	0	1e+17	1528	728.703	2.09688	2.10619	1.82258e+06	1	0.322415	3.1016	3.10161	475.42	36.2887	-87.7188
47187	Williamson, Tennessee	9	8	0	1e+17	1528	728.703	2.09688	2.10619	1.82258e+06	30	9.37294	3.2007	3.20107	69104.9	35.891	-86.8928
18031	Decatur, Indiana	9	4	0	1e+17	1528	728.703	2.09688	2.10619	1.82258e+06	7	2.08828	3.35203	3.35213	3079.3	39.3071	-85.5009
21107	Hopkins, Kentucky	9	2	0	1e+17	1528	728.703	2.09688	2.10619	1.82258e+06	6	1.75679	3.41532	3.4154	1295.25	37.3094	-87.5467
28139	Tippah, Mississippi	9	4	0	1e+17	1528	728.703	2.09688	2.10619	1.82258e+06	3	0.865499	3.46621	3.46625	2871.52	34.7687	-88.9099
29189	St. Louis, Missouri	9	8	0	1e+17	1528	728.703	2.09688	2.10619	1.82258e+06	286	78.1725	3.65858	3.66277	259358	38.6377	-90.4458
47061	Grundy, Tennessee	9	2	0	1e+17	1528	728.703	2.09688	2.10619	1.82258e+06	2	0.52787	3.78881	3.78884	583.78	35.3843	-85.7214
18097	Marion, Indiana	9	7	0	1e+17	1528	728.703	2.09688	2.10619	1.82258e+06	288	75.8433	3.79731	3.80175	265610	39.7816	-86.1383
29510	St. Louis City, Missouri	9	8	0	1e+17	1528	728.703	2.09688	2.10619	1.82258e+06	92	23.6337	3.89274	3.89421	65342.6	38.6356	-90.2435
21061	Edmonson, Kentucky	9	6	0	1e+17	1528	728.703	2.09688	2.10619	1.82258e+06	2	0.477666	4.18703	4.18706	176.09	37.2122	-86.2396
29157	Perry, Missouri	9	4	0	1e+17	1528	728.703	2.09688	2.10619	1.82258e+06	7	1.50463	4.65231	4.65246	1941.33	37.7066	-89.8274
21213	Simpson, Kentucky	9	2	0	1e+17	1528	728.703	2.09688	2.10619	1.82258e+06	7	1.46028	4.7936	4.79374	1076.64	36.7406	-86.5805
18137	Ripley, Indiana	9	4	0	1e+17	1528	728.703	2.09688	2.10619	1.82258e+06	12	2.22706	5.38826	5.38855	3694.43	39.1024	-85.2621
47165	Sumner, Tennessee	9	4	0	1e+17	1528	728.703	2.09688	2.10619	1.82258e+06	91	15.0402	6.05044	6.05298	30494.4	36.4682	-86.4592
47169	Trousdale, Tennessee	9	2	0	1e+17	1528	728.703	2.09688	2.10619	1.82258e+06	3	0.44362	6.76255	6.76264	327.07	36.3903	-86.1609
29179	Reynolds, Missouri	9	3	0	1e+17	1528	728.703	2.09688	2.10619	1.82258e+06	2	0.246499	8.11362	8.1137	90.87	37.3609	-90.9701
29035	Carter, Missouri	9	5	0	1e+17	1528	728.703	2.09688	2.10619	1.82258e+06	2	0.235177	8.50425	8.50433	260.09	36.9416	-90.9605
8097	Pitkin, Colorado	10	4	0	1e+17	313	54.2381	5.77085	5.77909	28676.8	19	7.68342	2.47286	2.47301	3604.9	39.2172	-106.931
8065	Lake, Colorado	10	6	0	1e+17	313	54.2381	5.77085	5.77909	28676.8	1	0.319505	3.12984	3.12985	117.78	39.2028	-106.356
8015	Chaffee, Colorado	10	5	0	1e+17	313	54.2381	5.77085	5.77909	28676.8	17	4.80166	3.54044	3.54068	1770.09	38.7475	-106.193
8037	Eagle, Colorado	10	8	0	1e+17	313	54.2381	5.77085	5.77909	28676.8	203	32.509	6.24443	6.2503	18375.7	39.6275	-106.693
8051	Gunnison, Colorado	10	8	0	1e+17	313	54.2381	5.77085	5.77909	28676.8	73	8.92453	8.17971	8.1826	4808.38	38.6661	-107.032
49051	Wasatch, Utah	11	4	0	1e+17	214	38.2252	5.59841	5.60383	20459.9	47	14.7428	3.188	3.18856	6917.01	40.3311	-111.169
8081	Moffat, Colorado	11	2	0	1e+17	214	38.2252	5.59841	5.60383	20459.9	4	1.04442	3.82989	3.82995	385.01	40.6181	-108.207
49043	Summit, Utah	11	8	0	1e+17	214	38.2252	5.59841	5.60383	20459.9	153	19.8827	7.69514	7.70078	12215.9	40.8669	-110.954
49019	Grand, Utah	11	2	0	1e+17	214	38.2252	5.59841	5.60383	20459.9	9	1.15041	7.82331	7.82365	424.09	38.981	-109.57
36051	Livingston, New York	12	5	0	1e+17	4574	3543.46	1.29083	1.29835	6.68496e+06	5	4.94681	1.01075	1.01075	4558.99	42.726	-77.7797
51107	Loudoun, Virginia	12	4	0	1e+17	4574	3543.46	1.29083	1.29835	6.68496e+06	33	32.5157	1.01489	1.0149	83906.3	39.0899	-77.6348
51109	Louisa, Virginia	12	4	0	1e+17	4574	3543.46	1.29083	1.29835	6.68496e+06	3	2.95571	1.01498	1.01499	4358.38	37.9785	-77.9627
10003	New Castle, Delaware	12	8	0	1e+17	4574	3543.46	1.29083	1.29835	6.68496e+06	67	65.9005	1.01668	1.01669	153860	39.5799	-75.6405
51013	Arlington, Virginia	12	8	0	1e+17	4574	3543.46	1.29083	1.29835	6.68496e+06	29	27.9337	1.03817	1.03818	65217.4	38.8768	-77.1014
10005	Sussex, Delaware	12	4	0	1e+17	4574	3543.46	1.29083	1.29835	6.68496e+06	29	27.625	1.04977	1.04978	47523.9	38.6614	-75.3903
42059	Greene, Pennsylvania	12	5	0	1e+17	4574	3543.46	1.29083	1.29835	6.68496e+06	3	2.84893	1.05303	1.05303	3150.7	39.8575	-80.2236
51600	Fairfax City, Virginia	12	1	0	1e+17	4574	3543.46	1.29083	1.29835	6.68496e+06	1	0.944284	1.059	1.059	1044.3	38.8516	-77.2978
42009	Bedford, Pennsylvania	12	6	0	1e+17	4574	3543.46	1.29083	1.29835	6.68496e+06	2	1.88267	1.06232	1.06232	694.03	40.0052	-78.49
51139	Page, Virginia	12	6	0	1e+17	4574	3543.46	1.29083	1.29835	6.68496e+06	1	0.939684	1.06419	1.06419	346.41	38.6181	-78.488
51075	Goochland, Virginia	12	2	0	1e+17	4574	3543.46	1.29083	1.29835	6.68496e+06	2	1.86765	1.07086	1.07086	2065.48	37.7171	-77.9038
24510	Baltimore City, Maryland	12	8	0	1e+17	4574	3543.46	1.29083	1.29835	6.68496e+06	75	69.9975	1.07147	1.0715	137621	39.3021	-76.6115
24031	Montgomery, Maryland	12	8	0	1e+17	4574	3543.46	1.29083	1.29835	6.68496e+06	133	123.92	1.07327	1.07332	319775	39.1368	-77.2036
39035	Cuyahoga, Ohio	12	8	0	1e+17	4574	3543.46	1.29083	1.29835	6.68496e+06	157	145.667	1.0778	1.07787	340092	41.4241	-81.6592
51179	Stafford, Virginia	12	4	0	1e+17	4574	3543.46	1.29083	1.29835	6.68496e+06	13	12.0208	1.08146	1.08146	15509.8	38.4176	-77.4592
42069	Lackawanna, Pennsylvania	12	4	0	1e+17	4574	3543.46	1.29083	1.29835	6.68496e+06	27	24.7294	1.09182	1.09183	42542.6	41.4356	-75.6038
51041	Chesterfield, Virginia	12	4	0	1e+17	4574	3543.46	1.29083	1.29835	6.68496e+06	31	27.7402	1.11751	1.11753	66469.9	37.3737	-77.5868
24011	Caroline, Maryland	12	2	0	1e+17	4574	3543.46	1.29083	1.29835	6.68496e+06	3	2.62665	1.14214	1.14214	1452.43	38.8717	-75.829
24027	Howard, Maryland	12	4	0	1e+17	4574	3543.46	1.29083	1.29835	6.68496e+06	44	38.4126	1.14546	1.14549	70802.2	39.2531	-76.9313
39081	Jefferson, Ohio	12	5	0	1e+17	4574	3543.46	1.29083	1.29835	6.68496e+06	6	5.13638	1.16814	1.16814	3786.96	40.3861	-80.7626
42063	Indiana, Pennsylvania	12	5	0	1e+17	4574	3543.46	1.29083	1.29835	6.68496e+06	4	3.30525	1.2102	1.2102	3655.35	40.6524	-79.0896
42071	Lancaster, Pennsylvania	12	4	0	1e+17	4574	3543.46	1.29083	1.29835	6.68496e+06	78	64.3639	1.21186	1.21195	102818	40.039	-76.2477
36015	Chemung, New York	12	4	0	1e+17	4574	3543.46	1.29083	1.29835	6.68496e+06	8	6.56199	1.21914	1.21915	8466.55	42.1389	-76.7639
54069	Ohio, West Virginia	12	5	0	1e+17	4574	3543.46	1.29083	1.29835	6.68496e+06	4	3.25607	1.22848	1.22848	3000.8	40.0955	-80.622
51145	Powhatan, Virginia	12	2	0	1e+17	4574	3543.46	1.29083	1.29835	6.68496e+06	3	2.33148	1.28674	1.28674	1289.22	37.5502	-77.9127
36003	Allegany, New York	12	2	0	1e+17	4574	3543.46	1.29083	1.29835	6.68496e+06	7	5.43607	1.28769	1.28771	2671.94	42.2575	-78.0275
24029	Kent, Maryland	12	1	0	1e+17	4574	3543.46	1.29083	1.29835	6.68496e+06	1	0.763557	1.30966	1.30966	844.43	39.2498	-76.0474
42107	Schuylkill, Pennsylvania	12	4	0	1e+17	4574	3543.46	1.29083	1.29835	6.68496e+06	22	16.6722	1.31956	1.3196	20486.8	40.705	-76.2151
42031	Clarion, Pennsylvania	12	2	0	1e+17	4574	3543.46	1.29083	1.29835	6.68496e+06	2	1.51115	1.32349	1.3235	1114.14	41.1927	-79.4241
24033	Prince George's, Maryland	12	8	0	1e+17	4574	3543.46	1.29083	1.29835	6.68496e+06	145	107.248	1.35201	1.35229	263573	38.8307	-76.8496
51840	Winchester, Virginia	12	2	0	1e+17	4574	3543.46	1.29083	1.29835	6.68496e+06	3	2.20772	1.35887	1.35887	813.86	39.1705	-78.1733
54065	Morgan, West Virginia	12	3	0	1e+17	4574	3543.46	1.29083	1.29835	6.68496e+06	1	0.703092	1.42229	1.42229	259.19	39.5544	-78.2631
36097	Schuyler, New York	12	2	0	1e+17	4574	3543.46	1.29083	1.29835	6.68496e+06	1	0.700065	1.42844	1.42844	516.14	42.3918	-76.8773
51685	Manassas Park, Virginia	12	2	0	1e+17	4574	3543.46	1.29083	1.29835	6.68496e+06	1	0.687131	1.45533	1.45533	253.3	38.7706	-77.444
51101	King William, Virginia	12	3	0	1e+17	4574	3543.46	1.29083	1.29835	6.68496e+06	1	0.674157	1.48333	1.48334	248.52	37.7097	-77.0938
51023	Botetourt, Virginia	12	2	0	1e+17	4574	3543.46	1.29083	1.29835	6.68496e+06	4	2.62767	1.52226	1.52227	1453	37.5553	-79.8098
42007	Beaver, Pennsylvania	12	4	0	1e+17	4574	3543.46	1.29083	1.29835	6.68496e+06	30	19.3341	1.55166	1.55175	23757.8	40.6825	-80.3492
51730	Petersburg, Virginia	12	3	0	1e+17	4574	3543.46	1.29083	1.29835	6.68496e+06	2	1.23234	1.62293	1.62294	454.29	37.2053	-77.3937
42091	Montgomery, Pennsylvania	12	8	0	1e+17	4574	3543.46	1.29083	1.29835	6.68496e+06	159	97.9999	1.62245	1.623	276972	40.2105	-75.3665
34005	Burlington, New Jersey	12	8	0	1e+17	4574	3543.46	1.29083	1.29835	6.68496e+06	87	52.5254	1.65634	1.65666	109724	39.8768	-74.6693
36029	Erie, New York	12	8	0	1e+17	4574	3543.46	1.29083	1.29835	6.68496e+06	181	108.354	1.67046	1.67112	226347	42.7625	-78.7306
42045	Delaware, Pennsylvania	12	8	0	1e+17	4574	3543.46	1.29083	1.29835	6.68496e+06	112	66.8434	1.67556	1.67598	139633	39.9168	-75.4024
42015	Bradford, Pennsylvania	12	5	0	1e+17	4574	3543.46	1.29083	1.29835	6.68496e+06	4	2.37154	1.68667	1.68668	3496.99	41.7887	-76.5157
54103	Wetzel, West Virginia	12	3	0	1e+17	4574	3543.46	1.29083	1.29835	6.68496e+06	1	0.592266	1.68843	1.68843	218.33	39.6066	-80.6402
51670	Hopewell, Virginia	12	2	0	1e+17	4574	3543.46	1.29083	1.29835	6.68496e+06	3	1.77141	1.69356	1.69358	979.52	37.2919	-77.2975
51005	Alleghany, Virginia	12	3	0	1e+17	4574	3543.46	1.29083	1.29835	6.68496e+06	1	0.584207	1.71172	1.71173	215.36	37.7864	-80.0022
34007	Camden, New Jersey	12	8	0	1e+17	4574	3543.46	1.29083	1.29835	6.68496e+06	105	59.7343	1.75778	1.75822	124783	39.8034	-74.9639
54029	Hancock, West Virginia	12	5	0	1e+17	4574	3543.46	1.29083	1.29835	6.68496e+06	2	1.13264	1.76579	1.7658	1670.14	40.5194	-80.5746
34015	Gloucester, New Jersey	12	4	0	1e+17	4574	3543.46	1.29083	1.29835	6.68496e+06	63	34.3962	1.8316	1.83189	54945.9	39.7158	-75.14
42017	Bucks, Pennsylvania	12	8	0	1e+17	4574	3543.46	1.29083	1.29835	6.68496e+06	136	74.0995	1.83537	1.836	163897	40.3368	-75.1084
54031	Hardy, West Virginia	12	6	0	1e+17	4574	3543.46	1.29083	1.29835	6.68496e+06	1	0.54159	1.84641	1.84642	199.65	39.0068	-78.8586
42025	Carbon, Pennsylvania	12	5	0	1e+17	4574	3543.46	1.29083	1.29835	6.68496e+06	14	7.56976	1.84946	1.84953	5581.04	40.9155	-75.7069
51007	Amelia, Virginia	12	5	0	1e+17	4574	3543.46	1.29083	1.29835	6.68496e+06	1	0.516783	1.93505	1.93505	381.01	37.3408	-77.9858
34041	Warren, New Jersey	12	4	0	1e+17	4574	3543.46	1.29083	1.29835	6.68496e+06	25	12.4154	2.01363	2.01377	19832.9	40.8595	-74.9956
42067	Juniata, Pennsylvania	12	3	0	1e+17	4574	3543.46	1.29083	1.29835	6.68496e+06	2	0.973534	2.05437	2.05438	717.77	40.5336	-77.3998
36109	Tompkins, New York	12	4	0	1e+17	4574	3543.46	1.29083	1.29835	6.68496e+06	25	12.0513	2.07446	2.07461	19251.3	42.4495	-76.4723
51133	Northumberland, Virginia	12	1	0	1e+17	4574	3543.46	1.29083	1.29835	6.68496e+06	1	0.475503	2.10303	2.10304	350.58	37.892	-76.4195
51820	Waynesboro, Virginia	12	6	0	1e+17	4574	3543.46	1.29083	1.29835	6.68496e+06	2	0.889677	2.24801	2.24802	327.97	38.0645	-78.9029
42119	Union, Pennsylvania	12	2	0	1e+17	4574	3543.46	1.29083	1.29835	6.68496e+06	4	1.76611	2.26487	2.2649	1953.17	40.9619	-77.06
11001	DC, DC	12	8	0	1e+17	4574	3543.46	1.29083	1.29835	6.68496e+06	191	83.2376	2.29464	2.296	153424	38.9042	-77.0166
34021	Mercer, New Jersey	12	8	0	1e+17	4574	3543.46	1.29083	1.29835	6.68496e+06	100	43.3355	2.30758	2.3083	90526.2	40.2805	-74.7048
34019	Hunterdon, New Jersey	12	4	0	1e+17	4574	3543.46	1.29083	1.29835	6.68496e+06	36	14.6686	2.45422	2.45451	27037.2	40.5634	-74.9128
39099	Mahoning, Ohio	12	4	0	1e+17	4574	3543.46	1.29083	1.29835	6.68496e+06	73	26.9714	2.70657	2.70726	49713.7	41.0163	-80.7729
42101	Philadelphia, Pennsylvania	12	7	0	1e+17	4574	3543.46	1.29083	1.29835	6.68496e+06	512	186.828	2.74049	2.74541	436192	40.0034	-75.1379
51029	Buckingham, Virginia	12	6	0	1e+17	4574	3543.46	1.29083	1.29835	6.68496e+06	2	0.674157	2.96667	2.96669	248.52	37.5724	-78.5252
51097	King and Queen, Virginia	12	6	0	1e+17	4574	3543.46	1.29083	1.29835	6.68496e+06	1	0.276181	3.62081	3.62083	101.81	37.7104	-76.8869
34033	Salem, New Jersey	12	5	0	1e+17	4574	3543.46	1.29083	1.29835	6.68496e+06	9	2.45261	3.66956	3.6697	3616.52	39.5872	-75.347
54087	Roane, West Virginia	12	3	0	1e+17	4574	3543.46	1.29083	1.29835	6.68496e+06	2	0.538131	3.71657	3.7166	198.38	38.7162	-81.3524
42093	Montour, Pennsylvania	12	1	0	1e+17	4574	3543.46	1.29083	1.29835	6.68496e+06	8	2.15009	3.72078	3.7209	1849.42	41.0302	-76.6635
42077	Lehigh, Pennsylvania	12	8	0	1e+17	4574	3543.46	1.29083	1.29835	6.68496e+06	163	43.5582	3.74212	3.74459	69581.6	40.6155	-75.5944
42079	Luzerne, Pennsylvania	12	8	0	1e+17	4574	3543.46	1.29083	1.29835	6.68496e+06	147	37.4368	3.92661	3.92899	59803.2	41.1782	-75.9845
42095	Northampton, Pennsylvania	12	8	0	1e+17	4574	3543.46	1.29083	1.29835	6.68496e+06	151	36.006	4.19375	4.19641	61941.9	40.7518	-75.3047
54105	Wirt, West Virginia	12	3	0	1e+17	4574	3543.46	1.29083	1.29835	6.68496e+06	1	0.228847	4.36973	4.36975	84.36	39.0278	-81.3747
24013	Carroll, Maryland	12	4	0	1e+17	4574	3543.46	1.29083	1.29835	6.68496e+06	82	13.2447	6.19117	6.19352	31736.4	39.5645	-77.0237
42089	Monroe, Pennsylvania	12	8	0	1e+17	4574	3543.46	1.29083	1.29835	6.68496e+06	130	20.0821	6.47342	6.47734	41950.8	41.0593	-75.3403
8001	Adams, Colorado	13	8	0	1e+17	787	448.387	1.75518	1.75847	647610	131	101.71	1.28798	1.28819	127481	39.8743	-104.336
31111	Lincoln, Nebraska	13	1	0	1e+17	787	448.387	1.75518	1.75847	647610	2	1.37261	1.45708	1.45708	1518	41.0466	-100.748
8075	Logan, Colorado	13	1	0	1e+17	787	448.387	1.75518	1.75847	647610	4	2.64297	1.51345	1.51346	1299.07	40.725	-103.111
8005	Arapahoe, Colorado	13	8	0	1e+17	787	448.387	1.75518	1.75847	647610	214	129.066	1.65807	1.65884	190316	39.6498	-104.335
8031	Denver, Colorado	13	8	0	1e+17	787	448.387	1.75518	1.75847	647610	277	142.948	1.93777	1.9392	242404	39.7602	-104.873
8123	Weld, Colorado	13	8	0	1e+17	787	448.387	1.75518	1.75847	647610	148	63.7855	2.32028	2.32135	79947.3	40.555	-104.393
8063	Kit Carson, Colorado	13	5	0	1e+17	787	448.387	1.75518	1.75847	647610	3	0.837035	3.58408	3.58412	411.42	39.305	-102.602
8073	Lincoln, Colorado	13	1	0	1e+17	787	448.387	1.75518	1.75847	647610	1	0.224129	4.46171	4.46173	82.62	38.9875	-103.514
8095	Phillips, Colorado	13	6	0	1e+17	787	448.387	1.75518	1.75847	647610	1	0.167674	5.96394	5.96397	61.81	40.5941	-102.358
20063	Gove, Kansas	13	1	0	1e+17	787	448.387	1.75518	1.75847	647610	1	0.103632	9.64954	9.64959	38.2	38.9159	-100.483
6037	Los Angeles, California	14	7	0	1e+17	1190	789.356	1.50756	1.51091	3.8556e+06	1190	789.356	1.50756	1.51091	3.8556e+06	34.3083	-118.228
48343	Morris, Texas	15	1	0	1e+17	206	71.5681	2.87838	2.88051	57713.9	1	0.487022	2.05329	2.0533	179.54	33.113	-94.7326
22017	Caddo, Louisiana	15	8	0	1e+17	206	71.5681	2.87838	2.88051	57713.9	202	66.1037	3.0558	3.05809	55699.5	32.5799	-93.8838
5129	Searcy, Arkansas	16	1	0	1e+17	84	14.3341	5.86015	5.8624	5999.28	1	0.309834	3.22753	3.22755	228.43	35.9109	-92.6994
5141	Van Buren, Arkansas	16	4	0	1e+17	84	14.3341	5.86015	5.8624	5999.28	20	5.20361	3.84349	3.8438	2158.04	35.581	-92.513
5137	Stone, Arkansas	16	1	0	1e+17	84	14.3341	5.86015	5.8624	5999.28	5	0.983323	5.0848	5.08491	362.49	35.8625	-92.1568
5023	Cleburne, Arkansas	16	4	0	1e+17	84	14.3341	5.86015	5.8624	5999.28	58	7.83733	7.40048	7.40252	3250.3	35.5386	-92.0264
32003	Clark, Nevada	17	7	0	1e+17	344	179.172	1.91994	1.92169	528991	341	178.227	1.91329	1.915	525615	36.2146	-115.013
32033	White Pine, Nevada	17	6	0	1e+17	344	179.172	1.91994	1.92169	528991	1	0.376629	2.65514	2.65514	138.84	39.4416	-114.9
6051	Mono, California	17	1	0	1e+17	344	179.172	1.91994	1.92169	528991	2	0.567852	3.52204	3.52207	1256	37.939	-118.887
37131	Northampton, North Carolina	18	1	1.65e-12	607000000000	27	2.29787	11.75	11.7516	1411.81	27	2.29787	11.75	11.7516	1411.81	36.4174	-77.3977
45055	Kershaw, South Carolina	19	8	1.75e-08	57132087	105	43.847	2.39469	2.3955	20986.3	100	41.8622	2.38879	2.38955	20254.7	34.3399	-80.5876
45061	Lee, South Carolina	19	1	1.75e-08	57132087	105	43.847	2.39469	2.3955	20986.3	5	1.98473	2.51923	2.51928	731.65	34.1639	-80.2569
19165	Shelby, Iowa	20	2	3.84e-06	260318	35	8.20068	4.26794	4.26857	3226.71	3	0.900606	3.33109	3.33113	332	41.685	-95.3102
19085	Harrison, Iowa	20	1	3.84e-06	260318	35	8.20068	4.26794	4.26857	3226.71	8	2.20929	3.62107	3.62118	1018.04	41.6833	-95.8156
31177	Washington, Nebraska	20	5	3.84e-06	260318	35	8.20068	4.26794	4.26857	3226.71	19	4.0747	4.66291	4.6633	1502.1	41.5282	-96.2202
19133	Monona, Iowa	20	5	3.84e-06	260318	35	8.20068	4.26794	4.26857	3226.71	5	1.01607	4.92091	4.92102	374.57	42.0522	-95.9574
6085	Santa Clara, California	21	7	4.65e-06	214861	244	151.583	1.60968	1.6105	991866	244	151.583	1.60968	1.6105	991866	37.231	-121.697
20133	Neosho, Kansas	22	1	7.69e-05	13000	22	3.8181	5.76203	5.7626	1899.39	1	0.6293	1.58907	1.58907	231.99	37.5586	-95.3067
20011	Bourbon, Kansas	22	1	7.69e-05	13000	22	3.8181	5.76203	5.7626	1899.39	2	0.57139	3.50023	3.50026	421.28	37.8551	-94.8487
20107	Linn, Kansas	22	2	7.69e-05	13000	22	3.8181	5.76203	5.7626	1899.39	3	0.762928	3.93222	3.93227	562.49	38.2127	-94.8425
20207	Woodson, Kansas	22	2	7.69e-05	13000	22	3.8181	5.76203	5.7626	1899.39	2	0.246735	8.10586	8.10594	90.96	37.8865	-95.7401
20031	Coffey, Kansas	22	2	7.69e-05	13000	22	3.8181	5.76203	5.7626	1899.39	14	1.60775	8.70783	8.70843	592.68	38.2365	-95.7338
4005	Coconino, Arizona	23	4	0.000101311	9871	101	50.0075	2.0197	2.02027	49538	53	28.2031	1.87923	1.87948	27031.7	35.8388	-111.771
4017	Navajo, Arizona	23	4	0.000101311	9871	101	50.0075	2.0197	2.02027	49538	48	21.8044	2.20139	2.20171	22506.3	35.3998	-110.322
46035	Davison, South Dakota	24	1	0.000212739	4701	48	16.8454	2.84945	2.84994	6209.88	4	3.10974	1.28628	1.28629	1146.38	43.6749	-98.1446
46065	Hughes, South Dakota	24	1	0.000212739	4701	48	16.8454	2.84945	2.84994	6209.88	1	0.689018	1.45134	1.45134	254	44.3909	-99.9966
46135	Yankton, South Dakota	24	2	0.000212739	4701	48	16.8454	2.84945	2.84994	6209.88	6	2.69073	2.22988	2.22992	991.91	43.0092	-97.3947
46121	Todd, South Dakota	24	1	0.000212739	4701	48	16.8454	2.84945	2.84994	6209.88	1	0.400099	2.49938	2.49939	147.49	43.1934	-100.72
46027	Clay, South Dakota	24	2	0.000212739	4701	48	16.8454	2.84945	2.84994	6209.88	3	1.1063	2.71175	2.71178	407.83	42.913	-96.9766
46023	Charles Mix, South Dakota	24	1	0.000212739	4701	48	16.8454	2.84945	2.84994	6209.88	1	0.365306	2.73743	2.73744	134.67	43.2066	-98.5886
46125	Turner, South Dakota	24	2	0.000212739	4701	48	16.8454	2.84945	2.84994	6209.88	1	0.329609	3.0339	3.03391	121.51	43.3109	-97.1487
31107	Knox, Nebraska	24	1	0.000212739	4701	48	16.8454	2.84945	2.84994	6209.88	2	0.655129	3.05283	3.05285	241.51	42.6376	-97.8918
46005	Beadle, South Dakota	24	4	0.000212739	4701	48	16.8454	2.84945	2.84994	6209.88	20	5.8037	3.44608	3.44635	2139.48	44.4146	-98.2786
46009	Bon Homme, South Dakota	24	1	0.000212739	4701	48	16.8454	2.84945	2.84994	6209.88	1	0.271306	3.68587	3.68589	100.01	42.9891	-97.8859
31003	Antelope, Nebraska	24	6	0.000212739	4701	48	16.8454	2.84945	2.84994	6209.88	1	0.2476	4.03877	4.03879	91.28	42.177	-98.0666
46087	McCook, South Dakota	24	1	0.000212739	4701	48	16.8454	2.84945	2.84994	6209.88	2	0.439217	4.55356	4.5536	161.91	43.6743	-97.3686
46077	Kingsbury, South Dakota	24	6	0.000212739	4701	48	16.8454	2.84945	2.84994	6209.88	1	0.194172	5.15007	5.15009	71.58	44.3696	-97.4914
46085	Lyman, South Dakota	24	1	0.000212739	4701	48	16.8454	2.84945	2.84994	6209.88	1	0.148646	6.72737	6.7274	54.8	43.8952	-99.852
46067	Hutchinson, South Dakota	24	2	0.000212739	4701	48	16.8454	2.84945	2.84994	6209.88	2	0.286639	6.97742	6.97749	105.67	43.3345	-97.7554
46003	Aurora, South Dakota	24	1	0.000212739	4701	48	16.8454	2.84945	2.84994	6209.88	1	0.108153	9.24616	9.24621	39.87	43.7176	-98.5605
20191	Sumner, Kansas	25	5	0.157	6	35	13.9879	2.50216	2.50245	9184.75	1	0.897776	1.11386	1.11386	330.96	37.2368	-97.4772
40071	Kay, Oklahoma	25	4	0.157	6	35	13.9879	2.50216	2.50245	9184.75	19	8.55828	2.22007	2.2202	6309.86	36.818	-97.1442
40103	Noble, Oklahoma	25	1	0.157	6	35	13.9879	2.50216	2.50245	9184.75	3	1.31281	2.28517	2.28519	645.28	36.3895	-97.2293
40117	Pawnee, Oklahoma	25	4	0.157	6	35	13.9879	2.50216	2.50245	9184.75	12	3.21903	3.72783	3.72801	1898.67	36.3174	-96.7033
48117	Deaf Smith, Texas	26	5	0.999	1	12	3.40051	3.52888	3.52905	1253.57	2	1.45824	1.37152	1.37152	537.57	34.9652	-102.605
48069	Castro, Texas	26	1	0.999	1	12	3.40051	3.52888	3.52905	1253.57	8	1.77621	4.50397	4.50413	654.78	34.5302	-102.262
48359	Oldham, Texas	26	1	0.999	1	12	3.40051	3.52888	3.52905	1253.57	2	0.166063	12.0437	12.0438	61.22	35.4043	-102.603
