# Supplementary material for: A comparison of prospective space-time scan statistics and spatiotemporal event sequence based clustering for COVID-19 surveillance
Source: PLoS One. 2021 Jun 10;16(6):e0252990. doi: 10.1371/journal.pone.0252990 (PMC8191960; doi:10.1371/journal.pone.0252990)
Supplement: S3 Table — This table is merged through FIPS of US counties, and also includes other selected output parameters from SaTScan such as p-values, LOC_RR (location or county relative risk), CLU_RR (cluster relative risk), LOC_LAT (location latitude), LOC_LONG (location longitude). (XLSX) [file pone.0252990.s003.xlsx]

## Sheet: Sheet1
FIPS	LOC_ID	SaTScan_clusters	STES_clusters	P_VALUE	RECURR_INT	CLU_OBS	CLU_EXP	CLU_ODE	CLU_RR	CLU_POP	LOC_OBS	LOC_EXP	LOC_ODE	LOC_RR	LOC_POP	LOC_LAT	LOC_LONG
34019	Hunterdon, New Jersey	1	10	0	1e+17	317283	50808.2	6.24472	10.0687	1.01832e+07	396	278.379	1.42252	1.42274	48052.4	40.5634	-74.9128
34037	Sussex, New Jersey	1	10	0	1e+17	317283	50808.2	6.24472	10.0687	1.01832e+07	656	325.297	2.01662	2.0175	51086.6	41.1389	-74.6912
34041	Warren, New Jersey	1	10	0	1e+17	317283	50808.2	6.24472	10.0687	1.01832e+07	589	243.744	2.41647	2.41758	38278.9	40.8595	-74.9956
42103	Pike, Pennsylvania	1	10	0	1e+17	317283	50808.2	6.24472	10.0687	1.01832e+07	298	116.302	2.56229	2.56291	19025.8	41.3316	-75.0321
9009	New Haven, Connecticut	1	9	0	1e+17	317283	50808.2	6.24472	10.0687	1.01832e+07	4848	1847.23	2.62447	2.63501	310821	41.408	-72.9362
34021	Mercer, New Jersey	1	9	0	1e+17	317283	50808.2	6.24472	10.0687	1.01832e+07	2373	850.777	2.78922	2.79488	150312	40.2805	-74.7048
34035	Somerset, New Jersey	1	9	0	1e+17	317283	50808.2	6.24472	10.0687	1.01832e+07	2356	761.64	3.09332	3.0999	134564	40.5647	-74.6168
34025	Monmouth, New Jersey	1	9	0	1e+17	317283	50808.2	6.24472	10.0687	1.01832e+07	4616	1432.81	3.22165	3.23536	274239	40.2655	-74.2224
36027	Dutchess, New York	1	9	0	1e+17	317283	50808.2	6.24472	10.0687	1.01832e+07	2204	681.256	3.2352	3.24177	127049	41.7649	-73.7436
34029	Ocean, New Jersey	1	9	0	1e+17	317283	50808.2	6.24472	10.0687	1.01832e+07	4599	1405.93	3.27115	3.28512	248394	39.8895	-74.2809
9001	Fairfield, Connecticut	1	8	0	1e+17	317283	50808.2	6.24472	10.0687	1.01832e+07	7312	2038.65	3.58669	3.61207	407348	41.2681	-73.3881
34027	Morris, New Jersey	1	9	0	1e+17	317283	50808.2	6.24472	10.0687	1.01832e+07	4101	1138.86	3.60098	3.61523	206798	40.861	-74.5455
34023	Middlesex, New Jersey	1	8	0	1e+17	317283	50808.2	6.24472	10.0687	1.01832e+07	7941	1910.41	4.15669	4.19036	356277	40.4363	-74.4143
36079	Putnam, New York	1	9	0	1e+17	317283	50808.2	6.24472	10.0687	1.01832e+07	766	174.538	4.38873	4.39219	29049.1	41.4263	-73.7497
36061	New York, New York	1	8	0	1e+17	317283	50808.2	6.24472	10.0687	1.01832e+07	16906	3771.24	4.48288	4.56293	851369	40.7673	-73.9715
34013	Essex, New Jersey	1	8	0	1e+17	317283	50808.2	6.24472	10.0687	1.01832e+07	10231	1850.01	5.53024	5.59268	345012	40.7868	-74.2466
34003	Bergen, New Jersey	1	8	0	1e+17	317283	50808.2	6.24472	10.0687	1.01832e+07	12390	2158.5	5.74011	5.81947	444915	40.9601	-74.0716
36047	Kings, New York	1	8	0	1e+17	317283	50808.2	6.24472	10.0687	1.01832e+07	34964	5927.41	5.8987	6.13742	1.25086e+06	40.6362	-73.9494
34017	Hudson, New Jersey	1	8	0	1e+17	317283	50808.2	6.24472	10.0687	1.01832e+07	10420	1556.91	6.69275	6.77269	290351	40.7377	-74.0752
34031	Passaic, New Jersey	1	8	0	1e+17	317283	50808.2	6.24472	10.0687	1.01832e+07	8239	1161.97	7.09055	7.15798	210995	41.0324	-74.2995
34039	Union, New Jersey	1	8	0	1e+17	317283	50808.2	6.24472	10.0687	1.01832e+07	9566	1288.2	7.42588	7.50863	233916	40.6584	-74.3068
36103	Suffolk, New York	1	8	0	1e+17	317283	50808.2	6.24472	10.0687	1.01832e+07	26429	3419.04	7.72995	7.97493	687962	40.8832	-72.8012
36081	Queens, New York	1	8	0	1e+17	317283	50808.2	6.24472	10.0687	1.01832e+07	39831	5218.76	7.63227	8.00297	1.0757e+06	40.7109	-73.8168
36071	Orange, New York	1	8	0	1e+17	317283	50808.2	6.24472	10.0687	1.01832e+07	6430	802.189	8.01557	8.07604	153101	41.4034	-74.3024
36085	Richmond, New York	1	8	0	1e+17	317283	50808.2	6.24472	10.0687	1.01832e+07	9432	1102.5	8.5551	8.65101	221839	40.5858	-74.1481
36005	Bronx, New York	1	8	0	1e+17	317283	50808.2	6.24472	10.0687	1.01832e+07	28156	3283.83	8.57413	8.86857	660756	40.8521	-73.8628
36059	Nassau, New York	1	8	0	1e+17	317283	50808.2	6.24472	10.0687	1.01832e+07	29259	3141.93	9.31243	9.64873	693882	40.7407	-73.5894
36119	Westchester, New York	1	8	0	1e+17	317283	50808.2	6.24472	10.0687	1.01832e+07	22712	2165.57	10.4878	10.7831	505742	41.1628	-73.7574
36087	Rockland, New York	1	8	0	1e+17	317283	50808.2	6.24472	10.0687	1.01832e+07	9263	754.358	12.2793	12.4199	155490	41.1503	-74.0256
22057	Lafourche, Louisiana	2	10	0	1e+17	13048	2222.93	5.86974	5.95567	468407	550	195.887	2.80774	2.80907	37714.5	29.5247	-90.4098
22075	Plaquemines, Louisiana	2	7	0	1e+17	13048	2222.93	5.86974	5.95567	468407	149	46.5506	3.20082	3.20126	7644.47	29.4225	-89.6032
22087	St. Bernard, Louisiana	2	10	0	1e+17	13048	2222.93	5.86974	5.95567	468407	392	94.8069	4.13472	4.13635	17716.5	29.8776	-89.5189
22089	St. Charles, Louisiana	2	10	0	1e+17	13048	2222.93	5.86974	5.95567	468407	503	106.558	4.72042	4.7229	18705.7	29.9071	-90.3556
22093	St. James, Louisiana	2	7	0	1e+17	13048	2222.93	5.86974	5.95567	468407	209	42.3344	4.93688	4.93798	6952.09	30.0253	-90.8021
22051	Jefferson, Louisiana	2	9	0	1e+17	13048	2222.93	5.86974	5.95567	468407	5299	867.905	6.10551	6.14172	186758	29.7408	-90.1112
22071	Orleans, Louisiana	2	9	0	1e+17	13048	2222.93	5.86974	5.95567	468407	5325	782.921	6.80145	6.8428	177338	30.0697	-89.9266
22095	St. John the Baptist, Louisiana	2	10	0	1e+17	13048	2222.93	5.86974	5.95567	468407	621	85.9631	7.22403	7.22917	15577.1	30.126	-90.4754
26099	Macomb, Michigan	3	9	0	1e+17	22215	7188.92	3.09017	3.15376	1.6802e+06	4017	1618.93	2.48127	2.48922	367466	42.6916	-82.9275
26125	Oakland, Michigan	3	8	0	1e+17	22215	7188.92	3.09017	3.15376	1.6802e+06	5785	2329.53	2.48333	2.49483	557338	42.6609	-83.386
26163	Wayne, Michigan	3	8	0	1e+17	22215	7188.92	3.09017	3.15376	1.6802e+06	12413	3240.46	3.83063	3.87811	755398	42.281	-83.2813
39101	Marion, Ohio	4	7	0	1e+17	1670	20.0962	83.1002	83.2829	19232	1670	20.0962	83.1002	83.2829	19232	40.5861	-83.1574
17031	Cook, Illinois	5	8	0	1e+17	15161	6360.14	2.38375	2.41221	2.83848e+06	15161	6360.14	2.38375	2.41221	2.83848e+06	41.8414	-87.8166
13053	Chattahoochee, Georgia	6	1	0	1e+17	2949	440.594	6.69323	6.71563	93099.9	5	3.36733	1.48486	1.48486	619.72	32.3434	-84.7881
13081	Crisp, Georgia	6	7	0	1e+17	2949	440.594	6.69323	6.71563	93099.9	112	34.5346	3.24312	3.24346	6101.45	31.9229	-83.7681
13259	Stewart, Georgia	6	6	0	1e+17	2949	440.594	6.69323	6.71563	93099.9	15	4.08821	3.66909	3.66914	601.91	32.08	-84.8321
13321	Worth, Georgia	6	7	0	1e+17	2949	440.594	6.69323	6.71563	93099.9	112	29.6916	3.77211	3.77252	6212.15	31.5516	-83.8509
13093	Dooly, Georgia	6	6	0	1e+17	2949	440.594	6.69323	6.71563	93099.9	71	18.6026	3.81668	3.81694	2891.02	32.1563	-83.7975
13197	Marion, Georgia	6	1	0	1e+17	2949	440.594	6.69323	6.71563	93099.9	28	7.09687	3.9454	3.94551	1044.87	32.3483	-84.5273
13193	Macon, Georgia	6	2	0	1e+17	2949	440.594	6.69323	6.71563	93099.9	64	13.99	4.5747	4.57501	2206.88	32.3521	-84.0423
13249	Schley, Georgia	6	6	0	1e+17	2949	440.594	6.69323	6.71563	93099.9	19	4.05749	4.68269	4.68279	657.12	32.2654	-84.3126
13177	Lee, Georgia	6	7	0	1e+17	2949	440.594	6.69323	6.71563	93099.9	228	43.9824	5.18389	5.18516	10906.2	31.7793	-84.1432
13287	Turner, Georgia	6	7	0	1e+17	2949	440.594	6.69323	6.71563	93099.9	55	9.86086	5.57761	5.57794	1724.03	31.7161	-83.6207
13307	Webster, Georgia	6	6	0	1e+17	2949	440.594	6.69323	6.71563	93099.9	7	1.20729	5.7981	5.79815	177.75	32.0407	-84.5474
13205	Mitchell, Georgia	6	7	0	1e+17	2949	440.594	6.69323	6.71563	93099.9	198	33.7489	5.86686	5.86814	6211.08	31.2248	-84.1938
13201	Miller, Georgia	6	1	0	1e+17	2949	440.594	6.69323	6.71563	93099.9	30	4.85464	6.17966	6.17987	909.68	31.1657	-84.7315
13261	Sumter, Georgia	6	10	0	1e+17	2949	440.594	6.69323	6.71563	93099.9	316	45.5748	6.93365	6.93614	8723	32.0365	-84.1982
13239	Quitman, Georgia	6	5	0	1e+17	2949	440.594	6.69323	6.71563	93099.9	5	0.709772	7.04452	7.04456	104.5	31.8673	-85.0177
13037	Calhoun, Georgia	6	7	0	1e+17	2949	440.594	6.69323	6.71563	93099.9	58	8.12062	7.14231	7.14278	1406.59	31.5317	-84.6273
13061	Clay, Georgia	6	6	0	1e+17	2949	440.594	6.69323	6.71563	93099.9	20	2.40609	8.31223	8.31243	354.25	31.6222	-84.9771
13095	Dougherty, Georgia	6	9	0	1e+17	2949	440.594	6.69323	6.71563	93099.9	1155	135.774	8.50681	8.51835	34982.5	31.5333	-84.2172
13007	Baker, Georgia	6	4	0	1e+17	2949	440.594	6.69323	6.71563	93099.9	22	2.57929	8.52948	8.5297	483.32	31.3267	-84.4422
13099	Early, Georgia	6	7	0	1e+17	2949	440.594	6.69323	6.71563	93099.9	153	14.9433	10.2387	10.2406	2894.89	31.3216	-84.9026
13273	Terrell, Georgia	6	7	0	1e+17	2949	440.594	6.69323	6.71563	93099.9	136	12.5105	10.8709	10.8727	2423.58	31.7753	-84.4407
13243	Randolph, Georgia	6	7	0	1e+17	2949	440.594	6.69323	6.71563	93099.9	140	8.89345	15.7419	15.7447	1463.43	31.7662	-84.7573
24013	Carroll, Maryland	7	7	0	1e+17	40502	27081.4	1.49556	1.52376	9.4218e+06	171	169.015	1.01174	1.01174	59339.3	39.5645	-77.0237
37065	Edgecombe, North Carolina	7	2	0	1e+17	40502	27081.4	1.49556	1.52376	9.4218e+06	53	51.6457	1.02622	1.02622	9943.45	35.9123	-77.5944
51735	Poquoson, Virginia	7	1	0	1e+17	40502	27081.4	1.49556	1.52376	9.4218e+06	3	2.84133	1.05585	1.05585	836.66	37.1426	-76.358
51165	Rockingham, Virginia	7	7	0	1e+17	40502	27081.4	1.49556	1.52376	9.4218e+06	88	82.2246	1.07024	1.07025	19555.8	38.5101	-78.8726
51133	Northumberland, Virginia	7	5	0	1e+17	40502	27081.4	1.49556	1.52376	9.4218e+06	2	1.86705	1.07121	1.07121	549.77	37.892	-76.4195
42029	Chester, Pennsylvania	7	10	0	1e+17	40502	27081.4	1.49556	1.52376	9.4218e+06	608	567.281	1.07178	1.07184	208802	39.9729	-75.7477
51087	Henrico, Virginia	7	10	0	1e+17	40502	27081.4	1.49556	1.52376	9.4218e+06	390	357.468	1.09101	1.09105	124057	37.5346	-77.3933
51059	Fairfax, Virginia	7	9	0	1e+17	40502	27081.4	1.49556	1.52376	9.4218e+06	1383	1239.97	1.11535	1.11556	495525	38.8368	-77.2757
42107	Schuylkill, Pennsylvania	7	10	0	1e+17	40502	27081.4	1.49556	1.52376	9.4218e+06	171	152.747	1.1195	1.11953	46584.2	40.705	-76.2151
51153	Prince William, Virginia	7	10	0	1e+17	40502	27081.4	1.49556	1.52376	9.4218e+06	569	508.224	1.11958	1.11968	187065	38.7092	-77.4871
54023	Grant, West Virginia	7	5	0	1e+17	40502	27081.4	1.49556	1.52376	9.4218e+06	1	0.892849	1.12001	1.12001	131.45	39.1031	-79.1944
37073	Gates, North Carolina	7	5	0	1e+17	40502	27081.4	1.49556	1.52376	9.4218e+06	3	2.67716	1.12059	1.12059	525.55	36.4467	-76.6975
24011	Caroline, Maryland	7	6	0	1e+17	40502	27081.4	1.49556	1.52376	9.4218e+06	29	25.7836	1.12474	1.12475	4934.98	38.8717	-75.829
51011	Appomattox, Virginia	7	1	0	1e+17	40502	27081.4	1.49556	1.52376	9.4218e+06	7	6.14027	1.14002	1.14002	904.03	37.3757	-78.8134
51163	Rockbridge, Virginia	7	1	0	1e+17	40502	27081.4	1.49556	1.52376	9.4218e+06	2	1.74224	1.14794	1.14794	1026.05	37.812	-79.4461
51670	Hopewell, Virginia	7	6	0	1e+17	40502	27081.4	1.49556	1.52376	9.4218e+06	6	5.21655	1.15019	1.15019	2560.11	37.2919	-77.2975
51193	Westmoreland, Virginia	7	6	0	1e+17	40502	27081.4	1.49556	1.52376	9.4218e+06	8	6.95223	1.15071	1.15071	1842.44	38.1102	-76.8021
24003	Anne Arundel, Maryland	7	9	0	1e+17	40502	27081.4	1.49556	1.52376	9.4218e+06	728	625.896	1.16313	1.16329	243542	39.0067	-76.6033
51043	Clarke, Virginia	7	5	0	1e+17	40502	27081.4	1.49556	1.52376	9.4218e+06	4	3.385	1.18168	1.18168	830.63	39.1127	-77.992
51135	Nottoway, Virginia	7	4	0	1e+17	40502	27081.4	1.49556	1.52376	9.4218e+06	7	5.87823	1.19083	1.19084	1038.55	37.1436	-78.0507
24029	Kent, Maryland	7	4	0	1e+17	40502	27081.4	1.49556	1.52376	9.4218e+06	13	10.4933	1.23889	1.23889	2427.75	39.2498	-76.0474
24005	Baltimore, Maryland	7	9	0	1e+17	40502	27081.4	1.49556	1.52376	9.4218e+06	1143	894.021	1.27849	1.27892	357273	39.4578	-76.6291
24045	Wicomico, Maryland	7	7	0	1e+17	40502	27081.4	1.49556	1.52376	9.4218e+06	134	103.959	1.28897	1.28903	24724.9	38.373	-75.6271
34009	Cape May, New Jersey	7	7	0	1e+17	40502	27081.4	1.49556	1.52376	9.4218e+06	129	99.4534	1.29709	1.29714	28239.2	39.1501	-74.8017
51830	Williamsburg, Virginia	7	6	0	1e+17	40502	27081.4	1.49556	1.52376	9.4218e+06	9	6.92514	1.29961	1.29962	2548.98	37.2813	-76.7091
51005	Alleghany, Virginia	7	5	0	1e+17	40502	27081.4	1.49556	1.52376	9.4218e+06	3	2.29387	1.30783	1.30784	675.45	37.7864	-80.0022
51007	Amelia, Virginia	7	6	0	1e+17	40502	27081.4	1.49556	1.52376	9.4218e+06	8	6.0874	1.31419	1.31419	1643.13	37.3408	-77.9858
51147	Prince Edward, Virginia	7	1	0	1e+17	40502	27081.4	1.49556	1.52376	9.4218e+06	14	10.5595	1.32582	1.32582	2332.02	37.2255	-78.436
51111	Lunenburg, Virginia	7	5	0	1e+17	40502	27081.4	1.49556	1.52376	9.4218e+06	5	3.76528	1.32792	1.32792	554.36	36.9462	-78.2413
34033	Salem, New Jersey	7	7	0	1e+17	40502	27081.4	1.49556	1.52376	9.4218e+06	90	67.4106	1.3351	1.33514	15596.2	39.5872	-75.347
10003	New Castle, Delaware	7	9	0	1e+17	40502	27081.4	1.49556	1.52376	9.4218e+06	769	560.639	1.37165	1.37203	234930	39.5799	-75.6405
42071	Lancaster, Pennsylvania	7	9	0	1e+17	40502	27081.4	1.49556	1.52376	9.4218e+06	817	589.686	1.38548	1.3859	198445	40.039	-76.2477
51600	Fairfax City, Virginia	7	4	0	1e+17	40502	27081.4	1.49556	1.52376	9.4218e+06	13	9.26925	1.40249	1.40249	2456.49	38.8516	-77.2978
37077	Granville, North Carolina	7	7	0	1e+17	40502	27081.4	1.49556	1.52376	9.4218e+06	73	51.3167	1.42254	1.42258	13737	36.3034	-78.6518
51115	Mathews, Virginia	7	5	0	1e+17	40502	27081.4	1.49556	1.52376	9.4218e+06	1	0.681832	1.46664	1.46664	501.93	37.4416	-76.341
24017	Charles, Maryland	7	10	0	1e+17	40502	27081.4	1.49556	1.52376	9.4218e+06	259	176.409	1.46818	1.46834	55655.8	38.5109	-76.9858
51029	Buckingham, Virginia	7	6	0	1e+17	40502	27081.4	1.49556	1.52376	9.4218e+06	22	14.5588	1.51111	1.51113	2728.09	37.5724	-78.5252
51013	Arlington, Virginia	7	10	0	1e+17	40502	27081.4	1.49556	1.52376	9.4218e+06	394	255.921	1.53954	1.53982	102273	38.8768	-77.1014
34015	Gloucester, New Jersey	7	10	0	1e+17	40502	27081.4	1.49556	1.52376	9.4218e+06	489	315.129	1.55174	1.5521	106049	39.7158	-75.14
24510	Baltimore City, Maryland	7	9	0	1e+17	40502	27081.4	1.49556	1.52376	9.4218e+06	998	641.3	1.55621	1.55695	236047	39.3021	-76.6115
37069	Franklin, North Carolina	7	6	0	1e+17	40502	27081.4	1.49556	1.52376	9.4218e+06	67	43.0278	1.55713	1.55718	11086.2	36.0815	-78.2871
34011	Cumberland, New Jersey	7	10	0	1e+17	40502	27081.4	1.49556	1.52376	9.4218e+06	254	161.573	1.57205	1.57224	45877.6	39.372	-75.1071
24031	Montgomery, Maryland	7	9	0	1e+17	40502	27081.4	1.49556	1.52376	9.4218e+06	1814	1135.33	1.59777	1.59922	477585	39.1368	-77.2036
54063	Monroe, West Virginia	7	1	0	1e+17	40502	27081.4	1.49556	1.52376	9.4218e+06	5	3.0738	1.62665	1.62666	452.56	37.5627	-80.5458
24021	Frederick, Maryland	7	10	0	1e+17	40502	27081.4	1.49556	1.52376	9.4218e+06	471	280.455	1.67941	1.67984	82583.1	39.473	-77.4
51570	Colonial Heights, Virginia	7	6	0	1e+17	40502	27081.4	1.49556	1.52376	9.4218e+06	23	13.4066	1.71557	1.71559	1973.86	37.2642	-77.3961
51183	Sussex, Virginia	7	6	0	1e+17	40502	27081.4	1.49556	1.52376	9.4218e+06	9	5.16769	1.74159	1.7416	1268.07	36.9243	-77.2579
51025	Brunswick, Virginia	7	5	0	1e+17	40502	27081.4	1.49556	1.52376	9.4218e+06	11	6.26376	1.75613	1.75614	1106.66	36.7637	-77.8593
51157	Rappahannock, Virginia	7	3	0	1e+17	40502	27081.4	1.49556	1.52376	9.4218e+06	1	0.568836	1.75797	1.75798	83.75	38.683	-78.1583
51610	Falls Church, Virginia	7	4	0	1e+17	40502	27081.4	1.49556	1.52376	9.4218e+06	4	2.25636	1.77277	1.77277	332.2	38.8849	-77.1756
42017	Bucks, Pennsylvania	7	9	0	1e+17	40502	27081.4	1.49556	1.52376	9.4218e+06	1217	678.882	1.79265	1.79394	264159	40.3368	-75.1084
51510	Alexandria, Virginia	7	10	0	1e+17	40502	27081.4	1.49556	1.52376	9.4218e+06	309	172.271	1.79368	1.79401	57973.8	38.814	-77.0818
37131	Northampton, North Carolina	7	7	0	1e+17	40502	27081.4	1.49556	1.52376	9.4218e+06	30	16.5413	1.81365	1.81368	4206.56	36.4174	-77.3977
10001	Kent, Delaware	7	10	0	1e+17	40502	27081.4	1.49556	1.52376	9.4218e+06	331	181.396	1.82474	1.8251	59577.2	39.0865	-75.5688
51119	Middlesex, Virginia	7	1	0	1e+17	40502	27081.4	1.49556	1.52376	9.4218e+06	3	1.63349	1.83655	1.83656	240.5	37.6319	-76.5506
51131	Northampton, Virginia	7	1	0	1e+17	40502	27081.4	1.49556	1.52376	9.4218e+06	5	2.71143	1.84405	1.84405	665.34	37.3406	-75.8775
51097	King and Queen, Virginia	7	3	0	1e+17	40502	27081.4	1.49556	1.52376	9.4218e+06	1	0.542208	1.84431	1.84431	159.66	37.7104	-76.8869
42093	Montour, Pennsylvania	7	6	0	1e+17	40502	27081.4	1.49556	1.52376	9.4218e+06	13	7.0352	1.84785	1.84787	3521.7	41.0302	-76.6635
54071	Pendleton, West Virginia	7	1	0	1e+17	40502	27081.4	1.49556	1.52376	9.4218e+06	1	0.537886	1.85913	1.85913	158.39	38.6831	-79.3508
51685	Manassas Park, Virginia	7	6	0	1e+17	40502	27081.4	1.49556	1.52376	9.4218e+06	23	12.141	1.89441	1.89444	2184.75	38.7706	-77.444
54093	Tucker, West Virginia	7	4	0	1e+17	40502	27081.4	1.49556	1.52376	9.4218e+06	1	0.527852	1.89447	1.89447	233.15	39.1124	-79.5705
37187	Washington, North Carolina	7	6	0	1e+17	40502	27081.4	1.49556	1.52376	9.4218e+06	17	8.93775	1.90204	1.90206	1710.68	35.8381	-76.573
51037	Charlotte, Virginia	7	1	0	1e+17	40502	27081.4	1.49556	1.52376	9.4218e+06	7	3.66772	1.90854	1.90855	675	37.0191	-78.6631
51159	Richmond, Virginia	7	1	0	1e+17	40502	27081.4	1.49556	1.52376	9.4218e+06	8	4.17852	1.91456	1.91457	1127.88	37.9376	-76.7292
51075	Goochland, Virginia	7	6	0	1e+17	40502	27081.4	1.49556	1.52376	9.4218e+06	40	20.1665	1.98349	1.98354	5668.33	37.7171	-77.9038
51530	Buena Vista, Virginia	7	1	0	1e+17	40502	27081.4	1.49556	1.52376	9.4218e+06	1	0.499989	2.00004	2.00004	220.84	37.7348	-79.353
51081	Greensville, Virginia	7	6	0	1e+17	40502	27081.4	1.49556	1.52376	9.4218e+06	14	6.99954	2.00013	2.00015	1417	36.6788	-77.5635
42091	Montgomery, Pennsylvania	7	9	0	1e+17	40502	27081.4	1.49556	1.52376	9.4218e+06	1802	897.851	2.00701	2.00943	396573	40.2105	-75.3665
51175	Southampton, Virginia	7	1	0	1e+17	40502	27081.4	1.49556	1.52376	9.4218e+06	11	5.44323	2.02086	2.02087	1602.82	36.7223	-77.1064
51001	Accomack, Virginia	7	6	0	1e+17	40502	27081.4	1.49556	1.52376	9.4218e+06	31	14.9654	2.07144	2.07149	5141.18	37.7671	-75.6323
51683	Manassas, Virginia	7	7	0	1e+17	40502	27081.4	1.49556	1.52376	9.4218e+06	79	38.0526	2.07607	2.07619	9337.5	38.7464	-77.4851
51093	Isle of Wight, Virginia	7	6	0	1e+17	40502	27081.4	1.49556	1.52376	9.4218e+06	68	31.5059	2.15833	2.15843	8012.17	36.9058	-76.7084
34005	Burlington, New Jersey	7	9	0	1e+17	40502	27081.4	1.49556	1.52376	9.4218e+06	1040	481.225	2.16115	2.16276	182188	39.8768	-74.6693
51036	Charles City, Virginia	7	4	0	1e+17	40502	27081.4	1.49556	1.52376	9.4218e+06	7	3.22454	2.17085	2.17086	712.13	37.3536	-77.0563
51117	Mecklenburg, Virginia	7	6	0	1e+17	40502	27081.4	1.49556	1.52376	9.4218e+06	53	23.6079	2.24501	2.2451	6256.43	36.6788	-78.3613
11001	DC, DC	7	9	0	1e+17	40502	27081.4	1.49556	1.52376	9.4218e+06	1791	762.602	2.34854	2.35175	272676	38.9042	-77.0166
51057	Essex, Virginia	7	5	0	1e+17	40502	27081.4	1.49556	1.52376	9.4218e+06	2	0.845382	2.36579	2.3658	124.47	37.9336	-76.9423
42075	Lebanon, Pennsylvania	7	10	0	1e+17	40502	27081.4	1.49556	1.52376	9.4218e+06	378	153.215	2.46711	2.46785	45115.9	40.3668	-76.4565
42067	Juniata, Pennsylvania	7	7	0	1e+17	40502	27081.4	1.49556	1.52376	9.4218e+06	63	24.8466	2.53556	2.53569	5065.16	40.5336	-77.3998
51049	Cumberland, Virginia	7	1	0	1e+17	40502	27081.4	1.49556	1.52376	9.4218e+06	10	3.83289	2.609	2.60902	790.05	37.5133	-78.244
24033	Prince George's, Maryland	7	9	0	1e+17	40502	27081.4	1.49556	1.52376	9.4218e+06	2560	982.58	2.60539	2.61087	402997	38.8307	-76.8496
51065	Fluvanna, Virginia	7	6	0	1e+17	40502	27081.4	1.49556	1.52376	9.4218e+06	61	23.1525	2.63471	2.63484	4958.18	37.8416	-78.2772
37143	Perquimans, North Carolina	7	1	0	1e+17	40502	27081.4	1.49556	1.52376	9.4218e+06	14	5.19555	2.69461	2.69464	1070.92	36.1785	-76.406
42045	Delaware, Pennsylvania	7	9	0	1e+17	40502	27081.4	1.49556	1.52376	9.4218e+06	1752	612.403	2.86086	2.86521	231851	39.9168	-75.4024
34007	Camden, New Jersey	7	9	0	1e+17	40502	27081.4	1.49556	1.52376	9.4218e+06	1575	547.271	2.87792	2.88185	207193	39.8034	-74.9639
51620	Franklin City, Virginia	7	6	0	1e+17	40502	27081.4	1.49556	1.52376	9.4218e+06	11	3.68949	2.98144	2.98147	814.81	36.6831	-76.9386
10005	Sussex, Delaware	7	9	0	1e+17	40502	27081.4	1.49556	1.52376	9.4218e+06	735	235.015	3.12745	3.12953	85172.7	38.6614	-75.3903
42077	Lehigh, Pennsylvania	7	9	0	1e+17	40502	27081.4	1.49556	1.52376	9.4218e+06	1326	399.069	3.32273	3.32683	134297	40.6155	-75.5944
51595	Emporia, Virginia	7	6	0	1e+17	40502	27081.4	1.49556	1.52376	9.4218e+06	7	2.06309	3.39296	3.39299	425.25	36.6946	-77.5341
42101	Philadelphia, Pennsylvania	7	8	0	1e+17	40502	27081.4	1.49556	1.52376	9.4218e+06	6025	1711.67	3.51995	3.54029	684028	40.0034	-75.1379
42011	Berks, Pennsylvania	7	9	0	1e+17	40502	27081.4	1.49556	1.52376	9.4218e+06	1622	455.092	3.56411	3.56965	148365	40.4157	-75.9246
51660	Harrisonburg, Virginia	7	7	0	1e+17	40502	27081.4	1.49556	1.52376	9.4218e+06	211	53.1949	3.96654	3.96738	13254	38.4354	-78.8754
51045	Craig, Virginia	7	3	0	1e+17	40502	27081.4	1.49556	1.52376	9.4218e+06	2	0.396024	5.05019	5.05021	58.31	37.4813	-80.2107
46079	Lake, South Dakota	8	5	0	1e+17	1767	340.531	5.18895	5.19881	137317	1	0.987707	1.01245	1.01245	436.26	44.0219	-97.1293
46083	Lincoln, South Dakota	8	7	0	1e+17	1767	340.531	5.18895	5.19881	137317	57	47.1802	1.20813	1.20815	16671.3	43.2784	-96.7204
31037	Colfax, Nebraska	8	5	0	1e+17	1767	340.531	5.18895	5.19881	137317	1	0.826549	1.20985	1.20985	486.77	41.5749	-97.0869
31179	Wayne, Nebraska	8	5	0	1e+17	1767	340.531	5.18895	5.19881	137317	1	0.724359	1.38053	1.38053	106.65	42.2093	-97.1193
46023	Charles Mix, South Dakota	8	1	0	1e+17	1767	340.531	5.18895	5.19881	137317	2	1.43436	1.39435	1.39435	422.36	43.2066	-98.5886
46125	Turner, South Dakota	8	5	0	1e+17	1767	340.531	5.18895	5.19881	137317	1	0.6471	1.54536	1.54536	571.64	43.3109	-97.1487
31139	Pierce, Nebraska	8	5	0	1e+17	1767	340.531	5.18895	5.19881	137317	1	0.551702	1.81257	1.81257	81.23	42.2643	-97.6012
46009	Bon Homme, South Dakota	8	4	0	1e+17	1767	340.531	5.18895	5.19881	137317	1	0.532638	1.87745	1.87745	313.68	42.9891	-97.8859
31167	Stanton, Nebraska	8	4	0	1e+17	1767	340.531	5.18895	5.19881	137317	1	0.456921	2.18856	2.18856	134.55	41.917	-97.1939
46087	McCook, South Dakota	8	3	0	1e+17	1767	340.531	5.18895	5.19881	137317	1	0.431142	2.31942	2.31942	190.43	43.6743	-97.3686
46015	Brule, South Dakota	8	4	0	1e+17	1767	340.531	5.18895	5.19881	137317	2	0.817673	2.44596	2.44597	120.39	43.7176	-99.0812
31143	Polk, Nebraska	8	2	0	1e+17	1767	340.531	5.18895	5.19881	137317	4	1.60941	2.48538	2.48539	296.19	41.1881	-97.5663
31121	Merrick, Nebraska	8	4	0	1e+17	1767	340.531	5.18895	5.19881	137317	5	1.79566	2.7845	2.78451	352.5	41.1662	-98.0375
31093	Howard, Nebraska	8	4	0	1e+17	1767	340.531	5.18895	5.19881	137317	3	0.994885	3.01542	3.01543	146.48	41.2201	-98.5166
31125	Nance, Nebraska	8	1	0	1e+17	1767	340.531	5.18895	5.19881	137317	1	0.271606	3.68181	3.68181	39.99	41.3975	-97.9933
31043	Dakota, Nebraska	8	2	0	1e+17	1767	340.531	5.18895	5.19881	137317	29	7.7283	3.75244	3.75255	1137.84	42.3904	-96.5666
46111	Sanborn, South Dakota	8	5	0	1e+17	1767	340.531	5.18895	5.19881	137317	3	0.542749	5.52742	5.52744	79.91	44.0235	-98.091
31041	Custer, Nebraska	8	4	0	1e+17	1767	340.531	5.18895	5.19881	137317	19	3.32719	5.71052	5.71064	734.8	41.3937	-99.7281
46097	Miner, South Dakota	8	1	0	1e+17	1767	340.531	5.18895	5.19881	137317	1	0.171037	5.84669	5.8467	25.18	44.022	-97.6099
46099	Minnehaha, South Dakota	8	10	0	1e+17	1767	340.531	5.18895	5.19881	137317	1088	149.066	7.29878	7.3079	63646.4	43.6744	-96.7911
31047	Dawson, Nebraska	8	2	0	1e+17	1767	340.531	5.18895	5.19881	137317	122	14.569	8.37394	8.37514	2681.25	40.8703	-99.8201
31079	Hall, Nebraska	8	7	0	1e+17	1767	340.531	5.18895	5.19881	137317	373	42.6185	8.75207	8.75591	14641.1	40.8726	-98.5022
46119	Sully, South Dakota	8	4	0	1e+17	1767	340.531	5.18895	5.19881	137317	1	0.107361	9.31436	9.31437	15.81	44.7157	-100.128
46073	Jerauld, South Dakota	8	5	0	1e+17	1767	340.531	5.18895	5.19881	137317	3	0.310737	9.65445	9.65449	68.63	44.0664	-98.6297
46069	Hyde, South Dakota	8	5	0	1e+17	1767	340.531	5.18895	5.19881	137317	1	0.100415	9.9587	9.95872	14.78	44.5475	-99.4857
31073	Gosper, Nebraska	8	4	0	1e+17	1767	340.531	5.18895	5.19881	137317	4	0.307187	13.0214	13.0214	67.84	40.5148	-99.8302
12086	Miami-Dade, Florida	9	8	0	1e+17	8162	4403.72	1.85344	1.86279	1.17322e+06	8162	4403.72	1.85344	1.86279	1.17322e+06	25.6112	-80.5517
16013	Blaine, Idaho	10	10	0	1e+17	435	35.5365	12.241	12.2475	7586.47	435	35.5365	12.241	12.2475	7586.47	43.4086	-113.975
37191	Wayne, North Carolina	11	7	0	1e+17	360	28.5107	12.6268	12.6324	30782.8	360	28.5107	12.6268	12.6324	30782.8	35.3644	-78.0003
48419	Shelby, Texas	12	7	0	1e+17	1270	464.098	2.73649	2.73943	116600	58	29.2607	1.98218	1.98225	4882.48	31.7921	-94.1455
48365	Panola, Texas	12	6	0	1e+17	1270	464.098	2.73649	2.73943	116600	37	17.9018	2.06684	2.06689	2899.25	32.164	-94.3055
22081	Red River, Louisiana	12	6	0	1e+17	1270	464.098	2.73649	2.73943	116600	19	7.81891	2.43	2.43004	1247.11	32.0953	-93.3421
22017	Caddo, Louisiana	12	9	0	1e+17	1270	464.098	2.73649	2.73943	116600	1019	352.252	2.89281	2.89538	95535.7	32.5799	-93.8838
22031	De Soto, Louisiana	12	7	0	1e+17	1270	464.098	2.73649	2.73943	116600	126	40.2737	3.12859	3.12895	9050.31	32.0546	-93.7413
35006	Cibola, New Mexico	13	6	0	1e+17	832	271.032	3.06974	3.07203	112063	17	10.2942	1.65141	1.65142	4243.75	34.9113	-107.999
4017	Navajo, Arizona	13	10	0	1e+17	832	271.032	3.06974	3.07203	112063	219	94.1755	2.32544	2.32583	41596.5	35.3998	-110.322
4001	Apache, Arizona	13	7	0	1e+17	832	271.032	3.06974	3.07203	112063	144	61.0327	2.35939	2.35965	20422.4	35.3947	-109.489
35045	San Juan, New Mexico	13	10	0	1e+17	832	271.032	3.06974	3.07203	112063	159	66.9719	2.37413	2.37442	29580.9	36.5084	-108.32
35031	McKinley, New Mexico	13	10	0	1e+17	832	271.032	3.06974	3.07203	112063	293	38.5581	7.59893	7.6015	16219.8	35.5801	-108.262
8015	Chaffee, Colorado	14	6	0	1e+17	760	280.6	2.70848	2.71021	52008.4	38	28.2804	1.34369	1.34371	4163.73	38.7475	-106.193
8097	Pitkin, Colorado	14	6	0	1e+17	760	280.6	2.70848	2.71021	52008.4	45	24.6835	1.82308	1.82313	4441.75	39.2172	-106.931
8117	Summit, Colorado	14	7	0	1e+17	760	280.6	2.70848	2.71021	52008.4	126	59.8378	2.10569	2.10588	10219.5	39.638	-106.115
8065	Lake, Colorado	14	6	0	1e+17	760	280.6	2.70848	2.71021	52008.4	8	3.76358	2.12563	2.12565	554.11	39.2028	-106.356
8051	Gunnison, Colorado	14	6	0	1e+17	760	280.6	2.70848	2.71021	52008.4	107	36.3896	2.9404	2.94067	6945.11	38.6661	-107.032
8037	Eagle, Colorado	14	10	0	1e+17	760	280.6	2.70848	2.71021	52008.4	436	127.645	3.41571	3.41711	25684.2	39.6275	-106.693
18165	Vermillion, Indiana	15	2	0	1e+17	10400	8205.48	1.26745	1.27119	1.93216e+06	6	5.98089	1.0032	1.0032	880.57	39.8523	-87.4616
18143	Scott, Indiana	15	6	0	1e+17	10400	8205.48	1.26745	1.27119	1.93216e+06	23	22.111	1.04021	1.04021	3526.69	38.6867	-85.7463
17087	Johnson, Illinois	15	5	0	1e+17	10400	8205.48	1.26745	1.27119	1.93216e+06	2	1.91675	1.04343	1.04343	282.2	37.4594	-88.8817
21035	Calloway, Kentucky	15	2	0	1e+17	10400	8205.48	1.26745	1.27119	1.93216e+06	22	21.0714	1.04407	1.04407	4431.93	36.6209	-88.2732
18125	Pike, Indiana	15	4	0	1e+17	10400	8205.48	1.26745	1.27119	1.93216e+06	3	2.86865	1.04579	1.04579	422.35	38.4011	-87.2357
17023	Clark, Illinois	15	5	0	1e+17	10400	8205.48	1.26745	1.27119	1.93216e+06	5	4.76711	1.04885	1.04885	877.33	39.3343	-87.7871
21059	Daviess, Kentucky	15	2	0	1e+17	10400	8205.48	1.26745	1.27119	1.93216e+06	100	94.0187	1.06362	1.06363	19610.1	37.7303	-87.0902
21229	Washington, Kentucky	15	3	0	1e+17	10400	8205.48	1.26745	1.27119	1.93216e+06	2	1.86705	1.07121	1.07121	412.33	37.756	-85.1741
18027	Daviess, Indiana	15	2	0	1e+17	10400	8205.48	1.26745	1.27119	1.93216e+06	34	30.8894	1.1007	1.1007	4547.86	38.7019	-87.0719
21239	Woodford, Kentucky	15	2	0	1e+17	10400	8205.48	1.26745	1.27119	1.93216e+06	25	22.6974	1.10145	1.10145	3645.55	38.0418	-84.7418
18043	Floyd, Indiana	15	7	0	1e+17	10400	8205.48	1.26745	1.27119	1.93216e+06	122	109.09	1.11835	1.11836	24092	38.3212	-85.9039
17185	Wabash, Illinois	15	3	0	1e+17	10400	8205.48	1.26745	1.27119	1.93216e+06	3	2.66743	1.12468	1.12468	392.73	38.4427	-87.8492
18123	Perry, Indiana	15	4	0	1e+17	10400	8205.48	1.26745	1.27119	1.93216e+06	5	4.43854	1.1265	1.1265	653.49	38.0781	-86.6374
18093	Lawrence, Indiana	15	7	0	1e+17	10400	8205.48	1.26745	1.27119	1.93216e+06	70	59.5302	1.17587	1.17589	11342.5	38.8411	-86.4836
47165	Sumner, Tennessee	15	10	0	1e+17	10400	8205.48	1.26745	1.27119	1.93216e+06	330	280.511	1.17642	1.1765	63036.4	36.4682	-86.4592
21085	Grayson, Kentucky	15	4	0	1e+17	10400	8205.48	1.26745	1.27119	1.93216e+06	12	10.1985	1.17664	1.17664	1801.84	37.4623	-86.3425
21087	Green, Kentucky	15	4	0	1e+17	10400	8205.48	1.26745	1.27119	1.93216e+06	3	2.53337	1.18419	1.1842	372.99	37.2648	-85.5541
18055	Greene, Indiana	15	6	0	1e+17	10400	8205.48	1.26745	1.27119	1.93216e+06	41	34.4936	1.18863	1.18864	6166.75	39.0363	-86.9622
21123	Larue, Kentucky	15	2	0	1e+17	10400	8205.48	1.26745	1.27119	1.93216e+06	4	3.33383	1.19982	1.19982	654.45	37.5457	-85.7014
17035	Cumberland, Illinois	15	3	0	1e+17	10400	8205.48	1.26745	1.27119	1.93216e+06	1	0.830949	1.20344	1.20344	244.68	39.2743	-88.2401
21215	Spencer, Kentucky	15	4	0	1e+17	10400	8205.48	1.26745	1.27119	1.93216e+06	9	7.46781	1.20517	1.20517	1539.28	38.0322	-85.3275
21041	Carroll, Kentucky	15	5	0	1e+17	10400	8205.48	1.26745	1.27119	1.93216e+06	1	0.820529	1.21873	1.21873	241.61	38.666	-85.126
21047	Christian, Kentucky	15	2	0	1e+17	10400	8205.48	1.26745	1.27119	1.93216e+06	73	59.8221	1.22029	1.22031	11209.7	36.8927	-87.4906
21155	Marion, Kentucky	15	2	0	1e+17	10400	8205.48	1.26745	1.27119	1.93216e+06	15	11.9003	1.26047	1.26047	1752.09	37.5522	-85.269
21225	Union, Kentucky	15	4	0	1e+17	10400	8205.48	1.26745	1.27119	1.93216e+06	7	5.54982	1.2613	1.2613	980.52	37.6617	-87.943
21101	Henderson, Kentucky	15	2	0	1e+17	10400	8205.48	1.26745	1.27119	1.93216e+06	45	34.8943	1.28961	1.28963	6678.75	37.7934	-87.5739
17181	Union, Illinois	15	4	0	1e+17	10400	8205.48	1.26745	1.27119	1.93216e+06	5	3.85597	1.29669	1.29669	567.72	37.4712	-89.2555
18005	Bartholomew, Indiana	15	7	0	1e+17	10400	8205.48	1.26745	1.27119	1.93216e+06	126	96.9943	1.29905	1.2991	19040.7	39.2074	-85.8956
18145	Shelby, Indiana	15	7	0	1e+17	10400	8205.48	1.26745	1.27119	1.93216e+06	92	69.0461	1.33244	1.33248	13215.4	39.5231	-85.7916
18013	Brown, Indiana	15	6	0	1e+17	10400	8205.48	1.26745	1.27119	1.93216e+06	11	8.15389	1.34905	1.34905	1715	39.1961	-86.2287
18081	Johnson, Indiana	15	10	0	1e+17	10400	8205.48	1.26745	1.27119	1.93216e+06	330	244.155	1.3516	1.35175	55717.9	39.4899	-86.1015
21167	Mercer, Kentucky	15	1	0	1e+17	10400	8205.48	1.26745	1.27119	1.93216e+06	7	5.07854	1.37835	1.37835	996.95	37.8147	-84.8749
18117	Orange, Indiana	15	7	0	1e+17	10400	8205.48	1.26745	1.27119	1.93216e+06	34	24.2613	1.40141	1.40143	4018.5	38.5412	-86.4952
21139	Livingston, Kentucky	15	3	0	1e+17	10400	8205.48	1.26745	1.27119	1.93216e+06	1	0.709618	1.40921	1.40921	104.48	37.2114	-88.348
18079	Jennings, Indiana	15	7	0	1e+17	10400	8205.48	1.26745	1.27119	1.93216e+06	50	34.2506	1.45983	1.45986	7564.09	38.9959	-85.6271
21077	Gallatin, Kentucky	15	4	0	1e+17	10400	8205.48	1.26745	1.27119	1.93216e+06	1	0.684533	1.46085	1.46085	100.78	38.754	-84.8558
21183	Ohio, Kentucky	15	2	0	1e+17	10400	8205.48	1.26745	1.27119	1.93216e+06	19	12.9634	1.46566	1.46567	1908.61	37.4775	-86.8537
21055	Crittenden, Kentucky	15	3	0	1e+17	10400	8205.48	1.26745	1.27119	1.93216e+06	3	2.03901	1.4713	1.4713	300.2	37.3584	-88.0883
21213	Simpson, Kentucky	15	2	0	1e+17	10400	8205.48	1.26745	1.27119	1.93216e+06	19	12.9009	1.47276	1.47277	2532.55	36.7406	-86.5805
18071	Jackson, Indiana	15	7	0	1e+17	10400	8205.48	1.26745	1.27119	1.93216e+06	82	54.6219	1.50123	1.50128	10555.1	38.9092	-86.0385
21207	Russell, Kentucky	15	2	0	1e+17	10400	8205.48	1.26745	1.27119	1.93216e+06	19	12.4501	1.52609	1.5261	1833.03	36.9931	-85.0607
18063	Hendricks, Indiana	15	10	0	1e+17	10400	8205.48	1.26745	1.27119	1.93216e+06	413	262.901	1.57093	1.57125	63866.6	39.7672	-86.5104
18061	Harrison, Indiana	15	7	0	1e+17	10400	8205.48	1.26745	1.27119	1.93216e+06	74	46.9058	1.57763	1.57769	9207.95	38.1947	-86.1095
47083	Houston, Tennessee	15	5	0	1e+17	10400	8205.48	1.26745	1.27119	1.93216e+06	4	2.5319	1.57984	1.57984	652.35	36.2887	-87.7188
17065	Hamilton, Illinois	15	4	0	1e+17	10400	8205.48	1.26745	1.27119	1.93216e+06	1	0.626415	1.59639	1.59639	92.23	38.0816	-88.5388
21233	Webster, Kentucky	15	2	0	1e+17	10400	8205.48	1.26745	1.27119	1.93216e+06	13	7.99119	1.62679	1.6268	1470.68	37.5217	-87.6799
47037	Davidson, Tennessee	15	9	0	1e+17	10400	8205.48	1.26745	1.27119	1.93216e+06	1679	1017.94	1.64941	1.65086	307632	36.1701	-86.7865
17101	Lawrence, Illinois	15	3	0	1e+17	10400	8205.48	1.26745	1.27119	1.93216e+06	2	1.21007	1.6528	1.6528	178.16	38.7199	-87.7288
18155	Switzerland, Indiana	15	6	0	1e+17	10400	8205.48	1.26745	1.27119	1.93216e+06	14	8.29791	1.68717	1.68718	1466.05	38.8277	-85.0302
47087	Jackson, Tennessee	15	5	0	1e+17	10400	8205.48	1.26745	1.27119	1.93216e+06	8	4.54838	1.75887	1.75888	669.66	36.3638	-85.6724
18101	Martin, Indiana	15	3	0	1e+17	10400	8205.48	1.26745	1.27119	1.93216e+06	7	3.95754	1.76877	1.76878	582.67	38.71	-86.8037
21171	Monroe, Kentucky	15	3	0	1e+17	10400	8205.48	1.26745	1.27119	1.93216e+06	3	1.64399	1.82483	1.82483	242.05	36.7123	-85.716
21061	Edmonson, Kentucky	15	2	0	1e+17	10400	8205.48	1.26745	1.27119	1.93216e+06	7	3.75108	1.86613	1.86614	552.27	37.2122	-86.2396
21083	Graves, Kentucky	15	2	0	1e+17	10400	8205.48	1.26745	1.27119	1.93216e+06	51	25.8866	1.97013	1.9702	3811.3	36.7229	-88.6514
21007	Ballard, Kentucky	15	4	0	1e+17	10400	8205.48	1.26745	1.27119	1.93216e+06	6	3.04408	1.97104	1.97104	448.18	37.0584	-88.9943
21219	Todd, Kentucky	15	2	0	1e+17	10400	8205.48	1.26745	1.27119	1.93216e+06	15	7.59107	1.97601	1.97603	1117.64	36.8381	-87.1788
18137	Ripley, Indiana	15	7	0	1e+17	10400	8205.48	1.26745	1.27119	1.93216e+06	83	41.5363	1.99825	1.99836	8690.32	39.1024	-85.2621
21223	Trimble, Kentucky	15	4	0	1e+17	10400	8205.48	1.26745	1.27119	1.93216e+06	4	1.96144	2.03931	2.03932	288.78	38.6106	-85.3378
18097	Marion, Indiana	15	9	0	1e+17	10400	8205.48	1.26745	1.27119	1.93216e+06	3085	1488.98	2.07189	2.0763	416524	39.7816	-86.1383
21149	McLean, Kentucky	15	4	0	1e+17	10400	8205.48	1.26745	1.27119	1.93216e+06	9	4.26373	2.11083	2.11084	732.38	37.5302	-87.268
47027	Clay, Tennessee	15	5	0	1e+17	10400	8205.48	1.26745	1.27119	1.93216e+06	5	2.35098	2.12677	2.12678	346.14	36.5515	-85.5393
21033	Caldwell, Kentucky	15	2	0	1e+17	10400	8205.48	1.26745	1.27119	1.93216e+06	15	6.88693	2.17804	2.17806	1013.97	37.1475	-87.8695
47169	Trousdale, Tennessee	15	6	0	1e+17	10400	8205.48	1.26745	1.27119	1.93216e+06	23	10.4512	2.20071	2.20075	1666.95	36.3903	-86.1609
21057	Cumberland, Kentucky	15	4	0	1e+17	10400	8205.48	1.26745	1.27119	1.93216e+06	5	2.04195	2.44865	2.44866	300.64	36.7893	-85.3905
21107	Hopkins, Kentucky	15	2	0	1e+17	10400	8205.48	1.26745	1.27119	1.93216e+06	94	37.9388	2.47767	2.47786	6601.34	37.3094	-87.5467
21091	Hancock, Kentucky	15	2	0	1e+17	10400	8205.48	1.26745	1.27119	1.93216e+06	9	3.36594	2.67385	2.67387	594.68	37.8377	-86.7828
17059	Gallatin, Illinois	15	4	0	1e+17	10400	8205.48	1.26745	1.27119	1.93216e+06	2	0.745276	2.68357	2.68357	109.73	37.7643	-88.2295
18025	Crawford, Indiana	15	6	0	1e+17	10400	8205.48	1.26745	1.27119	1.93216e+06	11	4.08181	2.69489	2.69491	721.16	38.2881	-86.4452
18029	Dearborn, Indiana	15	7	0	1e+17	10400	8205.48	1.26745	1.27119	1.93216e+06	196	68.7114	2.85251	2.85299	12926.5	39.1465	-84.9733
18031	Decatur, Indiana	15	7	0	1e+17	10400	8205.48	1.26745	1.27119	1.93216e+06	126	38.948	3.23508	3.23546	7846.98	39.3071	-85.5009
21221	Trigg, Kentucky	15	4	0	1e+17	10400	8205.48	1.26745	1.27119	1.93216e+06	4	1.1308	3.53731	3.53732	166.49	36.8077	-87.8733
21177	Muhlenberg, Kentucky	15	2	0	1e+17	10400	8205.48	1.26745	1.27119	1.93216e+06	92	25.9984	3.53868	3.53899	4871.68	37.2143	-87.1463
17079	Jasper, Illinois	15	1	0	1e+17	10400	8205.48	1.26745	1.27119	1.93216e+06	22	5.19208	4.23722	4.23732	764.43	39.0105	-88.1544
21143	Lyon, Kentucky	15	2	0	1e+17	10400	8205.48	1.26745	1.27119	1.93216e+06	12	2.53468	4.73433	4.73439	466.48	37.0208	-88.0789
21001	Adair, Kentucky	15	2	0	1e+17	10400	8205.48	1.26745	1.27119	1.93216e+06	53	10.3744	5.10871	5.109	1527.43	37.1046	-85.2813
17153	Pulaski, Illinois	15	2	0	1e+17	10400	8205.48	1.26745	1.27119	1.93216e+06	11	2.05885	5.34279	5.34286	303.13	37.2263	-89.1309
21031	Butler, Kentucky	15	2	0	1e+17	10400	8205.48	1.26745	1.27119	1.93216e+06	72	7.95229	9.054	9.05477	1317.17	37.2095	-86.6875
48233	Hutchinson, Texas	16	4	0	1e+17	400	104.211	3.83838	3.83989	22025.2	5	4.84815	1.03132	1.03132	951.73	35.8401	-101.355
48179	Gray, Texas	16	6	0	1e+17	400	104.211	3.83838	3.83989	22025.2	12	10.1353	1.18398	1.18398	2238.34	35.4008	-100.813
40139	Texas, Oklahoma	16	6	0	1e+17	400	104.211	3.83838	3.83989	22025.2	12	9.25405	1.29673	1.29673	1589.56	36.7478	-101.489
40151	Woods, Oklahoma	16	4	0	1e+17	400	104.211	3.83838	3.83989	22025.2	1	0.678667	1.47348	1.47348	99.92	36.7671	-98.8657
40093	Major, Oklahoma	16	4	0	1e+17	400	104.211	3.83838	3.83989	22025.2	1	0.588827	1.69829	1.69829	173.39	36.3115	-98.5347
20069	Gray, Kansas	16	4	0	1e+17	400	104.211	3.83838	3.83989	22025.2	1	0.46217	2.16371	2.16371	68.05	37.7384	-100.437
48065	Carson, Texas	16	4	0	1e+17	400	104.211	3.83838	3.83989	22025.2	1	0.457385	2.18634	2.18635	67.34	35.4037	-101.354
20189	Stevens, Kansas	16	5	0	1e+17	400	104.211	3.83838	3.83989	22025.2	2	0.846694	2.36213	2.36213	436.31	37.1923	-101.312
48195	Hansford, Texas	16	4	0	1e+17	400	104.211	3.83838	3.83989	22025.2	1	0.416709	2.39975	2.39976	61.35	36.2774	-101.355
40007	Beaver, Oklahoma	16	3	0	1e+17	400	104.211	3.83838	3.83989	22025.2	1	0.409917	2.43952	2.43952	60.35	36.7497	-100.476
40043	Dewey, Oklahoma	16	3	0	1e+17	400	104.211	3.83838	3.83989	22025.2	2	0.755001	2.649	2.64901	111.16	35.9877	-99.0073
20175	Seward, Kansas	16	2	0	1e+17	400	104.211	3.83838	3.83989	22025.2	47	14.8848	3.15758	3.15771	2191.5	37.1932	-100.851
40059	Harper, Oklahoma	16	4	0	1e+17	400	104.211	3.83838	3.83989	22025.2	1	0.28465	3.51309	3.51309	41.91	36.7884	-99.668
20057	Ford, Kansas	16	6	0	1e+17	400	104.211	3.83838	3.83989	22025.2	126	25.948	4.85586	4.8565	5730.51	37.692	-99.8883
20129	Morton, Kansas	16	4	0	1e+17	400	104.211	3.83838	3.83989	22025.2	2	0.399343	5.00822	5.00823	58.8	37.1914	-101.799
48341	Moore, Texas	16	2	0	1e+17	400	104.211	3.83838	3.83989	22025.2	100	17.7783	5.62485	5.62546	3093.41	35.8377	-101.893
40055	Greer, Oklahoma	16	7	0	1e+17	400	104.211	3.83838	3.83989	22025.2	51	5.29041	9.64008	9.64067	973.64	34.9354	-99.5606
48129	Donley, Texas	16	6	0	1e+17	400	104.211	3.83838	3.83989	22025.2	20	1.77103	11.2928	11.2931	335.25	34.9652	-100.814
48421	Sherman, Texas	16	4	0	1e+17	400	104.211	3.83838	3.83989	22025.2	7	0.466492	15.0056	15.0057	68.68	36.2775	-101.893
48393	Roberts, Texas	16	4	0	1e+17	400	104.211	3.83838	3.83989	22025.2	2	0.131828	15.1713	15.1713	19.41	35.8381	-100.813
1037	Coosa, Alabama	17	6	0	1e+17	309	67.4429	4.58165	4.58312	24500.9	13	4.93799	2.63265	2.63268	1696.39	32.9369	-86.2485
1123	Tallapoosa, Alabama	17	7	0	1e+17	309	67.4429	4.58165	4.58312	24500.9	160	34.272	4.66854	4.66932	11467.9	32.867	-85.7983
1017	Chambers, Alabama	17	7	0	1e+17	309	67.4429	4.58165	4.58312	24500.9	136	28.233	4.81706	4.81775	11336.6	32.9136	-85.3907
13291	Union, Georgia	18	1	0	1e+17	428	141.637	3.0218	3.02295	97393.5	7	5.67547	1.23338	1.23338	2506.81	34.83	-83.9897
13311	White, Georgia	18	6	0	1e+17	428	141.637	3.0218	3.02295	97393.5	9	7.13122	1.26206	1.26206	3149.8	34.6462	-83.7491
13187	Lumpkin, Georgia	18	4	0	1e+17	428	141.637	3.0218	3.02295	97393.5	14	10.3764	1.34921	1.34922	4201.25	34.5729	-84.0043
13137	Habersham, Georgia	18	2	0	1e+17	428	141.637	3.0218	3.02295	97393.5	59	20.9912	2.8107	2.81084	7726.36	34.6333	-83.5309
13139	Hall, Georgia	18	10	0	1e+17	428	141.637	3.0218	3.02295	97393.5	329	94.6758	3.47502	3.4761	78988.6	34.3221	-83.819
13281	Towns, Georgia	18	1	0	1e+17	428	141.637	3.0218	3.02295	97393.5	10	2.78714	3.5879	3.58794	820.7	34.9137	-83.7411
5079	Lincoln, Arkansas	19	2	0	1e+17	100	6.03136	16.58	16.5821	2433.64	100	6.03136	16.58	16.5821	2072	33.9532	-91.74
8001	Adams, Colorado	20	10	0	1e+17	2800	1943.43	1.44075	1.4424	999773	498	439.295	1.13363	1.13372	211672	39.8743	-104.336
8125	Yuma, Colorado	20	4	0	1e+17	2800	1943.43	1.44075	1.4424	999773	1	0.773293	1.29317	1.29317	341.56	40.0035	-102.426
8005	Arapahoe, Colorado	20	9	0	1e+17	2800	1943.43	1.44075	1.4424	999773	772	557.451	1.38487	1.38527	290989	39.6498	-104.335
8031	Denver, Colorado	20	9	0	1e+17	2800	1943.43	1.44075	1.4424	999773	857	617.409	1.38806	1.3885	347078	39.7602	-104.873
31033	Cheyenne, Nebraska	20	4	0	1e+17	2800	1943.43	1.44075	1.4424	999773	5	3.43849	1.45413	1.45413	607.5	41.22	-102.994
8123	Weld, Colorado	20	9	0	1e+17	2800	1943.43	1.44075	1.4424	999773	490	275.497	1.77861	1.77911	132747	40.555	-104.393
20181	Sherman, Kansas	20	5	0	1e+17	2800	1943.43	1.44075	1.4424	999773	1	0.45669	2.18967	2.18967	67.24	39.3515	-101.72
8073	Lincoln, Colorado	20	5	0	1e+17	2800	1943.43	1.44075	1.4424	999773	2	0.880037	2.27263	2.27264	194.35	38.9875	-103.514
8075	Logan, Colorado	20	5	0	1e+17	2800	1943.43	1.44075	1.4424	999773	4	1.72959	2.31269	2.3127	2546.48	40.725	-103.111
8095	Phillips, Colorado	20	1	0	1e+17	2800	1943.43	1.44075	1.4424	999773	1	0.329184	3.03781	3.03782	242.33	40.5941	-102.358
31105	Kimball, Nebraska	20	1	0	1e+17	2800	1943.43	1.44075	1.4424	999773	2	0.560655	3.56726	3.56726	247.64	41.1977	-103.715
8063	Kit Carson, Colorado	20	4	0	1e+17	2800	1943.43	1.44075	1.4424	999773	13	3.28659	3.95546	3.95551	967.77	39.305	-102.602
8121	Washington, Colorado	20	4	0	1e+17	2800	1943.43	1.44075	1.4424	999773	5	1.13644	4.39971	4.39974	223.09	39.9702	-103.203
8087	Morgan, Colorado	20	7	0	1e+17	2800	1943.43	1.44075	1.4424	999773	134	24.679	5.42972	5.4305	7597.32	40.2628	-103.809
13293	Upson, Georgia	21	7	0	1e+17	109	10.1572	10.7313	10.7327	5682.73	109	10.1572	10.7313	10.7327	5682.73	32.8792	-84.3002
49043	Summit, Utah	22	10	0	1e+17	299	87.8273	3.40441	3.40536	16762.2	299	87.8273	3.40441	3.40536	16762.2	40.8669	-110.954
53077	Yakima, Washington	23	10	0	1e+17	643	348.535	1.84487	1.84559	94077.4	643	348.535	1.84487	1.84559	94077.4	46.4574	-120.738
13163	Jefferson, Georgia	24	5	0	1e+17	348	178.742	1.94695	1.94738	41649.1	8	5.9284	1.34944	1.34944	1221.98	33.0587	-82.4161
13303	Washington, Georgia	24	7	0	1e+17	348	178.742	1.94695	1.94738	41649.1	23	15.7252	1.46262	1.46263	3704.36	32.9671	-82.7936
13237	Putnam, Georgia	24	4	0	1e+17	348	178.742	1.94695	1.94738	41649.1	18	11.9504	1.50622	1.50623	2262.17	33.3206	-83.3755
13211	Morgan, Georgia	24	6	0	1e+17	348	178.742	1.94695	1.94738	41649.1	16	10.4144	1.53633	1.53634	2190.45	33.5923	-83.4913
13189	McDuffie, Georgia	24	6	0	1e+17	348	178.742	1.94695	1.94738	41649.1	29	18.0941	1.60273	1.60276	4117.09	33.4785	-82.4825
13133	Greene, Georgia	24	6	0	1e+17	348	178.742	1.94695	1.94738	41649.1	28	15.5573	1.7998	1.79983	4164.55	33.5769	-83.1714
13159	Jasper, Georgia	24	6	0	1e+17	348	178.742	1.94695	1.94738	41649.1	16	8.77968	1.82239	1.82241	1938.95	33.3154	-83.6884
13141	Hancock, Georgia	24	5	0	1e+17	348	178.742	1.94695	1.94738	41649.1	7	3.26367	2.14482	2.14484	480.51	33.2722	-82.9977
13009	Baldwin, Georgia	24	7	0	1e+17	348	178.742	1.94695	1.94738	41649.1	97	45.0415	2.15357	2.15372	11222.5	33.0688	-83.247
13301	Warren, Georgia	24	5	0	1e+17	348	178.742	1.94695	1.94738	41649.1	5	2.02759	2.46598	2.46599	537.34	33.4115	-82.678
13319	Wilkinson, Georgia	24	6	0	1e+17	348	178.742	1.94695	1.94738	41649.1	17	6.21984	2.73319	2.73323	1424.5	32.8029	-83.1714
13317	Wilkes, Georgia	24	1	0	1e+17	348	178.742	1.94695	1.94738	41649.1	13	4.52769	2.87122	2.87125	1111.02	33.7829	-82.7429
13221	Oglethorpe, Georgia	24	5	0	1e+17	348	178.742	1.94695	1.94738	41649.1	31	8.24411	3.76026	3.76037	1387.18	33.8786	-83.0828
13167	Johnson, Georgia	24	6	0	1e+17	348	178.742	1.94695	1.94738	41649.1	30	7.44273	4.03078	4.0309	1314.95	32.7021	-82.6617
53021	Franklin, Washington	25	10	0	1e+17	123	36.7474	3.34717	3.34756	29215.8	123	36.7474	3.34717	3.34756	29215.8	46.5335	-118.902
49017	Garfield, Utah	26	5	0	9010000000000000	142	50.6612	2.80294	2.80328	50741.1	1	0.38985	2.56509	2.56509	229.59	37.8545	-111.442
49053	Washington, Utah	26	7	0	9010000000000000	142	50.6612	2.80294	2.80328	50741.1	107	41.1127	2.6026	2.60283	42371.3	37.28	-113.505
49021	Iron, Utah	26	6	0	9010000000000000	142	50.6612	2.80294	2.80328	50741.1	15	4.23262	3.5439	3.54395	5608.53	37.859	-113.29
49037	San Juan, Utah	26	4	0	9010000000000000	142	50.6612	2.80294	2.80328	50741.1	13	3.54454	3.66762	3.66766	1565.59	37.6276	-109.803
49015	Emery, Utah	26	4	0	9010000000000000	142	50.6612	2.80294	2.80328	50741.1	3	0.772753	3.88222	3.88224	455.09	38.9962	-110.701
49025	Kane, Utah	26	1	0	9010000000000000	142	50.6612	2.80294	2.80328	50741.1	3	0.608663	4.92884	4.92885	358.45	37.2851	-111.886
5035	Crittenden, Arkansas	27	7	0	9010000000000000	298	152.069	1.95964	1.96002	386360	12	7.40259	1.62105	1.62106	13623.6	35.2125	-90.3084
47157	Shelby, Tennessee	27	9	0	9010000000000000	298	152.069	1.95964	1.96002	386360	286	144.666	1.97697	1.97734	372736	35.1865	-89.8969
35028	Los Alamos, New Mexico	28	4	1e-15	1500000000000000	301	156.078	1.92852	1.92889	41583.9	6	5.97981	1.00338	1.00338	880.41	35.8663	-106.313
35043	Sandoval, New Mexico	28	10	1e-15	1500000000000000	301	156.078	1.92852	1.92889	41583.9	283	135.917	2.08216	2.08256	36687	35.6886	-106.869
8007	Archuleta, Colorado	28	4	1e-15	1500000000000000	301	156.078	1.92852	1.92889	41583.9	6	2.16559	2.77061	2.77062	478.26	37.1947	-107.048
37159	Rowan, North Carolina	29	7	5.77e-13	1730000000000	173	76.7671	2.25357	2.25386	41980.6	173	76.7671	2.25357	2.25386	41980.6	35.64	-80.5245
40147	Washington, Oklahoma	30	7	5.82e-13	1720000000000	83	23.862	3.47834	3.47861	14638.4	83	23.862	3.47834	3.47861	14638.4	36.7138	-95.9051
40015	Caddo, Oklahoma	31	6	1.69e-11	59211922683	41	6.65978	6.15635	6.15664	3595.25	41	6.65978	6.15635	6.15664	3595.25	35.1736	-98.3753
20073	Greenwood, Kansas	32	1	3.51e-11	28514172103	57	13.2926	4.28809	4.28834	10679.7	1	0.461707	2.16588	2.16588	135.95	37.8774	-96.2325
20031	Coffey, Kansas	32	7	3.51e-11	28514172103	57	13.2926	4.28809	4.28834	10679.7	6	1.89383	3.16818	3.1682	1765.92	38.2365	-95.7338
20207	Woodson, Kansas	32	4	3.51e-11	28514172103	57	13.2926	4.28809	4.28834	10679.7	2	0.484399	4.12883	4.12884	178.3	37.8865	-95.7401
20111	Lyon, Kansas	32	7	3.51e-11	28514172103	57	13.2926	4.28809	4.28834	10679.7	47	10.2483	4.58612	4.58634	7544.32	38.4558	-96.1528
20017	Chase, Kansas	32	1	3.51e-11	28514172103	57	13.2926	4.28809	4.28834	10679.7	1	0.20438	4.89285	4.89286	30.09	38.3029	-96.5956
6065	Riverside, California	33	9	4.57e-11	21858261169	1019	762.733	1.33598	1.33644	926455	1019	762.733	1.33598	1.33644	926455	33.7431	-115.993
13089	DeKalb, Georgia	34	9	1.13e-08	88239827	583	410.232	1.42115	1.42147	336507	583	410.232	1.42115	1.42147	336507	33.7694	-84.224
30051	Liberty, Montana	35	5	3.27e-08	30543702	32	5.2979	6.04013	6.04035	887.65	1	0.180376	5.54398	5.54398	26.56	48.5608	-111.024
30101	Toole, Montana	35	7	3.27e-08	30543702	32	5.2979	6.04013	6.04035	887.65	31	5.11752	6.05762	6.05783	861.09	48.6558	-111.694
13025	Brantley, Georgia	36	6	6.6e-08	15161955	253	148.959	1.69845	1.69869	28896.6	18	17.6986	1.01703	1.01703	2605.77	31.1958	-81.9774
13299	Ware, Georgia	36	7	6.6e-08	15161955	253	148.959	1.69845	1.69869	28896.6	75	46.8868	1.5996	1.59966	8933.5	31.0545	-82.4222
13069	Coffee, Georgia	36	7	6.6e-08	15161955	253	148.959	1.69845	1.69869	28896.6	70	43.419	1.6122	1.61225	9834.77	31.5489	-82.8549
13173	Lanier, Georgia	36	1	6.6e-08	15161955	253	148.959	1.69845	1.69869	28896.6	6	3.2179	1.86457	1.86458	473.77	31.0383	-83.0647
13005	Bacon, Georgia	36	6	6.6e-08	15161955	253	148.959	1.69845	1.69869	28896.6	12	5.17	2.32108	2.3211	1141.77	31.5546	-82.4594
13229	Pierce, Georgia	36	6	6.6e-08	15161955	253	148.959	1.69845	1.69869	28896.6	46	19.5307	2.35527	2.35535	3760.28	31.3593	-82.216
13065	Clinch, Georgia	36	3	6.6e-08	15161955	253	148.959	1.69845	1.69869	28896.6	6	2.04318	2.9366	2.93661	376.02	30.914	-82.7043
13101	Echols, Georgia	36	3	6.6e-08	15161955	253	148.959	1.69845	1.69869	28896.6	4	1.23678	3.23422	3.23423	182.09	30.711	-82.8969
13003	Atkinson, Georgia	36	5	6.6e-08	15161955	253	148.959	1.69845	1.69869	28896.6	9	2.52079	3.57031	3.57035	371.14	31.2963	-82.8755
40041	Delaware, Oklahoma	37	6	3.8e-06	263295	59	19.9173	2.96225	2.9624	8797.3	59	19.9173	2.96225	2.9624	8797.3	36.4082	-94.8033
53033	King, Washington	38	9	1.18e-05	84707	272	173.876	1.56434	1.56454	1.13919e+06	272	173.876	1.56434	1.56454	1.13919e+06	47.4914	-121.835
49005	Cache, Utah	39	7	5.59e-05	17904	37	9.90169	3.73674	3.73687	27698.8	37	9.90169	3.73674	3.73687	27698.8	41.7233	-111.744
45027	Clarendon, South Carolina	40	7	0.000123813	8077	105	52.0906	2.01572	2.01586	9586.65	105	52.0906	2.01572	2.01586	9586.65	33.6661	-80.2165
40087	McClain, Oklahoma	41	6	0.000176614	5662	20	3.12389	6.40227	6.40241	7818.84	20	3.12389	6.40227	6.40241	7818.84	35.0112	-97.4457
5029	Conway, Arkansas	42	3	0.000252961	3953	112	57.882	1.93497	1.93511	9319.61	4	3.2179	1.24305	1.24305	710.66	35.2621	-92.7051
5141	Van Buren, Arkansas	42	6	0.000252961	3953	112	57.882	1.93497	1.93511	9319.61	27	15.3238	1.76196	1.76199	2444.15	35.581	-92.513
5023	Cleburne, Arkansas	42	6	0.000252961	3953	112	57.882	1.93497	1.93511	9319.61	69	34.6197	1.99309	1.99318	5380.24	35.5386	-92.0264
5137	Stone, Arkansas	42	4	0.000252961	3953	112	57.882	1.93497	1.93511	9319.61	7	2.89574	2.41734	2.41736	426.34	35.8625	-92.1568
5129	Searcy, Arkansas	42	4	0.000252961	3953	112	57.882	1.93497	1.93511	9319.61	5	1.82483	2.73998	2.73999	358.23	35.9109	-92.6994
37037	Chatham, North Carolina	43	7	0.000742069	1348	93	45.9824	2.02251	2.02264	17771.2	93	45.9824	2.02251	2.02264	17771.2	35.7039	-79.2554
40001	Adair, Oklahoma	44	6	0.00224101	446	14	1.71299	8.17283	8.17297	3530.86	14	1.71299	8.17283	8.17297	3530.86	35.8849	-94.6586
48123	DeWitt, Texas	45	6	0.00297464	336	22	4.66801	4.71293	4.71304	2749.09	22	4.66801	4.71293	4.71304	2749.09	29.081	-97.3568
48441	Taylor, Texas	46	7	0.00341874	293	53	21.3077	2.48737	2.48747	31371.4	53	21.3077	2.48737	2.48747	31371.4	32.3016	-99.8901
49051	Wasatch, Utah	47	10	0.00664004	151	102	55.2559	1.84596	1.84607	10847.1	102	55.2559	1.84596	1.84607	10847.1	40.3311	-111.169
13165	Jenkins, Georgia	48	6	0.122	8	45	19.566	2.2999	2.29998	4702.6	8	4.01782	1.99113	1.99114	887.32	32.7925	-81.9604
13033	Burke, Georgia	48	6	0.122	8	45	19.566	2.2999	2.29998	4702.6	37	15.5482	2.37969	2.37976	3815.28	33.0592	-81.9993
12067	Lafayette, Florida	49	3	0.188	5	81	45.2169	1.79136	1.79145	10190.5	1	0.650033	1.53838	1.53839	95.7	29.9848	-83.1817
12121	Suwannee, Florida	49	7	0.188	5	81	45.2169	1.79136	1.79145	10190.5	80	44.5669	1.79505	1.79514	10094.8	30.1975	-82.991
48099	Coryell, Texas	50	6	0.263	4	60	30.6166	1.95972	1.9598	11604.6	57	29.3105	1.94469	1.94477	11220	31.3908	-97.7994
48193	Hamilton, Texas	50	5	0.263	4	60	30.6166	1.95972	1.9598	11604.6	3	1.30609	2.29694	2.29695	384.59	31.7047	-98.1108
48471	Walker, Texas	51	6	0.326	3	56	28.1605	1.9886	1.98868	14096.7	56	28.1605	1.9886	1.98868	14096.7	30.7387	-95.5744
30065	Musselshell, Montana	52	5	0.686	1	9	1.34321	6.70037	6.70043	197.76	5	1.07276	4.66087	4.66089	157.94	46.4968	-108.395
30059	Meagher, Montana	52	4	0.686	1	9	1.34321	6.70037	6.70043	197.76	1	0.143714	6.95826	6.95826	21.16	46.5991	-110.89
30037	Golden Valley, Montana	52	5	0.686	1	9	1.34321	6.70037	6.70043	197.76	3	0.126734	23.6716	23.6717	18.66	46.3816	-109.177
48157	Fort Bend, Texas	53	9	0.831	1	99	62.6483	1.58025	1.58033	249041	99	62.6483	1.58025	1.58033	249041	29.527	-95.7722
5075	Lawrence, Arkansas	54	4	0.924	1	26	10.21	2.54651	2.54657	2260.73	25	8.86381	2.82046	2.82052	1864.32	36.0419	-91.1087
13245	Richmond, Georgia	55	7	0.987	1	96	62.5235	1.53542	1.53549	64437.6	96	62.5235	1.53542	1.53549	64437.6	33.3578	-82.0703
