# Supplementary material for: A comparison of prospective space-time scan statistics and spatiotemporal event sequence based clustering for COVID-19 surveillance
Source: PLoS One. 2021 Jun 10;16(6):e0252990. doi: 10.1371/journal.pone.0252990 (PMC8191960; doi:10.1371/journal.pone.0252990)
Supplement: S4 Table — This table is merged through FIPS of US counties, and also includes other selected output parameters from SaTScan such as p-values, LOC_RR (location or county relative risk), CLU_RR (cluster relative risk), LOC_LAT (location latitude), LOC_LONG (location longitude). (XLSX) [file pone.0252990.s004.xlsx]

## Sheet: Sheet1
FIPS	LOC_ID	SaTScan_clusters	STES_clusters	P_VALUE	RECURR_INT	CLU_OBS	CLU_EXP	CLU_ODE	CLU_RR	CLU_POP	LOC_OBS	LOC_EXP	LOC_ODE	LOC_RR	LOC_POP	LOC_LAT	LOC_LONG
42089	Monroe, Pennsylvania	1	10	0	1e+17	516153	128515	4.01628	5.51326	1.52253e+07	1249	860.908	1.45079	1.45116	95866.9	41.0593	-75.3403
34019	Hunterdon, New Jersey	1	10	0	1e+17	516153	128515	4.01628	5.51326	1.52253e+07	904	618.175	1.46237	1.46264	67933.7	40.5634	-74.9128
42017	Bucks, Pennsylvania	1	9	0	1e+17	516153	128515	4.01628	5.51326	1.52253e+07	4628	3122.76	1.48202	1.48346	353732	40.3368	-75.1084
34037	Sussex, New Jersey	1	10	0	1e+17	516153	128515	4.01628	5.51326	1.52253e+07	1065	710.322	1.49932	1.49966	74376	41.1389	-74.6912
42103	Pike, Pennsylvania	1	7	0	1e+17	516153	128515	4.01628	5.51326	1.52253e+07	467	272.611	1.71306	1.71328	28139	41.3316	-75.0321
42095	Northampton, Pennsylvania	1	9	0	1e+17	516153	128515	4.01628	5.51326	1.52253e+07	2758	1543.55	1.78679	1.78818	164187	40.7518	-75.3047
34005	Burlington, New Jersey	1	9	0	1e+17	516153	128515	4.01628	5.51326	1.52253e+07	4032	2251.73	1.79062	1.79268	250743	39.8768	-74.6693
34041	Warren, New Jersey	1	10	0	1e+17	516153	128515	4.01628	5.51326	1.52253e+07	1091	523.22	2.08516	2.08593	54845	40.8595	-74.9956
34007	Camden, New Jersey	1	9	0	1e+17	516153	128515	4.01628	5.51326	1.52253e+07	5716	2560.77	2.23214	2.23668	285156	39.8034	-74.9639
34025	Monmouth, New Jersey	1	9	0	1e+17	516153	128515	4.01628	5.51326	1.52253e+07	7383	3075.66	2.40046	2.40713	358797	40.2655	-74.2224
36027	Dutchess, New York	1	9	0	1e+17	516153	128515	4.01628	5.51326	1.52253e+07	3642	1487.6	2.44824	2.45164	170597	41.7649	-73.7436
34027	Morris, New Jersey	1	9	0	1e+17	516153	128515	4.01628	5.51326	1.52253e+07	6020	2444.67	2.4625	2.46818	276921	40.861	-74.5455
9009	New Haven, Connecticut	1	8	0	1e+17	516153	128515	4.01628	5.51326	1.52253e+07	10558	4175.24	2.52872	2.53916	445336	41.408	-72.9362
34035	Somerset, New Jersey	1	9	0	1e+17	516153	128515	4.01628	5.51326	1.52253e+07	4298	1634.94	2.62885	2.63336	182434	40.5647	-74.6168
34029	Ocean, New Jersey	1	9	0	1e+17	516153	128515	4.01628	5.51326	1.52253e+07	8063	3017.96	2.67167	2.68038	336759	39.8895	-74.2809
42101	Philadelphia, Pennsylvania	1	8	0	1e+17	516153	128515	4.01628	5.51326	1.52253e+07	20263	7330.45	2.76422	2.7875	851934	40.0034	-75.1379
36061	New York, New York	1	8	0	1e+17	516153	128515	4.01628	5.51326	1.52253e+07	23319	8234.91	2.83172	2.85959	1.05387e+06	40.7673	-73.9715
9001	Fairfield, Connecticut	1	8	0	1e+17	516153	128515	4.01628	5.51326	1.52253e+07	14511	4607.91	3.14915	3.16938	539047	41.2681	-73.3881
34021	Mercer, New Jersey	1	9	0	1e+17	516153	128515	4.01628	5.51326	1.52253e+07	6122	1826.28	3.35217	3.36146	203785	40.2805	-74.7048
34023	Middlesex, New Jersey	1	8	0	1e+17	516153	128515	4.01628	5.51326	1.52253e+07	14807	4100.9	3.61067	3.63575	471464	40.4363	-74.4143
36079	Putnam, New York	1	10	0	1e+17	516153	128515	4.01628	5.51326	1.52253e+07	1569	429.711	3.65129	3.65397	45442	41.4263	-73.7497
34003	Bergen, New Jersey	1	8	0	1e+17	516153	128515	4.01628	5.51326	1.52253e+07	17209	4713.31	3.65115	3.68079	571855	40.9601	-74.0716
36047	Kings, New York	1	8	0	1e+17	516153	128515	4.01628	5.51326	1.52253e+07	50032	12943.1	3.86552	3.96071	1.59187e+06	40.6362	-73.9494
34013	Essex, New Jersey	1	8	0	1e+17	516153	128515	4.01628	5.51326	1.52253e+07	16780	3971.23	4.22539	4.26055	456557	40.7868	-74.2466
36103	Suffolk, New York	1	8	0	1e+17	516153	128515	4.01628	5.51326	1.52253e+07	37377	7465.85	5.00639	5.10499	893406	40.8832	-72.8012
36081	Queens, New York	1	8	0	1e+17	516153	128515	4.01628	5.51326	1.52253e+07	57037	11395.7	5.00511	5.1575	1.38262e+06	40.7109	-73.8168
36085	Richmond, New York	1	9	0	1e+17	516153	128515	4.01628	5.51326	1.52253e+07	12507	2407.43	5.19517	5.22916	288087	40.5858	-74.1481
34039	Union, New Jersey	1	8	0	1e+17	516153	128515	4.01628	5.51326	1.52253e+07	14998	2765.24	5.42376	5.46681	313234	40.6584	-74.3068
36059	Nassau, New York	1	8	0	1e+17	516153	128515	4.01628	5.51326	1.52253e+07	37468	6860.75	5.46121	5.57127	866607	40.7407	-73.5894
36071	Orange, New York	1	9	0	1e+17	516153	128515	4.01628	5.51326	1.52253e+07	10468	1814.35	5.76957	5.80188	210261	41.4034	-74.3024
36005	Bronx, New York	1	8	0	1e+17	516153	128515	4.01628	5.51326	1.52253e+07	42007	7170.61	5.85822	5.993	858075	40.8521	-73.8628
34017	Hudson, New Jersey	1	8	0	1e+17	516153	128515	4.01628	5.51326	1.52253e+07	19454	3226.82	6.02885	6.09252	372923	40.7377	-74.0752
34031	Passaic, New Jersey	1	8	0	1e+17	516153	128515	4.01628	5.51326	1.52253e+07	15331	2494.28	6.14646	6.19767	282541	41.0324	-74.2995
36119	Westchester, New York	1	8	0	1e+17	516153	128515	4.01628	5.51326	1.52253e+07	30644	4808.9	6.37235	6.48027	626033	41.1628	-73.7574
36087	Rockland, New York	1	9	0	1e+17	516153	128515	4.01628	5.51326	1.52253e+07	12376	1647.22	7.51325	7.56546	199854	41.1503	-74.0256
17197	Will, Illinois	2	9	0	1e+17	77744	30138.2	2.57958	2.66265	5.00048e+06	3997	2604.55	1.53462	1.536	371492	41.4462	-87.9786
17043	DuPage, Illinois	2	9	0	1e+17	77744	30138.2	2.57958	2.66265	5.00048e+06	5593	3480.02	1.60718	1.60937	496361	41.8512	-88.0864
17089	Kane, Illinois	2	10	0	1e+17	77744	30138.2	2.57958	2.66265	5.00048e+06	4579	2007.51	2.28094	2.28472	299756	41.9384	-88.4286
17097	Lake, Illinois	2	9	0	1e+17	77744	30138.2	2.57958	2.66265	5.00048e+06	6090	2626.39	2.31877	2.32395	392167	42.3225	-88.0037
17031	Cook, Illinois	2	8	0	1e+17	77744	30138.2	2.57958	2.66265	5.00048e+06	57485	19419.8	2.96013	3.03532	3.4407e+06	41.8414	-87.8166
46027	Clay, South Dakota	3	3	0	1e+17	14779	3115.71	4.74338	4.77927	411108	11	10.8518	1.01366	1.01366	1418.82	42.913	-96.9766
19141	O'Brien, Iowa	3	4	0	1e+17	14779	3115.71	4.74338	4.77927	411108	24	21.2146	1.1313	1.1313	2311.43	43.0831	-95.6247
31089	Holt, Nebraska	3	2	0	1e+17	14779	3115.71	4.74338	4.77927	411108	1	0.862709	1.15914	1.15914	84.6	42.4552	-98.784
27149	Stevens, Minnesota	3	2	0	1e+17	14779	3115.71	4.74338	4.77927	411108	2	1.68051	1.19011	1.19011	164.79	45.5861	-96.0016
19161	Sac, Iowa	3	4	0	1e+17	14779	3115.71	4.74338	4.77927	411108	9	7.49752	1.2004	1.2004	735.2	42.3862	-95.1055
27173	Yellow Medicine, Minnesota	3	2	0	1e+17	14779	3115.71	4.74338	4.77927	411108	3	2.49609	1.20188	1.20188	407.94	44.7171	-95.8684
31179	Wayne, Nebraska	3	3	0	1e+17	14779	3115.71	4.74338	4.77927	411108	3	2.41279	1.24337	1.24337	315.46	42.2093	-97.1193
46023	Charles Mix, South Dakota	3	3	0	1e+17	14779	3115.71	4.74338	4.77927	411108	7	5.57406	1.25582	1.25582	780.84	43.2066	-98.5886
27117	Pipestone, Minnesota	3	3	0	1e+17	14779	3115.71	4.74338	4.77927	411108	9	7.03861	1.27866	1.27866	766.89	44.023	-96.2584
19035	Cherokee, Iowa	3	2	0	1e+17	14779	3115.71	4.74338	4.77927	411108	10	7.70242	1.29829	1.2983	755.29	42.7354	-95.6239
19147	Palo Alto, Iowa	3	2	0	1e+17	14779	3115.71	4.74338	4.77927	411108	2	1.523	1.3132	1.3132	149.34	43.0819	-94.6782
19119	Lyon, Iowa	3	4	0	1e+17	14779	3115.71	4.74338	4.77927	411108	17	12.0884	1.40631	1.40631	1382.94	43.3811	-96.2093
19149	Plymouth, Iowa	3	5	0	1e+17	14779	3115.71	4.74338	4.77927	411108	89	58.2548	1.52777	1.5278	6347.14	42.7376	-96.2137
31185	York, Nebraska	3	2	0	1e+17	14779	3115.71	4.74338	4.77927	411108	27	17.5837	1.53551	1.53552	2069.09	40.8727	-97.5971
27121	Pope, Minnesota	3	2	0	1e+17	14779	3115.71	4.74338	4.77927	411108	6	3.85601	1.55601	1.55601	378.12	45.5861	-95.4445
46121	Todd, South Dakota	3	4	0	1e+17	14779	3115.71	4.74338	4.77927	411108	18	11.3378	1.58762	1.58762	1197.29	43.1934	-100.72
46067	Hutchinson, South Dakota	3	2	0	1e+17	14779	3115.71	4.74338	4.77927	411108	1	0.624815	1.60047	1.60047	122.54	43.3345	-97.7554
31039	Cuming, Nebraska	3	4	0	1e+17	14779	3115.71	4.74338	4.77927	411108	16	9.85495	1.62355	1.62356	1115.04	41.9164	-96.7873
19133	Monona, Iowa	3	4	0	1e+17	14779	3115.71	4.74338	4.77927	411108	12	7.38277	1.62541	1.62541	1013.53	42.0522	-95.9574
31139	Pierce, Nebraska	3	4	0	1e+17	14779	3115.71	4.74338	4.77927	411108	2	1.22512	1.63249	1.63249	180.2	42.2643	-97.6012
27151	Swift, Minnesota	3	4	0	1e+17	14779	3115.71	4.74338	4.77927	411108	12	7.14659	1.67912	1.67913	778.66	45.2829	-95.6826
46009	Bon Homme, South Dakota	3	2	0	1e+17	14779	3115.71	4.74338	4.77927	411108	3	1.77418	1.69092	1.69092	347.95	42.9891	-97.8859
31041	Custer, Nebraska	3	4	0	1e+17	14779	3115.71	4.74338	4.77927	411108	19	11.0826	1.71439	1.7144	1358.45	41.3937	-99.7281
27073	Lac qui Parle, Minnesota	3	2	0	1e+17	14779	3115.71	4.74338	4.77927	411108	2	1.13514	1.7619	1.7619	166.97	44.9974	-96.1749
46102	Oglala Lakota, South Dakota	3	3	0	1e+17	14779	3115.71	4.74338	4.77927	411108	15	8.50446	1.76378	1.76379	953.08	43.3375	-102.556
46109	Roberts, South Dakota	3	4	0	1e+17	14779	3115.71	4.74338	4.77927	411108	16	8.90732	1.79628	1.79628	1222.82	45.6298	-96.9467
31021	Burt, Nebraska	3	3	0	1e+17	14779	3115.71	4.74338	4.77927	411108	6	3.32109	1.80664	1.80664	379.94	41.8506	-96.3261
46115	Spink, South Dakota	3	2	0	1e+17	14779	3115.71	4.74338	4.77927	411108	1	0.546402	1.83015	1.83015	214.32	44.9384	-98.3463
31003	Antelope, Nebraska	3	2	0	1e+17	14779	3115.71	4.74338	4.77927	411108	6	3.23831	1.85282	1.85282	370.47	42.177	-98.0666
46057	Hamlin, South Dakota	3	2	0	1e+17	14779	3115.71	4.74338	4.77927	411108	2	1.05647	1.8931	1.8931	155.39	44.6739	-97.1883
27133	Rock, Minnesota	3	4	0	1e+17	14779	3115.71	4.74338	4.77927	411108	20	10.3774	1.92726	1.92727	1017.61	43.6748	-96.253
27051	Grant, Minnesota	3	2	0	1e+17	14779	3115.71	4.74338	4.77927	411108	2	1.02356	1.95396	1.95396	100.37	45.9342	-96.0114
46041	Dewey, South Dakota	3	2	0	1e+17	14779	3115.71	4.74338	4.77927	411108	2	1.00985	1.98049	1.98049	99.03	45.1564	-100.871
46127	Union, South Dakota	3	6	0	1e+17	14779	3115.71	4.74338	4.77927	411108	66	32.7677	2.01418	2.01422	3614.82	42.8311	-96.6558
19063	Emmet, Iowa	3	3	0	1e+17	14779	3115.71	4.74338	4.77927	411108	8	3.94548	2.02764	2.02764	386.89	43.3778	-94.6786
46013	Brown, South Dakota	3	5	0	1e+17	14779	3115.71	4.74338	4.77927	411108	197	96.5229	2.04097	2.0411	12402.4	45.5899	-98.3517
27081	Lincoln, Minnesota	3	2	0	1e+17	14779	3115.71	4.74338	4.77927	411108	2	0.966488	2.06935	2.06935	189.55	44.4131	-96.2669
27063	Jackson, Minnesota	3	4	0	1e+17	14779	3115.71	4.74338	4.77927	411108	35	16.8754	2.07403	2.07405	1737.53	43.6742	-95.154
31027	Cedar, Nebraska	3	3	0	1e+17	14779	3115.71	4.74338	4.77927	411108	6	2.8801	2.08326	2.08327	282.42	42.5989	-97.2531
46087	McCook, South Dakota	3	2	0	1e+17	14779	3115.71	4.74338	4.77927	411108	3	1.43611	2.08898	2.08899	234.71	43.6743	-97.3686
31107	Knox, Nebraska	3	3	0	1e+17	14779	3115.71	4.74338	4.77927	411108	6	2.8561	2.10077	2.10077	420.1	42.6376	-97.8918
46123	Tripp, South Dakota	3	3	0	1e+17	14779	3115.71	4.74338	4.77927	411108	2	0.932552	2.14465	2.14465	91.45	43.3446	-99.8855
46015	Brule, South Dakota	3	2	0	1e+17	14779	3115.71	4.74338	4.77927	411108	2	0.907871	2.20296	2.20296	89.03	43.7176	-99.0812
27011	Big Stone, Minnesota	3	2	0	1e+17	14779	3115.71	4.74338	4.77927	411108	2	0.855425	2.33802	2.33802	125.82	45.4271	-96.414
27023	Chippewa, Minnesota	3	4	0	1e+17	14779	3115.71	4.74338	4.77927	411108	36	15.1683	2.37337	2.3734	1487.39	45.0234	-95.564
27165	Watonwan, Minnesota	3	4	0	1e+17	14779	3115.71	4.74338	4.77927	411108	38	15.8752	2.39367	2.3937	1923	43.9782	-94.6141
19167	Sioux, Iowa	3	5	0	1e+17	14779	3115.71	4.74338	4.77927	411108	152	62.7261	2.42323	2.42337	7908.28	43.0822	-96.1768
31173	Thurston, Nebraska	3	4	0	1e+17	14779	3115.71	4.74338	4.77927	411108	26	10.5242	2.47049	2.47051	1032	42.1573	-96.5416
31121	Merrick, Nebraska	3	2	0	1e+17	14779	3115.71	4.74338	4.77927	411108	28	11.2978	2.47835	2.47838	1173.03	41.1662	-98.0375
46051	Grant, South Dakota	3	3	0	1e+17	14779	3115.71	4.74338	4.77927	411108	9	3.626	2.48207	2.48208	355.56	45.1724	-96.77
27101	Murray, Minnesota	3	4	0	1e+17	14779	3115.71	4.74338	4.77927	411108	32	12.6396	2.53173	2.53176	1308.29	44.0222	-95.7633
27091	Martin, Minnesota	3	1	0	1e+17	14779	3115.71	4.74338	4.77927	411108	92	35.4221	2.59725	2.59734	6616.13	43.6743	-94.551
38073	Ransom, North Dakota	3	3	0	1e+17	14779	3115.71	4.74338	4.77927	411108	7	2.68299	2.60903	2.60903	263.09	46.4562	-97.6574
46125	Turner, South Dakota	3	2	0	1e+17	14779	3115.71	4.74338	4.77927	411108	17	6.46633	2.629	2.62902	986.35	43.3109	-97.1487
19151	Pocahontas, Iowa	3	2	0	1e+17	14779	3115.71	4.74338	4.77927	411108	3	1.13445	2.64445	2.64445	111.24	42.7342	-94.6786
31143	Polk, Nebraska	3	2	0	1e+17	14779	3115.71	4.74338	4.77927	411108	12	4.46737	2.68614	2.68616	481.87	41.1881	-97.5663
31023	Butler, Nebraska	3	4	0	1e+17	14779	3115.71	4.74338	4.77927	411108	39	14.4258	2.70348	2.70352	1414.59	41.227	-97.1311
38085	Sioux, North Dakota	3	2	0	1e+17	14779	3115.71	4.74338	4.77927	411108	3	1.08749	2.75864	2.75865	142.18	46.1132	-101.044
31175	Valley, Nebraska	3	3	0	1e+17	14779	3115.71	4.74338	4.77927	411108	3	1.06898	2.80641	2.80641	104.82	41.5673	-98.982
27033	Cottonwood, Minnesota	3	4	0	1e+17	14779	3115.71	4.74338	4.77927	411108	54	19.1892	2.81408	2.81414	2258.02	44.0072	-95.1814
19093	Ida, Iowa	3	3	0	1e+17	14779	3115.71	4.74338	4.77927	411108	10	3.52728	2.83505	2.83506	345.88	42.387	-95.5136
46031	Corson, South Dakota	3	3	0	1e+17	14779	3115.71	4.74338	4.77927	411108	3	1.05047	2.85586	2.85587	137.34	45.7089	-101.197
19143	Osceola, Iowa	3	4	0	1e+17	14779	3115.71	4.74338	4.77927	411108	28	9.70104	2.88629	2.88632	1001.34	43.3782	-95.6242
46101	Moody, South Dakota	3	4	0	1e+17	14779	3115.71	4.74338	4.77927	411108	18	6.19896	2.90371	2.90374	607.87	44.0227	-96.6708
31053	Dodge, Nebraska	3	5	0	1e+17	14779	3115.71	4.74338	4.77927	411108	275	94.005	2.92538	2.92572	11061.7	41.5807	-96.656
38081	Sargent, North Dakota	3	2	0	1e+17	14779	3115.71	4.74338	4.77927	411108	2	0.668092	2.9936	2.9936	98.27	46.1083	-97.6322
31081	Hamilton, Nebraska	3	6	0	1e+17	14779	3115.71	4.74338	4.77927	411108	52	16.7798	3.09897	3.09904	2272.24	40.8735	-98.021
46025	Clark, South Dakota	3	3	0	1e+17	14779	3115.71	4.74338	4.77927	411108	3	0.960489	3.12341	3.12341	125.58	44.8583	-97.7293
31119	Madison, Nebraska	3	5	0	1e+17	14779	3115.71	4.74338	4.77927	411108	323	99.2597	3.25409	3.25456	11503	41.9168	-97.6005
31125	Nance, Nebraska	3	2	0	1e+17	14779	3115.71	4.74338	4.77927	411108	4	1.20627	3.31602	3.31602	118.29	41.3975	-97.9933
31011	Boone, Nebraska	3	3	0	1e+17	14779	3115.71	4.74338	4.77927	411108	3	0.889875	3.37126	3.37127	87.26	41.7076	-98.0674
46129	Walworth, South Dakota	3	2	0	1e+17	14779	3115.71	4.74338	4.77927	411108	5	1.39728	3.57837	3.57838	137.02	45.4302	-100.031
27155	Traverse, Minnesota	3	2	0	1e+17	14779	3115.71	4.74338	4.77927	411108	1	0.279286	3.58056	3.58057	54.77	45.773	-96.4706
19021	Buena Vista, Iowa	3	4	0	1e+17	14779	3115.71	4.74338	4.77927	411108	128	35.3088	3.62516	3.62538	3792.1	42.7355	-95.151
46059	Hand, South Dakota	3	2	0	1e+17	14779	3115.71	4.74338	4.77927	411108	1	0.273458	3.65687	3.65687	26.82	44.5471	-99.0039
31093	Howard, Nebraska	3	4	0	1e+17	14779	3115.71	4.74338	4.77927	411108	42	11.0463	3.80218	3.80225	1083.19	41.2201	-98.5166
31163	Sherman, Nebraska	3	3	0	1e+17	14779	3115.71	4.74338	4.77927	411108	4	1.0287	3.88839	3.8884	100.87	41.2205	-98.9759
27067	Kandiyohi, Minnesota	3	5	0	1e+17	14779	3115.71	4.74338	4.77927	411108	424	107.358	3.94939	3.95019	11253.5	45.1526	-95.0059
31051	Dixon, Nebraska	3	4	0	1e+17	14779	3115.71	4.74338	4.77927	411108	27	6.76181	3.99301	3.99306	663.06	42.4919	-96.8678
46043	Douglas, South Dakota	3	2	0	1e+17	14779	3115.71	4.74338	4.77927	411108	1	0.25032	3.99488	3.99489	24.55	43.3852	-98.3698
46037	Day, South Dakota	3	2	0	1e+17	14779	3115.71	4.74338	4.77927	411108	13	3.25373	3.99541	3.99544	319.06	45.3673	-97.6074
46137	Ziebach, South Dakota	3	2	0	1e+17	14779	3115.71	4.74338	4.77927	411108	1	0.23618	4.23406	4.23406	23.16	44.9788	-101.665
46099	Minnehaha, South Dakota	3	10	0	1e+17	14779	3115.71	4.74338	4.77927	411108	2744	645.487	4.25105	4.2568	97378.5	43.6744	-96.7911
31167	Stanton, Nebraska	3	2	0	1e+17	14779	3115.71	4.74338	4.77927	411108	14	3.04395	4.59929	4.59932	348.24	41.917	-97.1939
46091	Marshall, South Dakota	3	2	0	1e+17	14779	3115.71	4.74338	4.77927	411108	2	0.422913	4.7291	4.72911	82.94	45.7587	-97.5986
46089	McPherson, South Dakota	3	2	0	1e+17	14779	3115.71	4.74338	4.77927	411108	1	0.203872	4.90503	4.90503	19.99	45.7663	-99.2212
31077	Greeley, Nebraska	3	2	0	1e+17	14779	3115.71	4.74338	4.77927	411108	2	0.403803	4.95291	4.95292	39.6	41.5674	-98.5215
46005	Beadle, South Dakota	3	1	0	1e+17	14779	3115.71	4.74338	4.77927	411108	47	9.48817	4.95354	4.95366	2636.14	44.4146	-98.2786
46111	Sanborn, South Dakota	3	2	0	1e+17	14779	3115.71	4.74338	4.77927	411108	6	1.20524	4.97827	4.97828	137.88	44.0235	-98.091
46117	Stanley, South Dakota	3	2	0	1e+17	14779	3115.71	4.74338	4.77927	411108	11	2.12391	5.17913	5.17916	208.27	44.4138	-100.735
46085	Lyman, South Dakota	3	2	0	1e+17	14779	3115.71	4.74338	4.77927	411108	7	1.29608	5.40091	5.40093	190.64	43.8952	-99.852
31141	Platte, Nebraska	3	5	0	1e+17	14779	3115.71	4.74338	4.77927	411108	499	86.0481	5.79908	5.80062	10125.4	41.5725	-97.5214
31071	Garfield, Nebraska	3	3	0	1e+17	14779	3115.71	4.74338	4.77927	411108	2	0.337474	5.92639	5.92639	33.09	41.9143	-98.9911
31079	Hall, Nebraska	3	10	0	1e+17	14779	3115.71	4.74338	4.77927	411108	1312	194.537	6.74423	6.74907	26294.1	40.8726	-98.5022
19193	Woodbury, Iowa	3	5	0	1e+17	14779	3115.71	4.74338	4.77927	411108	2344	335.765	6.98106	6.99009	42455.8	42.3898	-96.0459
46119	Sully, South Dakota	3	2	0	1e+17	14779	3115.71	4.74338	4.77927	411108	1	0.119204	8.38897	8.38898	11.69	44.7157	-100.128
46069	Hyde, South Dakota	3	2	0	1e+17	14779	3115.71	4.74338	4.77927	411108	1	0.111491	8.9693	8.9693	10.93	44.5475	-99.4857
46003	Aurora, South Dakota	3	3	0	1e+17	14779	3115.71	4.74338	4.77927	411108	7	0.707255	9.89742	9.89746	92.47	43.7176	-98.5605
46017	Buffalo, South Dakota	3	2	0	1e+17	14779	3115.71	4.74338	4.77927	411108	5	0.504411	9.91255	9.91258	49.46	44.0766	-99.2081
46073	Jerauld, South Dakota	3	1	0	1e+17	14779	3115.71	4.74338	4.77927	411108	7	0.69003	10.1445	10.1445	101.5	44.0664	-98.6297
31047	Dawson, Nebraska	3	5	0	1e+17	14779	3115.71	4.74338	4.77927	411108	809	74.8145	10.8134	10.8185	7931.09	40.8703	-99.8201
19047	Crawford, Iowa	3	5	0	1e+17	14779	3115.71	4.74338	4.77927	411108	404	36.0355	11.2112	11.2138	4098.99	42.0372	-95.382
31171	Thomas, Nebraska	3	2	0	1e+17	14779	3115.71	4.74338	4.77927	411108	1	0.061873	16.1621	16.1621	6.07	41.9136	-100.556
31091	Hooker, Nebraska	3	2	0	1e+17	14779	3115.71	4.74338	4.77927	411108	2	0.11689	17.1101	17.1101	11.46	41.9159	-101.135
27105	Nobles, Minnesota	3	5	0	1e+17	14779	3115.71	4.74338	4.77927	411108	1399	66.7272	20.966	20.9839	6724.98	43.6743	-95.7533
31037	Colfax, Nebraska	3	5	0	1e+17	14779	3115.71	4.74338	4.77927	411108	559	25.6963	21.7541	21.7615	2879.73	41.5749	-97.0869
31043	Dakota, Nebraska	3	5	0	1e+17	14779	3115.71	4.74338	4.77927	411108	1509	49.7687	30.3203	30.3487	4880.29	42.3904	-96.5666
31103	Keya Paha, Nebraska	3	2	0	1e+17	14779	3115.71	4.74338	4.77927	411108	3	0.0690716	43.4332	43.4333	6.77	42.8799	-99.7134
31117	McPherson, Nebraska	3	2	0	1e+17	14779	3115.71	4.74338	4.77927	411108	20	0.0846684	236.216	236.219	8.3	41.568	-101.06
51043	Clarke, Virginia	4	2	0	1e+17	41285	18965.9	2.1768	2.20887	3.57589e+06	15	13.7808	1.08847	1.08847	1965.58	39.1127	-77.992
51061	Fauquier, Virginia	4	5	0	1e+17	41285	18965.9	2.1768	2.20887	3.57589e+06	219	195.312	1.12128	1.1213	28728.2	38.7356	-77.8065
51600	Fairfax City, Virginia	4	6	0	1e+17	41285	18965.9	2.1768	2.20887	3.57589e+06	47	39.1086	1.20178	1.20179	5046.01	38.8516	-77.2978
24017	Charles, Maryland	4	10	0	1e+17	41285	18965.9	2.1768	2.20887	3.57589e+06	594	475.68	1.24874	1.24883	83686.4	38.5109	-76.9858
51075	Goochland, Virginia	4	6	0	1e+17	41285	18965.9	2.1768	2.20887	3.57589e+06	47	36.64	1.28275	1.28276	7385.39	37.7171	-77.9038
51840	Winchester, Virginia	4	6	0	1e+17	41285	18965.9	2.1768	2.20887	3.57589e+06	83	62.561	1.32671	1.32672	9202.03	39.1705	-78.1733
51630	Fredericksburg, Virginia	4	6	0	1e+17	41285	18965.9	2.1768	2.20887	3.57589e+06	86	62.2072	1.38248	1.3825	8784	38.2978	-77.4922
51113	Madison, Virginia	4	1	0	1e+17	41285	18965.9	2.1768	2.20887	3.57589e+06	19	13.6371	1.39326	1.39326	2451.61	38.4153	-78.2822
51165	Rockingham, Virginia	4	5	0	1e+17	41285	18965.9	2.1768	2.20887	3.57589e+06	347	224.726	1.54411	1.54423	35120.6	38.5101	-78.8726
51013	Arlington, Virginia	4	10	0	1e+17	41285	18965.9	2.1768	2.20887	3.57589e+06	1275	690.084	1.8476	1.8483	137329	38.8768	-77.1014
51157	Rappahannock, Virginia	4	4	0	1e+17	41285	18965.9	2.1768	2.20887	3.57589e+06	13	6.94743	1.87119	1.8712	743.19	38.683	-78.1583
54031	Hardy, West Virginia	4	4	0	1e+17	41285	18965.9	2.1768	2.20887	3.57589e+06	30	15.3473	1.95475	1.95477	1852.24	39.0068	-78.8586
51059	Fairfax, Virginia	4	9	0	1e+17	41285	18965.9	2.1768	2.20887	3.57589e+06	6788	3343.55	2.03018	2.03469	665376	38.8368	-77.2757
24031	Montgomery, Maryland	4	9	0	1e+17	41285	18965.9	2.1768	2.20887	3.57589e+06	6919	3061.38	2.26009	2.26572	626881	39.1368	-77.2036
11001	DC, DC	4	9	0	1e+17	41285	18965.9	2.1768	2.20887	3.57589e+06	5201	2056.33	2.52926	2.53439	385493	38.9042	-77.0166
51153	Prince William, Virginia	4	10	0	1e+17	41285	18965.9	2.1768	2.20887	3.57589e+06	3472	1370.41	2.53355	2.53698	260858	38.7092	-77.4871
51171	Shenandoah, Virginia	4	5	0	1e+17	41285	18965.9	2.1768	2.20887	3.57589e+06	317	123.346	2.57001	2.57033	17593	38.8591	-78.5681
51139	Page, Virginia	4	6	0	1e+17	41285	18965.9	2.1768	2.20887	3.57589e+06	159	57.353	2.7723	2.77248	6829.14	38.6181	-78.488
51510	Alexandria, Virginia	4	10	0	1e+17	41285	18965.9	2.1768	2.20887	3.57589e+06	1302	464.524	2.80287	2.80438	84403.1	38.814	-77.0818
51047	Culpeper, Virginia	4	5	0	1e+17	41285	18965.9	2.1768	2.20887	3.57589e+06	465	153.275	3.03377	3.03438	22102.9	38.482	-77.9563
51610	Falls Church, Virginia	4	4	0	1e+17	41285	18965.9	2.1768	2.20887	3.57589e+06	46	13.7789	3.33843	3.3385	1596.82	38.8849	-77.1756
51660	Harrisonburg, Virginia	4	5	0	1e+17	41285	18965.9	2.1768	2.20887	3.57589e+06	556	154.472	3.59936	3.60028	23612.2	38.4354	-78.8754
24033	Prince George's, Maryland	4	9	0	1e+17	41285	18965.9	2.1768	2.20887	3.57589e+06	9724	2649.5	3.67013	3.68692	534898	38.8307	-76.8496
51685	Manassas Park, Virginia	4	5	0	1e+17	41285	18965.9	2.1768	2.20887	3.57589e+06	191	47.9298	3.98499	3.98536	6021.83	38.7706	-77.444
51683	Manassas, Virginia	4	5	0	1e+17	41285	18965.9	2.1768	2.20887	3.57589e+06	637	119.709	5.32124	5.32301	17607.9	38.7464	-77.4851
8099	Prowers, Colorado	5	3	0	1e+17	7183	748.797	9.59273	9.63257	111251	10	5.2155	1.91736	1.91737	613.71	37.9554	-102.393
48065	Carson, Texas	5	2	0	1e+17	7183	748.797	9.59273	9.63257	111251	4	2.03135	1.96913	1.96913	248.99	35.4037	-101.354
8011	Bent, Colorado	5	3	0	1e+17	7183	748.797	9.59273	9.63257	111251	1	0.477931	2.09235	2.09235	46.87	37.9547	-103.072
20067	Grant, Kansas	5	4	0	1e+17	7183	748.797	9.59273	9.63257	111251	18	7.96551	2.25974	2.25976	781.09	37.5623	-101.308
20069	Gray, Kansas	5	4	0	1e+17	7183	748.797	9.59273	9.63257	111251	17	6.67098	2.54835	2.54837	704.47	37.7384	-100.437
48111	Dallam, Texas	5	4	0	1e+17	7183	748.797	9.59273	9.63257	111251	25	9.36708	2.66892	2.66895	1102.24	36.2779	-102.602
48205	Hartley, Texas	5	2	0	1e+17	7183	748.797	9.59273	9.63257	111251	10	3.34491	2.98961	2.98963	374.86	35.8401	-102.603
48195	Hansford, Texas	5	4	0	1e+17	7183	748.797	9.59273	9.63257	111251	16	5.08944	3.14376	3.14378	544.44	36.2774	-101.355
40007	Beaver, Oklahoma	5	4	0	1e+17	7183	748.797	9.59273	9.63257	111251	24	6.82703	3.51544	3.51548	714.08	36.7497	-100.476
20171	Scott, Kansas	5	4	0	1e+17	7183	748.797	9.59273	9.63257	111251	14	3.71984	3.76361	3.76363	405.29	38.4822	-100.907
20189	Stevens, Kansas	5	6	0	1e+17	7183	748.797	9.59273	9.63257	111251	23	5.64056	4.07761	4.07766	875.76	37.1923	-101.312
35059	Union, New Mexico	5	2	0	1e+17	7183	748.797	9.59273	9.63257	111251	3	0.695686	4.31229	4.3123	68.22	36.4813	-103.471
20129	Morton, Kansas	5	2	0	1e+17	7183	748.797	9.59273	9.63257	111251	2	0.443395	4.51065	4.51066	86.96	37.1914	-101.799
48357	Ochiltree, Texas	5	4	0	1e+17	7183	748.797	9.59273	9.63257	111251	55	10.9579	5.01922	5.01937	1074.52	36.2783	-100.816
20081	Haskell, Kansas	5	4	0	1e+17	7183	748.797	9.59273	9.63257	111251	19	3.74049	5.07955	5.0796	366.79	37.562	-100.871
20119	Meade, Kansas	5	4	0	1e+17	7183	748.797	9.59273	9.63257	111251	22	4.14738	5.30456	5.30462	406.69	37.2386	-100.365
40025	Cimarron, Oklahoma	5	2	0	1e+17	7183	748.797	9.59273	9.63257	111251	1	0.183134	5.46049	5.46049	17.96	36.7482	-102.517
20203	Wichita, Kansas	5	3	0	1e+17	7183	748.797	9.59273	9.63257	111251	2	0.363183	5.50687	5.50688	35.61	38.4818	-101.347
48359	Oldham, Texas	5	3	0	1e+17	7183	748.797	9.59273	9.63257	111251	2	0.361983	5.52512	5.52513	88.74	35.4043	-102.603
20075	Hamilton, Kansas	5	4	0	1e+17	7183	748.797	9.59273	9.63257	111251	11	1.95826	5.61724	5.61728	213.36	37.9998	-101.792
20093	Kearny, Kansas	5	4	0	1e+17	7183	748.797	9.59273	9.63257	111251	39	6.57808	5.92878	5.92891	741.8	38.0002	-101.322
48421	Sherman, Texas	5	4	0	1e+17	7183	748.797	9.59273	9.63257	111251	16	2.58975	6.17819	6.17824	304.74	36.2775	-101.893
8009	Baca, Colorado	5	1	0	1e+17	7183	748.797	9.59273	9.63257	111251	2	0.30688	6.51721	6.51721	150.46	37.3194	-102.56
48375	Potter, Texas	5	5	0	1e+17	7183	748.797	9.59273	9.63257	111251	2063	291.8	7.0699	7.07796	49334	35.4013	-101.894
48295	Lipscomb, Texas	5	2	0	1e+17	7183	748.797	9.59273	9.63257	111251	2	0.277057	7.21872	7.21873	27.17	36.2778	-100.273
20101	Lane, Kansas	5	2	0	1e+17	7183	748.797	9.59273	9.63257	111251	1	0.131544	7.60199	7.602	12.9	38.4812	-100.466
20187	Stanton, Kansas	5	2	0	1e+17	7183	748.797	9.59273	9.63257	111251	6	0.68763	8.72562	8.72565	118	37.563	-101.784
8017	Cheyenne, Colorado	5	3	0	1e+17	7183	748.797	9.59273	9.63257	111251	7	0.784553	8.92227	8.92231	76.93	38.8278	-102.603
48341	Moore, Texas	5	5	0	1e+17	7183	748.797	9.59273	9.63257	111251	493	53.8347	9.15767	9.16025	7566.55	35.8377	-101.893
40139	Texas, Oklahoma	5	5	0	1e+17	7183	748.797	9.59273	9.63257	111251	778	53.0868	14.6552	14.6621	6381.13	36.7478	-101.489
20175	Seward, Kansas	5	5	0	1e+17	7183	748.797	9.59273	9.63257	111251	763	51.4167	14.8395	14.8463	6662.49	37.1932	-100.851
20057	Ford, Kansas	5	5	0	1e+17	7183	748.797	9.59273	9.63257	111251	1310	86.4311	15.1566	15.1685	12713.1	37.692	-99.8883
20025	Clark, Kansas	5	4	0	1e+17	7183	748.797	9.59273	9.63257	111251	21	1.36703	15.3617	15.3619	134.05	37.2358	-99.8188
8025	Crowley, Colorado	5	2	0	1e+17	7183	748.797	9.59273	9.63257	111251	40	2.59704	15.4022	15.4025	356.53	38.3261	-103.784
20055	Finney, Kansas	5	5	0	1e+17	7183	748.797	9.59273	9.63257	111251	1328	78.1276	16.9978	17.0115	11951.4	38.0434	-100.738
22057	Lafourche, Louisiana	6	7	0	1e+17	16614	5499.28	3.02112	3.04293	625641	742	485.182	1.52932	1.52958	52498.3	29.5247	-90.4098
22075	Plaquemines, Louisiana	6	7	0	1e+17	16614	5499.28	3.02112	3.04293	625641	193	91.4437	2.11059	2.11073	9356.77	29.4225	-89.6032
22087	St. Bernard, Louisiana	6	7	0	1e+17	16614	5499.28	3.02112	3.04293	625641	518	230.773	2.24463	2.24504	24614.5	29.8776	-89.5189
22089	St. Charles, Louisiana	6	7	0	1e+17	16614	5499.28	3.02112	3.04293	625641	640	245.727	2.60452	2.60518	25880.7	29.9071	-90.3556
22051	Jefferson, Louisiana	6	9	0	1e+17	16614	5499.28	3.02112	3.04293	625641	6962	2186.73	3.18375	3.19356	250773	29.7408	-90.1112
22093	St. James, Louisiana	6	7	0	1e+17	16614	5499.28	3.02112	3.04293	625641	289	88.585	3.2624	3.26282	8863.87	30.0253	-90.8021
22071	Orleans, Louisiana	6	9	0	1e+17	16614	5499.28	3.02112	3.04293	625641	6445	1972.61	3.26725	3.27667	232775	30.0697	-89.9266
22095	St. John the Baptist, Louisiana	6	7	0	1e+17	16614	5499.28	3.02112	3.04293	625641	825	198.233	4.16176	4.16344	20878.5	30.126	-90.4754
26099	Macomb, Michigan	7	9	0	1e+17	34409	18624.5	1.84751	1.86668	2.25349e+06	6267	4194.21	1.4942	1.4962	499413	42.6916	-82.9275
26125	Oakland, Michigan	7	9	0	1e+17	34409	18624.5	1.84751	1.86668	2.25349e+06	9265	6035.17	1.53517	1.53837	739755	42.6609	-83.386
26163	Wayne, Michigan	7	8	0	1e+17	34409	18624.5	1.84751	1.86668	2.25349e+06	18877	8395.13	2.24857	2.2639	1.01432e+06	42.281	-83.2813
47169	Trousdale, Tennessee	8	6	0	1e+17	1336	16.439	81.27	81.339	3508.47	1336	16.439	81.27	81.339	3508.47	36.3903	-86.1609
39101	Marion, Ohio	9	5	0	1e+17	2487	206.395	12.0497	12.0674	30632	2487	206.395	12.0497	12.0674	30632	40.5861	-83.1574
35006	Cibola, New Mexico	10	6	0	1e+17	5571	1339.34	4.15951	4.17086	184726	98	61.7209	1.58779	1.58783	8069.75	34.9113	-107.999
4017	Navajo, Arizona	10	10	0	1e+17	5571	1339.34	4.15951	4.17086	184726	1121	399.245	2.8078	2.80911	59656.6	35.3998	-110.322
35003	Catron, New Mexico	10	2	0	1e+17	5571	1339.34	4.15951	4.17086	184726	1	0.302252	3.30849	3.3085	59.28	33.9151	-108.405
35045	San Juan, New Mexico	10	10	0	1e+17	5571	1339.34	4.15951	4.17086	184726	1341	393.043	3.41184	3.41392	53124.9	36.5084	-108.32
4001	Apache, Arizona	10	5	0	1e+17	5571	1339.34	4.15951	4.17086	184726	1046	258.74	4.04267	4.04471	33829.2	35.3947	-109.489
35031	McKinley, New Mexico	10	10	0	1e+17	5571	1339.34	4.15951	4.17086	184726	1964	226.289	8.67917	8.68887	29986.1	35.5801	-108.262
39129	Pickaway, Ohio	11	5	0	1e+17	1952	175.335	11.133	11.1457	25544.2	1952	175.335	11.133	11.1457	25544.2	39.6417	-83.0243
13053	Chattahoochee, Georgia	12	6	0	1e+17	4684	1282.47	3.65233	3.66033	134101	25	19.6286	1.27365	1.27366	1924.76	32.3434	-84.7881
13081	Crisp, Georgia	12	7	0	1e+17	4684	1282.47	3.65233	3.66033	134101	203	92.0259	2.2059	2.20606	9024	31.9229	-83.7681
13321	Worth, Georgia	12	7	0	1e+17	4684	1282.47	3.65233	3.66033	134101	213	88.4902	2.40705	2.40724	9017.57	31.5516	-83.8509
13177	Lee, Georgia	12	7	0	1e+17	4684	1282.47	3.65233	3.66033	134101	337	131.081	2.57093	2.57127	14365.9	31.7793	-84.1432
13193	Macon, Georgia	12	6	0	1e+17	4684	1282.47	3.65233	3.66033	134101	113	39.9426	2.82906	2.8292	3916.74	32.3521	-84.0423
13259	Stewart, Georgia	12	6	0	1e+17	4684	1282.47	3.65233	3.66033	134101	42	14.1849	2.96088	2.96094	1390.97	32.08	-84.8321
13197	Marion, Georgia	12	6	0	1e+17	4684	1282.47	3.65233	3.66033	134101	61	19.3411	3.1539	3.15398	1896.58	32.3483	-84.5273
13093	Dooly, Georgia	12	6	0	1e+17	4684	1282.47	3.65233	3.66033	134101	167	51.6366	3.23414	3.23438	5063.45	32.1563	-83.7975
13261	Sumter, Georgia	12	7	0	1e+17	4684	1282.47	3.65233	3.66033	134101	437	134.096	3.25886	3.2595	13397.5	32.0365	-84.1982
13287	Turner, Georgia	12	1	0	1e+17	4684	1282.47	3.65233	3.66033	134101	86	24.6344	3.49106	3.49119	2482.73	31.7161	-83.6207
13249	Schley, Georgia	12	2	0	1e+17	4684	1282.47	3.65233	3.66033	134101	24	6.75761	3.55155	3.55159	662.65	32.2654	-84.3126
13095	Dougherty, Georgia	12	10	0	1e+17	4684	1282.47	3.65233	3.66033	134101	1640	422.102	3.88531	3.88836	47304.1	31.5333	-84.2172
13201	Miller, Georgia	12	6	0	1e+17	4684	1282.47	3.65233	3.66033	134101	61	15.1904	4.01569	4.0158	1537.61	31.1657	-84.7315
13205	Mitchell, Georgia	12	7	0	1e+17	4684	1282.47	3.65233	3.66033	134101	406	93.6794	4.33393	4.3348	9186.13	31.2248	-84.1938
13307	Webster, Georgia	12	1	0	1e+17	4684	1282.47	3.65233	3.66033	134101	13	2.45752	5.28988	5.28991	240.98	32.0407	-84.5474
13273	Terrell, Georgia	12	7	0	1e+17	4684	1282.47	3.65233	3.66033	134101	203	32.8985	6.17049	6.17116	3297.7	31.7753	-84.4407
13099	Early, Georgia	12	7	0	1e+17	4684	1282.47	3.65233	3.66033	134101	254	40.1695	6.32321	6.32408	4024.62	31.3216	-84.9026
13037	Calhoun, Georgia	12	7	0	1e+17	4684	1282.47	3.65233	3.66033	134101	132	20.1543	6.54946	6.54993	1976.32	31.5317	-84.6273
13061	Clay, Georgia	12	6	0	1e+17	4684	1282.47	3.65233	3.66033	134101	32	4.85729	6.58804	6.58815	476.3	31.6222	-84.9771
13239	Quitman, Georgia	12	2	0	1e+17	4684	1282.47	3.65233	3.66033	134101	16	2.3642	6.76761	6.76767	231.83	31.8673	-85.0177
13007	Baker, Georgia	12	6	0	1e+17	4684	1282.47	3.65233	3.66033	134101	48	7.02936	6.8285	6.82868	689.29	31.3267	-84.4422
13243	Randolph, Georgia	12	6	0	1e+17	4684	1282.47	3.65233	3.66033	134101	171	19.749	8.65868	8.65952	1993.53	31.7662	-84.7573
5079	Lincoln, Arkansas	13	5	0	1e+17	955	35.7156	26.739	26.7548	4377.82	955	35.7156	26.739	26.7548	4377.82	33.9532	-91.74
28153	Wayne, Mississippi	14	6	0	1e+17	3799	1338.87	2.83746	2.84196	187231	46	36.322	1.26645	1.26646	4748.94	31.6414	-88.6957
1107	Pickens, Alabama	14	6	0	1e+17	3799	1338.87	2.83746	2.84196	187231	64	49.5301	1.29214	1.29215	7201.6	33.2809	-88.0882
1025	Clarke, Alabama	14	6	0	1e+17	3799	1338.87	2.83746	2.84196	187231	72	52.6325	1.36798	1.36799	7344.66	31.681	-87.8355
28067	Jones, Mississippi	14	5	0	1e+17	3799	1338.87	2.83746	2.84196	187231	326	210.088	1.55173	1.55185	29757.1	31.6226	-89.169
28159	Winston, Mississippi	14	6	0	1e+17	3799	1338.87	2.83746	2.84196	187231	72	46.1605	1.55977	1.5598	6789.71	33.0875	-89.0339
1091	Marengo, Alabama	14	5	0	1e+17	3799	1338.87	2.83746	2.84196	187231	99	51.7279	1.91386	1.91392	7450.09	32.2477	-87.788
28129	Smith, Mississippi	14	6	0	1e+17	3799	1338.87	2.83746	2.84196	187231	91	46.3743	1.9623	1.96235	6018.66	32.0174	-89.5064
28075	Lauderdale, Mississippi	14	5	0	1e+17	3799	1338.87	2.83746	2.84196	187231	460	228.682	2.01153	2.01183	34259.4	32.4042	-88.6623
28023	Clarke, Mississippi	14	6	0	1e+17	3799	1338.87	2.83746	2.84196	187231	105	46.6134	2.25257	2.25265	5876.85	32.0416	-88.689
1065	Hale, Alabama	14	6	0	1e+17	3799	1338.87	2.83746	2.84196	187231	89	36.4107	2.44433	2.44442	4432.24	32.7604	-87.6328
28061	Jasper, Mississippi	14	6	0	1e+17	3799	1338.87	2.83746	2.84196	187231	111	44.927	2.47067	2.47078	5369.22	32.0192	-89.1179
28101	Newton, Mississippi	14	5	0	1e+17	3799	1338.87	2.83746	2.84196	187231	192	61.2399	3.13521	3.13547	7771.36	32.4002	-89.1184
28069	Kemper, Mississippi	14	6	0	1e+17	3799	1338.87	2.83746	2.84196	187231	98	27.5503	3.55713	3.55729	3356.49	32.7546	-88.6411
1119	Sumter, Alabama	14	6	0	1e+17	3799	1338.87	2.83746	2.84196	187231	138	35.1435	3.92676	3.92702	4908.14	32.5912	-88.1992
1063	Greene, Alabama	14	6	0	1e+17	3799	1338.87	2.83746	2.84196	187231	72	17.3772	4.14337	4.14352	2521.91	32.855	-87.9568
1023	Choctaw, Alabama	14	6	0	1e+17	3799	1338.87	2.83746	2.84196	187231	117	28.0497	4.17116	4.1714	3702.65	32.0223	-88.2656
28007	Attala, Mississippi	14	5	0	1e+17	3799	1338.87	2.83746	2.84196	187231	241	52.9534	4.55117	4.55172	7483.41	33.0866	-89.5784
28099	Neshoba, Mississippi	14	5	0	1e+17	3799	1338.87	2.83746	2.84196	187231	419	89.8314	4.66429	4.66528	12968.5	32.7534	-89.1173
28079	Leake, Mississippi	14	5	0	1e+17	3799	1338.87	2.83746	2.84196	187231	335	66.3913	5.04584	5.04671	9382.47	32.7537	-89.524
28103	Noxubee, Mississippi	14	5	0	1e+17	3799	1338.87	2.83746	2.84196	187231	139	24.103	5.76692	5.76735	2888.75	33.1101	-88.5695
28123	Scott, Mississippi	14	5	0	1e+17	3799	1338.87	2.83746	2.84196	187231	513	86.7648	5.91253	5.91415	12998.5	32.4067	-89.5379
47007	Bledsoe, Tennessee	15	4	0	1e+17	598	20.655	28.9519	28.9626	3038.12	598	20.655	28.9519	28.9626	3038.12	35.5994	-85.2061
47095	Lake, Tennessee	16	4	0	1e+17	344	3.00624	114.429	114.454	1002.29	344	3.00624	114.429	114.454	1002.29	36.3418	-89.4892
13187	Lumpkin, Georgia	17	6	0	1e+17	2623	961.888	2.72693	2.72984	150923	79	69.1264	1.14283	1.14284	8755.55	34.5729	-84.0043
13311	White, Georgia	17	6	0	1e+17	2623	961.888	2.72693	2.72984	150923	86	58.0643	1.48112	1.48114	7246.59	34.6462	-83.7491
13281	Towns, Georgia	17	6	0	1e+17	2623	961.888	2.72693	2.72984	150923	24	12.3784	1.93886	1.93888	1517.27	34.9137	-83.7411
13139	Hall, Georgia	17	10	0	1e+17	2623	961.888	2.72693	2.72984	150923	1938	648.237	2.98965	2.99213	111669	34.3221	-83.819
13137	Habersham, Georgia	17	5	0	1e+17	2623	961.888	2.72693	2.72984	150923	457	132.072	3.46024	3.46097	16379	34.6333	-83.5309
21085	Grayson, Kentucky	18	5	0	1e+17	1579	458.349	3.44497	3.44745	77989.4	87	43.0294	2.02187	2.02193	6218.12	37.4623	-86.3425
21141	Logan, Kentucky	18	5	0	1e+17	1579	458.349	3.44497	3.44745	77989.4	93	37.1608	2.50263	2.50272	5465.95	36.8595	-86.8776
21183	Ohio, Kentucky	18	5	0	1e+17	1579	458.349	3.44497	3.44745	77989.4	93	34.9555	2.66052	2.66062	5242.39	37.4775	-86.8537
21227	Warren, Kentucky	18	5	0	1e+17	1579	458.349	3.44497	3.44745	77989.4	733	261.941	2.79834	2.79918	46904.5	36.999	-86.4267
21061	Edmonson, Kentucky	18	4	0	1e+17	1579	458.349	3.44497	3.44745	77989.4	44	14.577	3.01845	3.01851	1837.82	37.2122	-86.2396
21031	Butler, Kentucky	18	5	0	1e+17	1579	458.349	3.44497	3.44745	77989.4	129	22.0738	5.84404	5.84444	3571.49	37.2095	-86.6875
21177	Muhlenberg, Kentucky	18	5	0	1e+17	1579	458.349	3.44497	3.44745	77989.4	400	44.6115	8.9663	8.96835	8749.14	37.2143	-87.1463
53077	Yakima, Washington	19	10	0	1e+17	1436	451.479	3.18066	3.18267	134923	1436	451.479	3.18066	3.18267	134923	46.4574	-120.738
12077	Liberty, Florida	20	2	0	1e+17	191	4.29546	44.4655	44.4709	772.22	191	4.29546	44.4655	44.4709	772.22	30.2377	-84.8829
16063	Lincoln, Idaho	21	1	0	1e+17	519	86.7304	5.98406	5.98572	9665.45	29	7.81743	3.70966	3.70971	766.57	43.0012	-114.136
16013	Blaine, Idaho	21	7	0	1e+17	519	86.7304	5.98406	5.98572	9665.45	490	78.913	6.20937	6.21101	8898.87	43.4086	-113.975
1041	Crenshaw, Alabama	22	4	0	1e+17	436	77.0796	5.65649	5.6578	13094.6	42	21.2439	1.97704	1.97707	3124.74	31.7294	-86.3159
1085	Lowndes, Alabama	22	6	0	1e+17	436	77.0796	5.65649	5.6578	13094.6	116	17.5032	6.62736	6.62777	3432.71	32.1597	-86.6516
1013	Butler, Alabama	22	5	0	1e+17	436	77.0796	5.65649	5.6578	13094.6	278	38.3325	7.25233	7.25345	6537.14	31.753	-86.6806
13065	Clinch, Georgia	23	2	0	1e+17	221	15.3714	14.3773	14.3792	3235.38	29	3.96999	7.30481	7.30493	945.43	30.914	-82.7043
12047	Hamilton, Florida	23	6	0	1e+17	221	15.3714	14.3773	14.3792	3235.38	145	8.65503	16.7533	16.7547	1818.66	30.4967	-82.95
13101	Echols, Georgia	23	6	0	1e+17	221	15.3714	14.3773	14.3792	3235.38	47	2.74641	17.1133	17.1137	471.29	30.711	-82.8969
5123	St. Francis, Arkansas	24	6	0	1e+17	257	23.5609	10.9079	10.9095	7981.28	257	23.5609	10.9079	10.9095	7981.28	35.022	-90.7483
1059	Franklin, Alabama	25	5	0	1e+17	354	56.44	6.27214	6.27334	11332.5	354	56.44	6.27214	6.27334	11332.5	34.4424	-87.8429
6083	Santa Barbara, California	26	10	0	1e+17	994	382.635	2.59778	2.5988	202613	994	382.635	2.59778	2.5988	202613	34.6533	-120.019
22069	Natchitoches, Louisiana	27	6	0	1e+17	5564	3846.4	1.44655	1.44815	449669	105	104.64	1.00344	1.00344	10581.6	31.7232	-93.0982
5139	Union, Arkansas	27	6	0	1e+17	5564	3846.4	1.44655	1.44815	449669	115	112.707	1.02034	1.02034	12352.2	33.1689	-92.5975
48403	Sabine, Texas	27	3	0	1e+17	5564	3846.4	1.44655	1.44815	449669	4	3.61366	1.10691	1.10691	354.35	31.3432	-93.8544
22059	LaSalle, Louisiana	27	6	0	1e+17	5564	3846.4	1.44655	1.44815	449669	38	31.9049	1.19104	1.19104	3253.71	31.6788	-92.1591
22067	Morehouse, Louisiana	27	6	0	1e+17	5564	3846.4	1.44655	1.44815	449669	106	76.7383	1.38132	1.38134	8151.98	32.8169	-91.8042
22073	Ouachita, Louisiana	27	10	0	1e+17	5564	3846.4	1.44655	1.44815	449669	923	643.64	1.43403	1.43429	75995.5	32.4765	-92.157
22083	Richland, Louisiana	27	6	0	1e+17	5564	3846.4	1.44655	1.44815	449669	106	67.2512	1.57618	1.57622	7101.88	32.4139	-91.7663
22017	Caddo, Louisiana	27	9	0	1e+17	5564	3846.4	1.44655	1.44815	449669	1697	1029.23	1.6488	1.64951	133222	32.5799	-93.8838
22049	Jackson, Louisiana	27	6	0	1e+17	5564	3846.4	1.44655	1.44815	449669	83	45.8731	1.80934	1.80938	5027.5	32.3025	-92.5569
22027	Claiborne, Louisiana	27	1	0	1e+17	5564	3846.4	1.44655	1.44815	449669	54	28.2002	1.91488	1.91491	3423.7	32.8231	-92.9953
22031	De Soto, Louisiana	27	7	0	1e+17	5564	3846.4	1.44655	1.44815	449669	214	110.614	1.93466	1.93478	13154.5	32.0546	-93.7413
5073	Lafayette, Arkansas	27	2	0	1e+17	5564	3846.4	1.44655	1.44815	449669	11	5.67655	1.9378	1.9378	556.64	33.2412	-93.6068
22081	Red River, Louisiana	27	6	0	1e+17	5564	3846.4	1.44655	1.44815	449669	42	19.5332	2.15019	2.15022	1986.35	32.0953	-93.3421
48315	Marion, Texas	27	4	0	1e+17	5564	3846.4	1.44655	1.44815	449669	17	7.6001	2.23681	2.23683	745.26	32.7987	-94.3566
48419	Shelby, Texas	27	6	0	1e+17	5564	3846.4	1.44655	1.44815	449669	175	75.8065	2.30851	2.30866	7858.3	31.7921	-94.1455
22127	Winn, Louisiana	27	6	0	1e+17	5564	3846.4	1.44655	1.44815	449669	91	38.1289	2.38664	2.38672	3855.73	31.9445	-92.6379
22013	Bienville, Louisiana	27	6	0	1e+17	5564	3846.4	1.44655	1.44815	449669	84	35.176	2.38799	2.38807	3894.41	32.3457	-93.054
22111	Union, Louisiana	27	7	0	1e+17	5564	3846.4	1.44655	1.44815	449669	240	89.0454	2.69525	2.69552	9474.86	32.8312	-92.3749
22021	Caldwell, Louisiana	27	6	0	1e+17	5564	3846.4	1.44655	1.44815	449669	58	16.1489	3.59158	3.59168	1750.24	32.0903	-92.1175
48365	Panola, Texas	27	6	0	1e+17	5564	3846.4	1.44655	1.44815	449669	186	47.7036	3.89908	3.89942	4872.69	32.164	-94.3055
22041	Franklin, Louisiana	27	7	0	1e+17	5564	3846.4	1.44655	1.44815	449669	271	68.6088	3.94993	3.95044	7064.12	32.1368	-91.6759
22025	Catahoula, Louisiana	27	6	0	1e+17	5564	3846.4	1.44655	1.44815	449669	103	21.9673	4.68878	4.68903	2313.66	31.6678	-91.8453
6025	Imperial, California	28	5	0	1e+17	566	155.295	3.64467	3.64563	71572.3	566	155.295	3.64467	3.64563	71572.3	33.0393	-115.367
37005	Alleghany, North Carolina	29	4	0	1e+17	510	133.283	3.82644	3.82736	20764.1	8	5.72643	1.39703	1.39703	935.88	36.4936	-81.1286
51077	Grayson, Virginia	29	4	0	1e+17	510	133.283	3.82644	3.82736	20764.1	20	13.3258	1.50084	1.50085	1568.07	36.6568	-81.2322
37193	Wilkes, North Carolina	29	5	0	1e+17	510	133.283	3.82644	3.82736	20764.1	409	105.528	3.87574	3.87649	17246.7	36.2084	-81.1623
51640	Galax, Virginia	29	4	0	1e+17	510	133.283	3.82644	3.82736	20764.1	73	8.70267	8.38823	8.38857	1013.39	36.666	-80.917
49053	Washington, Utah	30	1	0	1e+17	305	50.6358	6.02341	6.02439	40867.4	77	15.216	5.06047	5.06067	31333.4	37.28	-113.505
49037	San Juan, Utah	30	5	0	1e+17	305	50.6358	6.02341	6.02439	40867.4	228	35.4198	6.43707	6.43787	4502.35	37.6276	-109.803
12086	Miami-Dade, Florida	31	8	0	1e+17	14842	12107.3	1.22587	1.22805	1.57537e+06	14842	12107.3	1.22587	1.22805	1.57537e+06	25.6112	-80.5517
48471	Walker, Texas	32	5	0	1e+17	517	143.828	3.59458	3.59544	25141.3	517	143.828	3.59458	3.59544	25141.3	30.7387	-95.5744
47167	Tipton, Tennessee	33	1	0	1e+17	248	36.9518	6.71144	6.71235	24329	248	36.9518	6.71144	6.71235	24329	35.5019	-89.7369
5069	Jefferson, Arkansas	34	5	0	1e+17	262	47.378	5.52999	5.53075	32224.2	261	45.8128	5.6971	5.69789	30323.5	34.2677	-91.9262
13141	Hancock, Georgia	35	6	0	1e+17	153	15.9442	9.59596	9.5968	2345.22	153	15.9442	9.59596	9.5968	2345.22	33.2722	-82.9977
45033	Dillon, South Carolina	36	6	0	1e+17	576	217.539	2.6478	2.64841	48225.1	91	49.6271	1.83368	1.83373	8708.29	34.3901	-79.3774
37155	Robeson, North Carolina	36	6	0	1e+17	576	217.539	2.6478	2.64841	48225.1	485	167.912	2.88842	2.88901	39516.8	34.6424	-79.1025
1037	Coosa, Alabama	37	6	0	1e+17	704	312.454	2.25313	2.2537	36635.7	35	21.017	1.66532	1.66533	2329.73	32.9369	-86.2485
1123	Tallapoosa, Alabama	37	5	0	1e+17	704	312.454	2.25313	2.2537	36635.7	370	166.047	2.22828	2.22857	18657	32.867	-85.7983
1017	Chambers, Alabama	37	7	0	1e+17	704	312.454	2.25313	2.2537	36635.7	299	125.389	2.38457	2.38484	15648.9	32.9136	-85.3907
47069	Hardeman, Tennessee	38	4	0	1e+17	164	23.6137	6.94511	6.94574	5473.11	164	23.6137	6.94511	6.94574	5473.11	35.2077	-88.9916
6037	Los Angeles, California	39	8	0	1e+17	2437	1720.64	1.41634	1.41699	6.45371e+06	2437	1720.64	1.41634	1.41699	6.45371e+06	34.3083	-118.228
47181	Wayne, Tennessee	40	2	0	1e+17	60	2.85764	20.9963	20.9971	840.66	60	2.85764	20.9963	20.9971	840.66	35.2387	-87.7864
17153	Pulaski, Illinois	41	6	0	1e+17	112	17.4714	6.41047	6.41086	4070.45	20	3.20034	6.24933	6.2494	851.81	37.2263	-89.1309
17181	Union, Illinois	41	4	0	1e+17	112	17.4714	6.41047	6.41086	4070.45	92	14.2711	6.44661	6.44693	3218.65	37.4712	-89.2555
48449	Titus, Texas	42	6	0	1e+17	150	32.4714	4.61945	4.61979	8165.8	113	25.2591	4.47363	4.47389	7155.46	33.2134	-94.968
48387	Red River, Texas	42	3	0	1e+17	150	32.4714	4.61945	4.61979	8165.8	37	7.21232	5.13011	5.13021	1010.34	33.6189	-95.0484
13269	Taylor, Georgia	43	1	0	1e+17	309	115.684	2.67107	2.6714	13014	20	10.9966	1.81874	1.81875	1213.11	32.5579	-84.2508
13293	Upson, Georgia	43	7	0	1e+17	309	115.684	2.67107	2.6714	13014	254	92.477	2.74663	2.74691	10395.3	32.8792	-84.3002
13263	Talbot, Georgia	43	6	0	1e+17	309	115.684	2.67107	2.6714	13014	35	12.2105	2.86639	2.86643	1405.59	32.6964	-84.5335
1095	Marshall, Alabama	44	5	0	1e+17	519	257.09	2.01875	2.01909	42287.8	519	257.09	2.01875	2.01909	42287.8	34.3698	-86.3049
45061	Lee, South Carolina	45	6	0	1e+17	105	20.1895	5.20073	5.20102	5939.29	105	20.1895	5.20073	5.20102	5939.29	34.1639	-80.2569
48207	Haskell, Texas	46	3	0	1e+17	124	29.3422	4.22599	4.22625	4071.64	2	0.969744	2.0624	2.0624	95.09	33.1782	-99.7304
48169	Garza, Texas	46	2	0	1e+17	124	29.3422	4.22599	4.22625	4071.64	4	1.60141	2.49779	2.4978	157.03	33.1797	-101.298
48151	Fisher, Texas	46	3	0	1e+17	124	29.3422	4.22599	4.22625	4071.64	2	0.656437	3.04675	3.04675	64.37	32.7428	-100.402
48417	Shackelford, Texas	46	2	0	1e+17	124	29.3422	4.22599	4.22625	4071.64	1	0.2798	3.57398	3.57399	27.44	32.7359	-99.354
48253	Jones, Texas	46	6	0	1e+17	124	29.3422	4.22599	4.22625	4071.64	110	24.0947	4.56533	4.56558	3206.53	32.74	-99.8786
48101	Cottle, Texas	46	2	0	1e+17	124	29.3422	4.22599	4.22625	4071.64	4	0.479216	8.34697	8.34698	46.99	34.0778	-100.279
13207	Monroe, Georgia	47	6	0	1e+17	288	123.529	2.33143	2.33168	22340.5	93	40.1768	2.31477	2.31484	6720.69	33.0143	-83.921
13035	Butts, Georgia	47	5	0	1e+17	288	123.529	2.33143	2.33168	22340.5	170	55.5603	3.05974	3.05997	9848.67	33.2831	-83.9544
49051	Wasatch, Utah	48	5	0	1e+17	581	341.676	1.70044	1.70071	39119.1	211	148.996	1.41615	1.4162	16329.3	40.3311	-111.169
49043	Summit, Utah	48	7	0	1e+17	581	341.676	1.70044	1.70071	39119.1	360	180.584	1.99353	1.99376	21603.7	40.8669	-110.954
4012	La Paz, Arizona	49	4	0	1e+17	270	120.778	2.2355	2.23571	83127	18	10.8533	1.65848	1.65849	4079.7	33.7285	-113.981
4027	Yuma, Arizona	49	5	0	1e+17	270	120.778	2.2355	2.23571	83127	252	109.925	2.29247	2.29268	79047.3	32.769	-113.907
45027	Clarendon, South Carolina	50	7	0	1e+17	291	138.808	2.09642	2.09662	15029.3	291	138.808	2.09642	2.09662	15029.3	33.6661	-80.2165
13001	Appling, Georgia	51	6	0	1e+17	155	54.7547	2.83081	2.83099	8779.43	94	34.6636	2.71178	2.71188	5871.16	31.7485	-82.2891
13005	Bacon, Georgia	51	6	0	1e+17	155	54.7547	2.83081	2.83099	8779.43	61	20.0911	3.03617	3.03625	2908.27	31.5546	-82.4594
13163	Jefferson, Georgia	52	1	0	1e+17	317	165.485	1.91558	1.91577	18980	23	22.38	1.0277	1.0277	2452.76	33.0587	-82.4161
13303	Washington, Georgia	52	6	0	1e+17	317	165.485	1.91558	1.91577	18980	73	50.6336	1.44173	1.44175	5992.35	32.9671	-82.7936
13033	Burke, Georgia	52	6	0	1e+17	317	165.485	1.91558	1.91577	18980	120	63.2989	1.89577	1.89584	7335.61	33.0592	-81.9993
13301	Warren, Georgia	52	1	0	1e+17	317	165.485	1.91558	1.91577	18980	13	4.95276	2.6248	2.62481	662.27	33.4115	-82.678
13167	Johnson, Georgia	52	6	0	1e+17	317	165.485	1.91558	1.91577	18980	87	23.9648	3.63032	3.63047	2512.04	32.7021	-82.6617
13125	Glascock, Georgia	52	2	0	1e+17	317	165.485	1.91558	1.91577	18980	1	0.254605	3.92765	3.92766	24.97	33.2288	-82.613
45039	Fairfield, South Carolina	53	6	2e-15	600000000000000	103	32.5561	3.16377	3.16391	7699.39	103	32.5561	3.16377	3.16391	7699.39	34.3929	-81.1196
40149	Washita, Oklahoma	54	2	2e-15	530000000000000	83	22.4193	3.70217	3.70231	2198.42	5	4.67733	1.06899	1.06899	458.66	35.2907	-98.9918
40075	Kiowa, Oklahoma	54	2	2e-15	530000000000000	83	22.4193	3.70217	3.70231	2198.42	10	7.46247	1.34004	1.34004	731.76	34.9167	-98.9772
40055	Greer, Oklahoma	54	1	2e-15	530000000000000	83	22.4193	3.70217	3.70231	2198.42	68	10.2795	6.61511	6.61536	1008	34.9354	-99.5606
21189	Owsley, Kentucky	55	2	8e-15	127000000000000	68	15.9843	4.25417	4.25431	1791.43	4	1.13505	3.52406	3.52407	111.3	37.4282	-83.6881
21109	Jackson, Kentucky	55	2	8e-15	127000000000000	68	15.9843	4.25417	4.25431	1791.43	64	14.8493	4.30998	4.31011	1680.13	37.4187	-83.9983
45089	Williamsburg, South Carolina	56	6	1.8e-14	54300000000000	156	65.0609	2.39775	2.39789	10718.1	156	65.0609	2.39775	2.39789	10718.1	33.6219	-79.7277
18029	Dearborn, Indiana	57	7	9.9e-14	10100000000000	248	128.451	1.93069	1.93084	19710.7	236	122.913	1.92005	1.92019	19118.2	39.1465	-84.9733
18115	Ohio, Indiana	57	4	9.9e-14	10100000000000	248	128.451	1.93069	1.93084	19710.7	12	5.53815	2.16679	2.1668	592.44	38.9553	-84.9652
48319	Mason, Texas	58	4	2.19e-13	4570000000000	30	2.93014	10.2384	10.2386	323.24	30	2.93014	10.2384	10.2386	323.24	30.7178	-99.2263
47105	Loudon, Tennessee	59	6	4.65e-13	2150000000000	49	9.2669	5.28764	5.28777	15448	49	9.2669	5.28764	5.28777	15448	35.7394	-84.3115
54035	Jackson, West Virginia	60	6	3.28e-12	305000000000	107	39.1819	2.73085	2.73097	8404.71	107	39.1819	2.73085	2.73097	8404.71	38.8426	-81.6815
48399	Runnels, Texas	61	2	4.62e-12	217000000000	534	354.478	1.50644	1.50661	58978.2	2	1.75918	1.13689	1.13689	172.5	31.8314	-99.9762
48059	Callahan, Texas	61	3	4.62e-12	217000000000	534	354.478	1.50644	1.50661	58978.2	7	5.97435	1.17168	1.17168	703.01	32.2976	-99.3733
48083	Coleman, Texas	61	2	4.62e-12	217000000000	534	354.478	1.50644	1.50661	58978.2	2	1.40114	1.42741	1.42741	137.39	31.7674	-99.4524
48441	Taylor, Texas	61	5	4.62e-12	217000000000	534	354.478	1.50644	1.50661	58978.2	480	319.385	1.50289	1.50305	52197.7	32.3016	-99.8901
48049	Brown, Texas	61	1	4.62e-12	217000000000	534	354.478	1.50644	1.50661	58978.2	43	25.9586	1.65649	1.6565	5409.14	31.7743	-98.9991
56023	Lincoln, Wyoming	62	1	2.52e-11	39695029989	233	124.662	1.86905	1.86918	26408.3	9	6.79746	1.32402	1.32403	1333.11	42.2638	-110.656
56013	Fremont, Wyoming	62	5	2.52e-11	39695029989	233	124.662	1.86905	1.86918	26408.3	184	100.936	1.82293	1.82303	18145.8	43.0418	-108.63
56039	Teton, Wyoming	62	1	2.52e-11	39695029989	233	124.662	1.86905	1.86918	26408.3	38	16.0863	2.36226	2.36229	6704	43.9352	-110.589
56035	Sublette, Wyoming	62	2	2.52e-11	39695029989	233	124.662	1.86905	1.86918	26408.3	2	0.842484	2.37393	2.37393	165.23	42.7656	-109.913
39013	Belmont, Ohio	63	5	5.2e-11	19232139093	234	126.328	1.85232	1.85245	30406.1	234	126.328	1.85232	1.85245	30406.1	40.0163	-80.9924
45081	Saluda, South Carolina	64	6	3.73e-10	2683092913	115	47.3707	2.42766	2.42777	6537.6	115	47.3707	2.42766	2.42777	6537.6	34.008	-81.7271
13105	Elbert, Georgia	65	6	4.62e-10	2166636379	21	1.64486	12.767	12.7672	4032.35	21	1.64486	12.767	12.7672	4032.35	34.113	-82.8394
6107	Tulare, California	66	10	6.94e-10	1440881456	1039	796.5	1.30446	1.30466	286527	795	639.222	1.2437	1.24382	238974	36.2203	-118.802
6031	Kings, California	66	5	6.94e-10	1440881456	1039	796.5	1.30446	1.30466	286527	244	157.277	1.5514	1.55148	47552.8	36.0741	-119.816
40087	McClain, Oklahoma	67	1	1.64e-09	610413370	115	48.5588	2.36826	2.36836	10203.5	115	48.5588	2.36826	2.36836	10203.5	35.0112	-97.4457
39109	Miami, Ohio	68	7	2.02e-09	494294054	192	100.853	1.90377	1.90388	45851.6	192	100.853	1.90377	1.90388	45851.6	40.0543	-84.2287
16087	Washington, Idaho	69	2	2.63e-09	379551963	30	4.36796	6.86819	6.86831	770.97	30	4.36796	6.86819	6.86831	770.97	44.4528	-116.785
12085	Martin, Florida	70	5	9.26e-09	108023755	123	55.1887	2.22872	2.22881	78470.6	123	55.1887	2.22872	2.22881	78470.6	27.0772	-80.4311
12051	Hendry, Florida	71	5	4.77e-08	20966764	156	79.2252	1.96907	1.96917	17303.2	156	79.2252	1.96907	1.96917	17303.2	26.5539	-81.1647
30051	Liberty, Montana	72	2	1.01e-07	9889242	32	5.88231	5.44004	5.44013	656.41	1	0.200273	4.99318	4.99318	19.64	48.5608	-111.024
30101	Toole, Montana	72	1	1.01e-07	9889242	32	5.88231	5.44004	5.44013	656.41	31	5.68204	5.45579	5.45588	636.77	48.6558	-111.694
48283	La Salle, Texas	73	3	1.17e-07	8566979	106	46.4384	2.2826	2.28268	12240.3	3	1.93332	1.55174	1.55174	252.77	28.3445	-99.0991
48323	Maverick, Texas	73	1	1.17e-07	8566979	106	46.4384	2.2826	2.28268	12240.3	69	35.226	1.95878	1.95882	9869.24	28.7429	-100.316
48507	Zavala, Texas	73	3	1.17e-07	8566979	106	46.4384	2.2826	2.28268	12240.3	9	4.0586	2.21752	2.21752	497.48	28.8662	-99.7605
48163	Frio, Texas	73	4	1.17e-07	8566979	106	46.4384	2.2826	2.28268	12240.3	25	5.22047	4.78884	4.7889	1535.75	28.8675	-99.108
48175	Goliad, Texas	74	1	3.75e-07	2668938	115	53.4049	2.15336	2.15345	7304.82	3	1.9688	1.52377	1.52377	386.12	28.657	-97.4276
48177	Gonzales, Texas	74	5	3.75e-07	2668938	115	53.4049	2.15336	2.15345	7304.82	86	41.0702	2.09397	2.09403	4377.52	29.4563	-97.4942
48123	DeWitt, Texas	74	1	3.75e-07	2668938	115	53.4049	2.15336	2.15345	7304.82	26	10.3659	2.50823	2.50826	2541.18	29.081	-97.3568
5135	Sharp, Arkansas	75	3	4.58e-07	2184243	123	58.9753	2.08562	2.08571	6343.24	45	22.4208	2.00706	2.00709	2345.14	36.1626	-91.4782
5075	Lawrence, Arkansas	75	4	4.58e-07	2184243	123	58.9753	2.08562	2.08571	6343.24	78	36.5544	2.1338	2.13386	3998.1	36.0419	-91.1087
48477	Washington, Texas	76	7	1.28e-06	783771	134	67.6493	1.9808	1.98089	11759.6	134	67.6493	1.9808	1.98089	11759.6	30.215	-96.4095
32033	White Pine, Nevada	77	2	2.09e-05	47913	281	183.77	1.52908	1.52918	48676.4	1	0.820975	1.21806	1.21806	241.51	39.4416	-114.9
16083	Twin Falls, Idaho	77	5	2.09e-05	47913	281	183.77	1.52908	1.52918	48676.4	184	119.123	1.54463	1.54469	31392.9	42.3544	-114.669
16053	Jerome, Idaho	77	6	2.09e-05	47913	281	183.77	1.52908	1.52918	48676.4	64	33.4725	1.91202	1.91206	6564.57	42.6889	-114.266
32015	Lander, Nevada	77	4	2.09e-05	47913	281	183.77	1.52908	1.52918	48676.4	18	2.37037	7.59375	7.59382	278.92	39.9332	-117.04
47003	Bedford, Tennessee	78	6	3.17e-05	31504	243	154.351	1.57434	1.57443	22876.7	232	132.067	1.75668	1.75679	18381.3	35.5112	-86.4555
47127	Moore, Tennessee	78	1	3.17e-05	31504	243	154.351	1.57434	1.57443	22876.7	3	1.668	1.79856	1.79856	163.56	35.2772	-86.3623
40015	Caddo, Oklahoma	79	6	4.38e-05	22826	116	59.1554	1.96094	1.96101	7734.32	116	59.1554	1.96094	1.96101	7734.32	35.1736	-98.3753
53021	Franklin, Washington	80	5	6.41e-05	15611	478	350.383	1.36422	1.36433	49008.5	457	326.409	1.40009	1.4002	44810.3	46.5335	-118.902
22001	Acadia, Louisiana	81	7	7.15e-05	13978	130	69.7131	1.86479	1.86486	180113	64	10.6341	6.01837	6.01858	22419.6	30.2951	-92.4142
22003	Allen, Louisiana	81	1	7.15e-05	13978	130	69.7131	1.86479	1.86486	180113	57	6.58845	8.6515	8.65178	6891.29	30.6539	-92.8244
49005	Cache, Utah	82	1	0.000364604	2743	37	10.9939	3.36549	3.36554	20483.1	37	10.9939	3.36549	3.36554	20483.1	41.7233	-111.744
13149	Heard, Georgia	83	6	0.000451817	2213	135	75.8823	1.77907	1.77914	9851.34	27	19.4135	1.39079	1.39079	2404.64	33.2969	-85.1289
1111	Randolph, Alabama	83	6	0.000451817	2213	135	75.8823	1.77907	1.77914	9851.34	108	56.4688	1.91256	1.91262	7446.71	33.2953	-85.4571
21015	Boone, Kentucky	84	6	0.000503554	1986	125	68.6847	1.81991	1.81998	43778.7	125	68.6847	1.81991	1.81998	43778.7	38.9707	-84.7262
37197	Yadkin, North Carolina	85	5	0.00427556	234	87	44.1823	1.96911	1.96917	16827.5	69	25.8235	2.67198	2.67206	8546.29	36.1622	-80.6624
40141	Tillman, Oklahoma	86	4	0.0131849	76	20	4.34911	4.59864	4.59869	670.17	20	4.34911	4.59864	4.59869	670.17	34.3729	-98.9243
5149	Yell, Arkansas	87	4	0.019	53	28	8.28344	3.38024	3.38028	55557.2	10	3.65771	2.73395	2.73396	2331.37	35.0029	-93.4117
5133	Sevier, Arkansas	87	4	0.019	53	28	8.28344	3.38024	3.38028	55557.2	17	2.91489	5.83213	5.83218	2715.4	33.9978	-94.2425
32013	Humboldt, Nevada	88	6	0.057	18	65	31.732	2.04841	2.04845	3960.24	65	31.732	2.04841	2.04845	3960.24	41.4069	-118.111
39111	Monroe, Ohio	89	4	0.07	14	56	26.0181	2.15235	2.15239	10150.6	49	9.36082	5.23458	5.23472	1835.83	39.7298	-81.0846
32031	Washoe, Nevada	90	10	0.162	6	129	80.8153	1.59623	1.59628	234410	129	80.8153	1.59623	1.59628	233778	40.6656	-119.663
39029	Columbiana, Ohio	91	5	0.194	5	103	61.1173	1.68528	1.68533	49657.3	103	61.1173	1.68528	1.68533	49657.3	40.7693	-80.7809
4023	Santa Cruz, Arizona	92	6	0.502	2	24	7.96945	3.0115	3.01153	13675.9	24	7.96945	3.0115	3.01153	13675.9	31.5251	-110.848
39099	Mahoning, Ohio	93	10	0.511	2	1168	1019.06	1.14615	1.14626	124911	1168	1019.06	1.14615	1.14626	124911	41.0163	-80.7729
21049	Clark, Kentucky	94	1	0.584	2	14	3.10762	4.50506	4.50509	3961.5	14	3.10762	4.50506	4.50509	3961.5	37.9689	-84.1462
48181	Grayson, Texas	95	5	0.854	1	47	23.3458	2.01321	2.01324	41207	47	23.3458	2.01321	2.01324	41207	33.6274	-96.6775
5065	Izard, Arkansas	96	4	0.854	1	130	86.9585	1.49497	1.49501	8941.76	14	11.6796	1.19867	1.19867	1145.29	36.096	-91.9085
5141	Van Buren, Arkansas	96	1	0.854	1	130	86.9585	1.49497	1.49501	8941.76	29	19.8499	1.46096	1.46097	2085.5	35.581	-92.513
5023	Cleburne, Arkansas	96	1	0.854	1	130	86.9585	1.49497	1.49501	8941.76	74	49.116	1.50664	1.50666	5025.68	35.5386	-92.0264
5137	Stone, Arkansas	96	2	0.854	1	130	86.9585	1.49497	1.49501	8941.76	8	4.28689	1.86615	1.86616	420.37	35.8625	-92.1568
5129	Searcy, Arkansas	96	2	0.854	1	130	86.9585	1.49497	1.49501	8941.76	5	2.02613	2.46776	2.46777	264.91	35.9109	-92.6994
39157	Tuscarawas, Ohio	97	5	0.978	1	221	165.543	1.335	1.33505	35558	221	165.543	1.335	1.33505	35558	40.4421	-81.4723
12125	Union, Florida	98	4	0.998	1	19	6.5288	2.91018	2.9102	1792.59	19	6.5288	2.91018	2.9102	1792.59	30.0441	-82.375
