# Supplementary material for: A comparison of prospective space-time scan statistics and spatiotemporal event sequence based clustering for COVID-19 surveillance
Source: PLoS One. 2021 Jun 10;16(6):e0252990. doi: 10.1371/journal.pone.0252990 (PMC8191960; doi:10.1371/journal.pone.0252990)
Supplement: S5 Table — (CSV) [file pone.0252990.s005.csv]

	FIPS	location_id	county	state	Lat	Long	popdensity	pop19	area_mi2	1/23/20	1/24/20	1/25/20	1/26/20	1/27/20	1/28/20	1/29/20	1/30/20	1/31/20	2/1/20	2/2/20	2/3/20	2/4/20	2/5/20	2/6/20	2/7/20	2/8/20	2/9/20	2/10/20	2/11/20	2/12/20	2/13/20	2/14/20	2/15/20	2/16/20	2/17/20	2/18/20	2/19/20	2/20/20	2/21/20	2/22/20	2/23/20	2/24/20	2/25/20	2/26/20	2/27/20	2/28/20	2/29/20	3/1/20	3/2/20
1	1001	Autauga, Alabama	Autauga	Alabama	32.53952745	-86.64408227	93.9859363434493	55869	594.44	0	0	0	0	0	0	0	0	0	0	0	0	0	0	0	0	0	0	0	0	0	0	0	0	0	0	0	0	0	0	0	0	0	0	0	0	0	0	0	0
2	1003	Baldwin, Alabama	Baldwin	Alabama	30.72774991	-87.72207058	140.418171067695	223234	1589.78	0	0	0	0	0	0	0	0	0	0	0	0	0	0	0	0	0	0	0	0	0	0	0	0	0	0	0	0	0	0	0	0	0	0	0	0	0	0	0	0
3	1005	Barbour, Alabama	Barbour	Alabama	31.868263	-85.3871286	27.8975680318235	24686	884.88	0	0	0	0	0	0	0	0	0	0	0	0	0	0	0	0	0	0	0	0	0	0	0	0	0	0	0	0	0	0	0	0	0	0	0	0	0	0	0	0
4	1007	Bibb, Alabama	Bibb	Alabama	32.99642064	-87.1251146	35.9696745799737	22394	622.58	0	0	0	0	0	0	0	0	0	0	0	0	0	0	0	0	0	0	0	0	0	0	0	0	0	0	0	0	0	0	0	0	0	0	0	0	0	0	0	0
5	1009	Blount, Alabama	Blount	Alabama	33.98210918	-86.56790593	89.6833028319737	57826	644.78	0	0	0	0	0	0	0	0	0	0	0	0	0	0	0	0	0	0	0	0	0	0	0	0	0	0	0	0	0	0	0	0	0	0	0	0	0	0	0	0
6	1011	Bullock, Alabama	Bullock	Alabama	32.10030533	-85.71265535	16.218689788054	10101	622.8	0	0	0	0	0	0	0	0	0	0	0	0	0	0	0	0	0	0	0	0	0	0	0	0	0	0	0	0	0	0	0	0	0	0	0	0	0	0	0	0
7	1013	Butler, Alabama	Butler	Alabama	31.75300095	-86.68057478	25.0350784598947	19448	776.83	0	0	0	0	0	0	0	0	0	0	0	0	0	0	0	0	0	0	0	0	0	0	0	0	0	0	0	0	0	0	0	0	0	0	0	0	0	0	0	0
8	1015	Calhoun, Alabama	Calhoun	Alabama	33.77483727	-85.82630386	187.507221021011	113605	605.87	0	0	0	0	0	0	0	0	0	0	0	0	0	0	0	0	0	0	0	0	0	0	0	0	0	0	0	0	0	0	0	0	0	0	0	0	0	0	0	0
9	1017	Chambers, Alabama	Chambers	Alabama	32.91360079	-85.39072749	55.745729468761	33254	596.53	0	0	0	0	0	0	0	0	0	0	0	0	0	0	0	0	0	0	0	0	0	0	0	0	0	0	0	0	0	0	0	0	0	0	0	0	0	0	0	0
10	1019	Cherokee, Alabama	Cherokee	Alabama	34.17805983	-85.60638968	47.3108181325628	26196	553.7	0	0	0	0	0	0	0	0	0	0	0	0	0	0	0	0	0	0	0	0	0	0	0	0	0	0	0	0	0	0	0	0	0	0	0	0	0	0	0	0
11	1021	Chilton, Alabama	Chilton	Alabama	32.85044126	-86.7173256	64.1235476654398	44428	692.85	0	0	0	0	0	0	0	0	0	0	0	0	0	0	0	0	0	0	0	0	0	0	0	0	0	0	0	0	0	0	0	0	0	0	0	0	0	0	0	0
12	1023	Choctaw, Alabama	Choctaw	Alabama	32.02227341	-88.2656443	13.7810618500274	12589	913.5	0	0	0	0	0	0	0	0	0	0	0	0	0	0	0	0	0	0	0	0	0	0	0	0	0	0	0	0	0	0	0	0	0	0	0	0	0	0	0	0
13	1025	Clarke, Alabama	Clarke	Alabama	31.68099859	-87.83548597	19.073688290296	23622	1238.46	0	0	0	0	0	0	0	0	0	0	0	0	0	0	0	0	0	0	0	0	0	0	0	0	0	0	0	0	0	0	0	0	0	0	0	0	0	0	0	0
14	1027	Clay, Alabama	Clay	Alabama	33.26984193	-85.85836077	21.9137028942314	13235	603.96	0	0	0	0	0	0	0	0	0	0	0	0	0	0	0	0	0	0	0	0	0	0	0	0	0	0	0	0	0	0	0	0	0	0	0	0	0	0	0	0
15	1029	Cleburne, Alabama	Cleburne	Alabama	33.67679204	-85.52005899	26.6202463845742	14910	560.1	0	0	0	0	0	0	0	0	0	0	0	0	0	0	0	0	0	0	0	0	0	0	0	0	0	0	0	0	0	0	0	0	0	0	0	0	0	0	0	0
16	1031	Coffee, Alabama	Coffee	Alabama	31.39932826	-85.98901039	77.0902985404363	52342	678.97	0	0	0	0	0	0	0	0	0	0	0	0	0	0	0	0	0	0	0	0	0	0	0	0	0	0	0	0	0	0	0	0	0	0	0	0	0	0	0	0
17	1033	Colbert, Alabama	Colbert	Alabama	34.69847452	-87.80168544	93.2148763119706	55241	592.62	0	0	0	0	0	0	0	0	0	0	0	0	0	0	0	0	0	0	0	0	0	0	0	0	0	0	0	0	0	0	0	0	0	0	0	0	0	0	0	0
18	1035	Conecuh, Alabama	Conecuh	Alabama	31.43401703	-86.99320044	14.1937988143408	12067	850.16	0	0	0	0	0	0	0	0	0	0	0	0	0	0	0	0	0	0	0	0	0	0	0	0	0	0	0	0	0	0	0	0	0	0	0	0	0	0	0	0
19	1037	Coosa, Alabama	Coosa	Alabama	32.93690146	-86.24847739	16.381177699599	10663	650.93	0	0	0	0	0	0	0	0	0	0	0	0	0	0	0	0	0	0	0	0	0	0	0	0	0	0	0	0	0	0	0	0	0	0	0	0	0	0	0	0
20	1039	Covington, Alabama	Covington	Alabama	31.2477854	-86.45050893	35.9538458552491	37049	1030.46	0	0	0	0	0	0	0	0	0	0	0	0	0	0	0	0	0	0	0	0	0	0	0	0	0	0	0	0	0	0	0	0	0	0	0	0	0	0	0	0
21	1041	Crenshaw, Alabama	Crenshaw	Alabama	31.72941803	-86.31593104	22.6200643847316	13772	608.84	0	0	0	0	0	0	0	0	0	0	0	0	0	0	0	0	0	0	0	0	0	0	0	0	0	0	0	0	0	0	0	0	0	0	0	0	0	0	0	0
22	1043	Cullman, Alabama	Cullman	Alabama	34.13020303	-86.86888037	113.994883239889	83768	734.84	0	0	0	0	0	0	0	0	0	0	0	0	0	0	0	0	0	0	0	0	0	0	0	0	0	0	0	0	0	0	0	0	0	0	0	0	0	0	0	0
23	1045	Dale, Alabama	Dale	Alabama	31.43037123	-85.61095742	87.6271941548606	49172	561.15	0	0	0	0	0	0	0	0	0	0	0	0	0	0	0	0	0	0	0	0	0	0	0	0	0	0	0	0	0	0	0	0	0	0	0	0	0	0	0	0
24	1047	Dallas, Alabama	Dallas	Alabama	32.32688101	-87.1086671	38.0059058537433	37196	978.69	0	0	0	0	0	0	0	0	0	0	0	0	0	0	0	0	0	0	0	0	0	0	0	0	0	0	0	0	0	0	0	0	0	0	0	0	0	0	0	0
25	1049	DeKalb, Alabama	DeKalb	Alabama	34.45946862	-85.80782906	92.0266635782213	71513	777.09	0	0	0	0	0	0	0	0	0	0	0	0	0	0	0	0	0	0	0	0	0	0	0	0	0	0	0	0	0	0	0	0	0	0	0	0	0	0	0	0
26	1051	Elmore, Alabama	Elmore	Alabama	32.59785413	-86.14415284	131.3041650498	81209	618.48	0	0	0	0	0	0	0	0	0	0	0	0	0	0	0	0	0	0	0	0	0	0	0	0	0	0	0	0	0	0	0	0	0	0	0	0	0	0	0	0
27	1053	Escambia, Alabama	Escambia	Alabama	31.1256789	-87.15918694	38.7617979430313	36633	945.08	0	0	0	0	0	0	0	0	0	0	0	0	0	0	0	0	0	0	0	0	0	0	0	0	0	0	0	0	0	0	0	0	0	0	0	0	0	0	0	0
28	1055	Etowah, Alabama	Etowah	Alabama	34.04567266	-86.04051873	191.158713246977	102268	534.99	0	0	0	0	0	0	0	0	0	0	0	0	0	0	0	0	0	0	0	0	0	0	0	0	0	0	0	0	0	0	0	0	0	0	0	0	0	0	0	0
29	1057	Fayette, Alabama	Fayette	Alabama	33.72076938	-87.73886638	25.9726603575184	16302	627.66	0	0	0	0	0	0	0	0	0	0	0	0	0	0	0	0	0	0	0	0	0	0	0	0	0	0	0	0	0	0	0	0	0	0	0	0	0	0	0	0
30	1059	Franklin, Alabama	Franklin	Alabama	34.44235334	-87.84289505	49.4809251838061	31362	633.82	0	0	0	0	0	0	0	0	0	0	0	0	0	0	0	0	0	0	0	0	0	0	0	0	0	0	0	0	0	0	0	0	0	0	0	0	0	0	0	0
31	1061	Geneva, Alabama	Geneva	Alabama	31.09389027	-85.83572839	45.7356243797984	26271	574.41	0	0	0	0	0	0	0	0	0	0	0	0	0	0	0	0	0	0	0	0	0	0	0	0	0	0	0	0	0	0	0	0	0	0	0	0	0	0	0	0
32	1063	Greene, Alabama	Greene	Alabama	32.85504247	-87.95684022	12.5341904776622	8111	647.11	0	0	0	0	0	0	0	0	0	0	0	0	0	0	0	0	0	0	0	0	0	0	0	0	0	0	0	0	0	0	0	0	0	0	0	0	0	0	0	0
33	1065	Hale, Alabama	Hale	Alabama	32.76039258	-87.63284988	22.7521197627108	14651	643.94	0	0	0	0	0	0	0	0	0	0	0	0	0	0	0	0	0	0	0	0	0	0	0	0	0	0	0	0	0	0	0	0	0	0	0	0	0	0	0	0
34	1067	Henry, Alabama	Henry	Alabama	31.51148016	-85.24267944	30.6275033377837	17205	561.75	0	0	0	0	0	0	0	0	0	0	0	0	0	0	0	0	0	0	0	0	0	0	0	0	0	0	0	0	0	0	0	0	0	0	0	0	0	0	0	0
35	1069	Houston, Alabama	Houston	Alabama	31.15197924	-85.29939599	182.611845055362	105882	579.82	0	0	0	0	0	0	0	0	0	0	0	0	0	0	0	0	0	0	0	0	0	0	0	0	0	0	0	0	0	0	0	0	0	0	0	0	0	0	0	0
36	1071	Jackson, Alabama	Jackson	Alabama	34.78144169	-85.99750489	47.8963140267379	51626	1077.87	0	0	0	0	0	0	0	0	0	0	0	0	0	0	0	0	0	0	0	0	0	0	0	0	0	0	0	0	0	0	0	0	0	0	0	0	0	0	0	0
37	1073	Jefferson, Alabama	Jefferson	Alabama	33.55554728	-86.895063	592.625620905622	658573	1111.28	0	0	0	0	0	0	0	0	0	0	0	0	0	0	0	0	0	0	0	0	0	0	0	0	0	0	0	0	0	0	0	0	0	0	0	0	0	0	0	0
38	1075	Lamar, Alabama	Lamar	Alabama	33.77995024	-88.09668032	22.8238406216417	13805	604.85	0	0	0	0	0	0	0	0	0	0	0	0	0	0	0	0	0	0	0	0	0	0	0	0	0	0	0	0	0	0	0	0	0	0	0	0	0	0	0	0
39	1077	Lauderdale, Alabama	Lauderdale	Alabama	34.90171875	-87.65624729	138.878238729969	92729	667.7	0	0	0	0	0	0	0	0	0	0	0	0	0	0	0	0	0	0	0	0	0	0	0	0	0	0	0	0	0	0	0	0	0	0	0	0	0	0	0	0
40	1079	Lawrence, Alabama	Lawrence	Alabama	34.52041498	-87.31069453	47.6689639196155	32924	690.68	0	0	0	0	0	0	0	0	0	0	0	0	0	0	0	0	0	0	0	0	0	0	0	0	0	0	0	0	0	0	0	0	0	0	0	0	0	0	0	0
41	1081	Lee, Alabama	Lee	Alabama	32.60154883	-85.35132246	270.833196168154	164542	607.54	0	0	0	0	0	0	0	0	0	0	0	0	0	0	0	0	0	0	0	0	0	0	0	0	0	0	0	0	0	0	0	0	0	0	0	0	0	0	0	0
42	1083	Limestone, Alabama	Limestone	Alabama	34.81185586	-86.98310072	176.652855663107	98915	559.94	0	0	0	0	0	0	0	0	0	0	0	0	0	0	0	0	0	0	0	0	0	0	0	0	0	0	0	0	0	0	0	0	0	0	0	0	0	0	0	0
43	1085	Lowndes, Alabama	Lowndes	Alabama	32.1597283	-86.65158371	13.5855065580869	9726	715.91	0	0	0	0	0	0	0	0	0	0	0	0	0	0	0	0	0	0	0	0	0	0	0	0	0	0	0	0	0	0	0	0	0	0	0	0	0	0	0	0
44	1087	Macon, Alabama	Macon	Alabama	32.38759944	-85.69267724	29.6736684787072	18068	608.89	0	0	0	0	0	0	0	0	0	0	0	0	0	0	0	0	0	0	0	0	0	0	0	0	0	0	0	0	0	0	0	0	0	0	0	0	0	0	0	0
45	1089	Madison, Alabama	Madison	Alabama	34.76327133	-86.55069633	465.2116418618	372909	801.59	0	0	0	0	0	0	0	0	0	0	0	0	0	0	0	0	0	0	0	0	0	0	0	0	0	0	0	0	0	0	0	0	0	0	0	0	0	0	0	0
46	1091	Marengo, Alabama	Marengo	Alabama	32.24767634	-87.78796182	19.30943411678	18863	976.88	0	0	0	0	0	0	0	0	0	0	0	0	0	0	0	0	0	0	0	0	0	0	0	0	0	0	0	0	0	0	0	0	0	0	0	0	0	0	0	0
47	1093	Marion, Alabama	Marion	Alabama	34.13697363	-87.88704173	40.0234409732045	29709	742.29	0	0	0	0	0	0	0	0	0	0	0	0	0	0	0	0	0	0	0	0	0	0	0	0	0	0	0	0	0	0	0	0	0	0	0	0	0	0	0	0
48	1095	Marshall, Alabama	Marshall	Alabama	34.36975964	-86.30486727	171.027145482822	96774	565.84	0	0	0	0	0	0	0	0	0	0	0	0	0	0	0	0	0	0	0	0	0	0	0	0	0	0	0	0	0	0	0	0	0	0	0	0	0	0	0	0
49	1097	Mobile, Alabama	Mobile	Alabama	30.78472347	-88.20842409	336.096108797501	413210	1229.44	0	0	0	0	0	0	0	0	0	0	0	0	0	0	0	0	0	0	0	0	0	0	0	0	0	0	0	0	0	0	0	0	0	0	0	0	0	0	0	0
50	1099	Monroe, Alabama	Monroe	Alabama	31.56729412	-87.36995001	20.2141039515634	20733	1025.67	0	0	0	0	0	0	0	0	0	0	0	0	0	0	0	0	0	0	0	0	0	0	0	0	0	0	0	0	0	0	0	0	0	0	0	0	0	0	0	0
51	1101	Montgomery, Alabama	Montgomery	Alabama	32.2206831	-86.20969272	288.793114440548	226486	784.25	0	0	0	0	0	0	0	0	0	0	0	0	0	0	0	0	0	0	0	0	0	0	0	0	0	0	0	0	0	0	0	0	0	0	0	0	0	0	0	0
52	1103	Morgan, Alabama	Morgan	Alabama	34.45500589	-86.85475946	206.578175164843	119679	579.34	0	0	0	0	0	0	0	0	0	0	0	0	0	0	0	0	0	0	0	0	0	0	0	0	0	0	0	0	0	0	0	0	0	0	0	0	0	0	0	0
53	1105	Perry, Alabama	Perry	Alabama	32.64048341	-87.29770589	12.3989105966707	8923	719.66	0	0	0	0	0	0	0	0	0	0	0	0	0	0	0	0	0	0	0	0	0	0	0	0	0	0	0	0	0	0	0	0	0	0	0	0	0	0	0	0
54	1107	Pickens, Alabama	Pickens	Alabama	33.28094866	-88.08818103	22.6114974869811	19930	881.41	0	0	0	0	0	0	0	0	0	0	0	0	0	0	0	0	0	0	0	0	0	0	0	0	0	0	0	0	0	0	0	0	0	0	0	0	0	0	0	0
55	1109	Pike, Alabama	Pike	Alabama	31.80396383	-85.9408295	49.270187028523	33114	672.09	0	0	0	0	0	0	0	0	0	0	0	0	0	0	0	0	0	0	0	0	0	0	0	0	0	0	0	0	0	0	0	0	0	0	0	0	0	0	0	0
56	1111	Randolph, Alabama	Randolph	Alabama	33.29526734	-85.45708831	39.1387477392128	22722	580.55	0	0	0	0	0	0	0	0	0	0	0	0	0	0	0	0	0	0	0	0	0	0	0	0	0	0	0	0	0	0	0	0	0	0	0	0	0	0	0	0
57	1113	Russell, Alabama	Russell	Alabama	32.28725256	-85.18415324	90.4030320990735	57961	641.14	0	0	0	0	0	0	0	0	0	0	0	0	0	0	0	0	0	0	0	0	0	0	0	0	0	0	0	0	0	0	0	0	0	0	0	0	0	0	0	0
58	1117	Shelby, Alabama	Shelby	Alabama	33.26879845	-86.66232561	277.352120571261	217702	784.93	0	0	0	0	0	0	0	0	0	0	0	0	0	0	0	0	0	0	0	0	0	0	0	0	0	0	0	0	0	0	0	0	0	0	0	0	0	0	0	0
59	1115	St. Clair, Alabama	St. Clair	Alabama	33.71902176	-86.31029372	141.655325209685	89512	631.9	0	0	0	0	0	0	0	0	0	0	0	0	0	0	0	0	0	0	0	0	0	0	0	0	0	0	0	0	0	0	0	0	0	0	0	0	0	0	0	0
60	1119	Sumter, Alabama	Sumter	Alabama	32.59117397	-88.19916205	13.7483543351514	12427	903.89	0	0	0	0	0	0	0	0	0	0	0	0	0	0	0	0	0	0	0	0	0	0	0	0	0	0	0	0	0	0	0	0	0	0	0	0	0	0	0	0
61	1121	Talladega, Alabama	Talladega	Alabama	33.37823223	-86.16886178	108.550720703602	79978	736.78	0	0	0	0	0	0	0	0	0	0	0	0	0	0	0	0	0	0	0	0	0	0	0	0	0	0	0	0	0	0	0	0	0	0	0	0	0	0	0	0
62	1123	Tallapoosa, Alabama	Tallapoosa	Alabama	32.86698258	-85.79833053	56.3375760620778	40367	716.52	0	0	0	0	0	0	0	0	0	0	0	0	0	0	0	0	0	0	0	0	0	0	0	0	0	0	0	0	0	0	0	0	0	0	0	0	0	0	0	0
63	1125	Tuscaloosa, Alabama	Tuscaloosa	Alabama	33.28726072	-87.52556818	158.392282958199	209355	1321.75	0	0	0	0	0	0	0	0	0	0	0	0	0	0	0	0	0	0	0	0	0	0	0	0	0	0	0	0	0	0	0	0	0	0	0	0	0	0	0	0
64	1127	Walker, Alabama	Walker	Alabama	33.80270512	-87.30027177	80.2853928891922	63521	791.19	0	0	0	0	0	0	0	0	0	0	0	0	0	0	0	0	0	0	0	0	0	0	0	0	0	0	0	0	0	0	0	0	0	0	0	0	0	0	0	0
65	1129	Washington, Alabama	Washington	Alabama	31.4092794	-88.20689944	15.1137278862443	16326	1080.21	0	0	0	0	0	0	0	0	0	0	0	0	0	0	0	0	0	0	0	0	0	0	0	0	0	0	0	0	0	0	0	0	0	0	0	0	0	0	0	0
66	1131	Wilcox, Alabama	Wilcox	Alabama	31.98773215	-87.30891118	11.6747326955543	10373	888.5	0	0	0	0	0	0	0	0	0	0	0	0	0	0	0	0	0	0	0	0	0	0	0	0	0	0	0	0	0	0	0	0	0	0	0	0	0	0	0	0
67	1133	Winston, Alabama	Winston	Alabama	34.15030532	-87.37325922	38.5477503344318	23629	612.98	0	0	0	0	0	0	0	0	0	0	0	0	0	0	0	0	0	0	0	0	0	0	0	0	0	0	0	0	0	0	0	0	0	0	0	0	0	0	0	0
68	4001	Apache, Arizona	Apache	Arizona	35.39465006	-109.4892383	6.41990369296058	71887	11197.52	0	0	0	0	0	0	0	0	0	0	0	0	0	0	0	0	0	0	0	0	0	0	0	0	0	0	0	0	0	0	0	0	0	0	0	0	0	0	0	0
69	4003	Cochise, Arizona	Cochise	Arizona	31.87934684	-109.7516088	20.4230183483114	125922	6165.69	0	0	0	0	0	0	0	0	0	0	0	0	0	0	0	0	0	0	0	0	0	0	0	0	0	0	0	0	0	0	0	0	0	0	0	0	0	0	0	0
70	4005	Coconino, Arizona	Coconino	Arizona	35.83883429	-111.7707178	7.70593735716791	143476	18618.89	0	0	0	0	0	0	0	0	0	0	0	0	0	0	0	0	0	0	0	0	0	0	0	0	0	0	0	0	0	0	0	0	0	0	0	0	0	0	0	0
71	4007	Gila, Arizona	Gila	Arizona	33.80190085	-110.8132779	11.3532565632533	54018	4757.93	0	0	0	0	0	0	0	0	0	0	0	0	0	0	0	0	0	0	0	0	0	0	0	0	0	0	0	0	0	0	0	0	0	0	0	0	0	0	0	0
72	4009	Graham, Arizona	Graham	Arizona	32.93166885	-109.8882178	8.40154891186778	38837	4622.6	0	0	0	0	0	0	0	0	0	0	0	0	0	0	0	0	0	0	0	0	0	0	0	0	0	0	0	0	0	0	0	0	0	0	0	0	0	0	0	0
73	4011	Greenlee, Arizona	Greenlee	Arizona	33.21498827	-109.2405279	5.15319049660089	9498	1843.13	0	0	0	0	0	0	0	0	0	0	0	0	0	0	0	0	0	0	0	0	0	0	0	0	0	0	0	0	0	0	0	0	0	0	0	0	0	0	0	0
74	4012	La Paz, Arizona	La Paz	Arizona	33.72854224	-113.9810029	4.69105237541753	21108	4499.63	0	0	0	0	0	0	0	0	0	0	0	0	0	0	0	0	0	0	0	0	0	0	0	0	0	0	0	0	0	0	0	0	0	0	0	0	0	0	0	0
75	4013	Maricopa, Arizona	Maricopa	Arizona	33.34835867	-112.4918154	487.537580949855	4485414	9200.14	0	0	0	1	1	1	1	1	1	1	1	1	1	1	1	1	1	1	1	1	1	1	1	1	1	1	1	1	1	1	1	1	1	1	1	1	1	1	1	1
76	4015	Mohave, Arizona	Mohave	Arizona	35.70471703	-113.7577902	15.9401791590164	212181	13311.08	0	0	0	0	0	0	0	0	0	0	0	0	0	0	0	0	0	0	0	0	0	0	0	0	0	0	0	0	0	0	0	0	0	0	0	0	0	0	0	0
77	4017	Navajo, Arizona	Navajo	Arizona	35.3997715	-110.3218983	11.1476701485967	110924	9950.42	0	0	0	0	0	0	0	0	0	0	0	0	0	0	0	0	0	0	0	0	0	0	0	0	0	0	0	0	0	0	0	0	0	0	0	0	0	0	0	0
78	4019	Pima, Arizona	Pima	Arizona	32.0971334	-111.7890033	113.995258538115	1047279	9187.04	0	0	0	0	0	0	0	0	0	0	0	0	0	0	0	0	0	0	0	0	0	0	0	0	0	0	0	0	0	0	0	0	0	0	0	0	0	0	0	0
79	4021	Pinal, Arizona	Pinal	Arizona	32.90525627	-111.3449483	86.2509574866604	462789	5365.61	0	0	0	0	0	0	0	0	0	0	0	0	0	0	0	0	0	0	0	0	0	0	0	0	0	0	0	0	0	0	0	0	0	0	0	0	0	0	0	0
80	4023	Santa Cruz, Arizona	Santa Cruz	Arizona	31.52508998	-110.8479088	37.5917601785079	46498	1236.92	0	0	0	0	0	0	0	0	0	0	0	0	0	0	0	0	0	0	0	0	0	0	0	0	0	0	0	0	0	0	0	0	0	0	0	0	0	0	0	0
81	4025	Yavapai, Arizona	Yavapai	Arizona	34.59933926	-112.5538588	28.9406044192774	235099	8123.5	0	0	0	0	0	0	0	0	0	0	0	0	0	0	0	0	0	0	0	0	0	0	0	0	0	0	0	0	0	0	0	0	0	0	0	0	0	0	0	0
82	4027	Yuma, Arizona	Yuma	Arizona	32.76895712	-113.9066674	38.7717424224563	213787	5513.99	0	0	0	0	0	0	0	0	0	0	0	0	0	0	0	0	0	0	0	0	0	0	0	0	0	0	0	0	0	0	0	0	0	0	0	0	0	0	0	0
83	5001	Arkansas, Arkansas	Arkansas	Arkansas	34.29145151	-91.37277296	17.6845980359436	17486	988.77	0	0	0	0	0	0	0	0	0	0	0	0	0	0	0	0	0	0	0	0	0	0	0	0	0	0	0	0	0	0	0	0	0	0	0	0	0	0	0	0
84	5003	Ashley, Arkansas	Ashley	Arkansas	33.19153461	-91.7698471	21.242773004809	19657	925.35	0	0	0	0	0	0	0	0	0	0	0	0	0	0	0	0	0	0	0	0	0	0	0	0	0	0	0	0	0	0	0	0	0	0	0	0	0	0	0	0
85	5005	Baxter, Arkansas	Baxter	Arkansas	36.28784385	-92.33782872	75.6512953741791	41932	554.28	0	0	0	0	0	0	0	0	0	0	0	0	0	0	0	0	0	0	0	0	0	0	0	0	0	0	0	0	0	0	0	0	0	0	0	0	0	0	0	0
86	5007	Benton, Arkansas	Benton	Arkansas	36.33644656	-94.25680817	329.424329682779	279141	847.36	0	0	0	0	0	0	0	0	0	0	0	0	0	0	0	0	0	0	0	0	0	0	0	0	0	0	0	0	0	0	0	0	0	0	0	0	0	0	0	0
87	5009	Boone, Arkansas	Boone	Arkansas	36.3084504	-93.09374925	63.4193450011013	37432	590.23	0	0	0	0	0	0	0	0	0	0	0	0	0	0	0	0	0	0	0	0	0	0	0	0	0	0	0	0	0	0	0	0	0	0	0	0	0	0	0	0
88	5011	Bradley, Arkansas	Bradley	Arkansas	33.46755808	-92.15980837	16.5781002110192	10763	649.23	0	0	0	0	0	0	0	0	0	0	0	0	0	0	0	0	0	0	0	0	0	0	0	0	0	0	0	0	0	0	0	0	0	0	0	0	0	0	0	0
89	5013	Calhoun, Arkansas	Calhoun	Arkansas	33.55598792	-92.49974403	8.25511470298132	5189	628.58	0	0	0	0	0	0	0	0	0	0	0	0	0	0	0	0	0	0	0	0	0	0	0	0	0	0	0	0	0	0	0	0	0	0	0	0	0	0	0	0
90	5015	Carroll, Arkansas	Carroll	Arkansas	36.3403856	-93.54270261	45.0411845926772	28380	630.09	0	0	0	0	0	0	0	0	0	0	0	0	0	0	0	0	0	0	0	0	0	0	0	0	0	0	0	0	0	0	0	0	0	0	0	0	0	0	0	0
91	5017	Chicot, Arkansas	Chicot	Arkansas	33.26458973	-91.29539209	15.7038646593202	10118	644.3	0	0	0	0	0	0	0	0	0	0	0	0	0	0	0	0	0	0	0	0	0	0	0	0	0	0	0	0	0	0	0	0	0	0	0	0	0	0	0	0
92	5019	Clark, Arkansas	Clark	Arkansas	34.04613432	-93.17484713	25.7715889015899	22320	866.07	0	0	0	0	0	0	0	0	0	0	0	0	0	0	0	0	0	0	0	0	0	0	0	0	0	0	0	0	0	0	0	0	0	0	0	0	0	0	0	0
93	5021	Clay, Arkansas	Clay	Arkansas	36.36826212	-90.4148172	22.7551371469678	14551	639.46	0	0	0	0	0	0	0	0	0	0	0	0	0	0	0	0	0	0	0	0	0	0	0	0	0	0	0	0	0	0	0	0	0	0	0	0	0	0	0	0
94	5023	Cleburne, Arkansas	Cleburne	Arkansas	35.53864922	-92.02640019	45.0053278910582	24919	553.69	0	0	0	0	0	0	0	0	0	0	0	0	0	0	0	0	0	0	0	0	0	0	0	0	0	0	0	0	0	0	0	0	0	0	0	0	0	0	0	0
95	5025	Cleveland, Arkansas	Cleveland	Arkansas	33.89723187	-92.18537045	13.3092442035531	7956	597.78	0	0	0	0	0	0	0	0	0	0	0	0	0	0	0	0	0	0	0	0	0	0	0	0	0	0	0	0	0	0	0	0	0	0	0	0	0	0	0	0
96	5027	Columbia, Arkansas	Columbia	Arkansas	33.21230701	-93.22642793	30.6207166634032	23457	766.05	0	0	0	0	0	0	0	0	0	0	0	0	0	0	0	0	0	0	0	0	0	0	0	0	0	0	0	0	0	0	0	0	0	0	0	0	0	0	0	0
97	5029	Conway, Arkansas	Conway	Arkansas	35.26205537	-92.70506566	37.7473970122227	20846	552.25	0	0	0	0	0	0	0	0	0	0	0	0	0	0	0	0	0	0	0	0	0	0	0	0	0	0	0	0	0	0	0	0	0	0	0	0	0	0	0	0
98	5031	Craighead, Arkansas	Craighead	Arkansas	35.83018283	-90.63235729	156.010237411801	110332	707.21	0	0	0	0	0	0	0	0	0	0	0	0	0	0	0	0	0	0	0	0	0	0	0	0	0	0	0	0	0	0	0	0	0	0	0	0	0	0	0	0
99	5033	Crawford, Arkansas	Crawford	Arkansas	35.58928601	-94.2446814	106.65666256386	63257	593.09	0	0	0	0	0	0	0	0	0	0	0	0	0	0	0	0	0	0	0	0	0	0	0	0	0	0	0	0	0	0	0	0	0	0	0	0	0	0	0	0
100	5035	Crittenden, Arkansas	Crittenden	Arkansas	35.21247318	-90.30839406	78.6456966675413	47955	609.76	0	0	0	0	0	0	0	0	0	0	0	0	0	0	0	0	0	0	0	0	0	0	0	0	0	0	0	0	0	0	0	0	0	0	0	0	0	0	0	0
101	5037	Cross, Arkansas	Cross	Arkansas	35.29631396	-90.77185818	26.6377883772997	16419	616.38	0	0	0	0	0	0	0	0	0	0	0	0	0	0	0	0	0	0	0	0	0	0	0	0	0	0	0	0	0	0	0	0	0	0	0	0	0	0	0	0
102	5039	Dallas, Arkansas	Dallas	Arkansas	33.97042763	-92.65167437	10.5021052158408	7009	667.39	0	0	0	0	0	0	0	0	0	0	0	0	0	0	0	0	0	0	0	0	0	0	0	0	0	0	0	0	0	0	0	0	0	0	0	0	0	0	0	0
103	5041	Desha, Arkansas	Desha	Arkansas	33.83011025	-91.25500948	14.7900800624878	11361	768.15	0	0	0	0	0	0	0	0	0	0	0	0	0	0	0	0	0	0	0	0	0	0	0	0	0	0	0	0	0	0	0	0	0	0	0	0	0	0	0	0
104	5043	Drew, Arkansas	Drew	Arkansas	33.59035001	-91.71777921	21.9940605533826	18219	828.36	0	0	0	0	0	0	0	0	0	0	0	0	0	0	0	0	0	0	0	0	0	0	0	0	0	0	0	0	0	0	0	0	0	0	0	0	0	0	0	0
105	5045	Faulkner, Arkansas	Faulkner	Arkansas	35.14719007	-92.33717519	194.491263814287	126007	647.88	0	0	0	0	0	0	0	0	0	0	0	0	0	0	0	0	0	0	0	0	0	0	0	0	0	0	0	0	0	0	0	0	0	0	0	0	0	0	0	0
106	5047	Franklin, Arkansas	Franklin	Arkansas	35.51202821	-93.89299569	29.0953585389088	17715	608.86	0	0	0	0	0	0	0	0	0	0	0	0	0	0	0	0	0	0	0	0	0	0	0	0	0	0	0	0	0	0	0	0	0	0	0	0	0	0	0	0
107	5049	Fulton, Arkansas	Fulton	Arkansas	36.38177105	-91.81729127	20.183115223475	12477	618.19	0	0	0	0	0	0	0	0	0	0	0	0	0	0	0	0	0	0	0	0	0	0	0	0	0	0	0	0	0	0	0	0	0	0	0	0	0	0	0	0
108	5051	Garland, Arkansas	Garland	Arkansas	34.57692074	-93.14921604	146.634601198029	99386	677.78	0	0	0	0	0	0	0	0	0	0	0	0	0	0	0	0	0	0	0	0	0	0	0	0	0	0	0	0	0	0	0	0	0	0	0	0	0	0	0	0
109	5053	Grant, Arkansas	Grant	Arkansas	34.29017991	-92.42320562	28.9090074547728	18265	631.81	0	0	0	0	0	0	0	0	0	0	0	0	0	0	0	0	0	0	0	0	0	0	0	0	0	0	0	0	0	0	0	0	0	0	0	0	0	0	0	0
110	5055	Greene, Arkansas	Greene	Arkansas	36.1173546	-90.55832668	78.4576769949801	45325	577.7	0	0	0	0	0	0	0	0	0	0	0	0	0	0	0	0	0	0	0	0	0	0	0	0	0	0	0	0	0	0	0	0	0	0	0	0	0	0	0	0
111	5057	Hempstead, Arkansas	Hempstead	Arkansas	33.73325583	-93.66935133	29.5964372113481	21532	727.52	0	0	0	0	0	0	0	0	0	0	0	0	0	0	0	0	0	0	0	0	0	0	0	0	0	0	0	0	0	0	0	0	0	0	0	0	0	0	0	0
112	5059	Hot Spring, Arkansas	Hot Spring	Arkansas	34.31709259	-92.95396325	54.8943433029909	33771	615.2	0	0	0	0	0	0	0	0	0	0	0	0	0	0	0	0	0	0	0	0	0	0	0	0	0	0	0	0	0	0	0	0	0	0	0	0	0	0	0	0
113	5061	Howard, Arkansas	Howard	Arkansas	34.09007427	-93.9934871	22.4313992014272	13202	588.55	0	0	0	0	0	0	0	0	0	0	0	0	0	0	0	0	0	0	0	0	0	0	0	0	0	0	0	0	0	0	0	0	0	0	0	0	0	0	0	0
114	5063	Independence, Arkansas	Independence	Arkansas	35.74242707	-91.57001641	49.5124026441521	37825	763.95	0	0	0	0	0	0	0	0	0	0	0	0	0	0	0	0	0	0	0	0	0	0	0	0	0	0	0	0	0	0	0	0	0	0	0	0	0	0	0	0
115	5065	Izard, Arkansas	Izard	Arkansas	36.09604046	-91.90847954	23.474801061008	13629	580.58	0	0	0	0	0	0	0	0	0	0	0	0	0	0	0	0	0	0	0	0	0	0	0	0	0	0	0	0	0	0	0	0	0	0	0	0	0	0	0	0
116	5067	Jackson, Arkansas	Jackson	Arkansas	35.59802983	-91.21494602	26.3731583430609	16719	633.94	0	0	0	0	0	0	0	0	0	0	0	0	0	0	0	0	0	0	0	0	0	0	0	0	0	0	0	0	0	0	0	0	0	0	0	0	0	0	0	0
117	5069	Jefferson, Arkansas	Jefferson	Arkansas	34.26767081	-91.92619839	76.7430376112547	66824	870.75	0	0	0	0	0	0	0	0	0	0	0	0	0	0	0	0	0	0	0	0	0	0	0	0	0	0	0	0	0	0	0	0	0	0	0	0	0	0	0	0
118	5071	Johnson, Arkansas	Johnson	Arkansas	35.56759135	-93.46036368	40.2819036071537	26578	659.8	0	0	0	0	0	0	0	0	0	0	0	0	0	0	0	0	0	0	0	0	0	0	0	0	0	0	0	0	0	0	0	0	0	0	0	0	0	0	0	0
119	5073	Lafayette, Arkansas	Lafayette	Arkansas	33.24116713	-93.60677071	12.5390425350673	6624	528.27	0	0	0	0	0	0	0	0	0	0	0	0	0	0	0	0	0	0	0	0	0	0	0	0	0	0	0	0	0	0	0	0	0	0	0	0	0	0	0	0
120	5075	Lawrence, Arkansas	Lawrence	Arkansas	36.04188196	-91.10867198	27.9198788311976	16406	587.61	0	0	0	0	0	0	0	0	0	0	0	0	0	0	0	0	0	0	0	0	0	0	0	0	0	0	0	0	0	0	0	0	0	0	0	0	0	0	0	0
121	5077	Lee, Arkansas	Lee	Arkansas	34.78498904	-90.78383866	14.697487637317	8857	602.62	0	0	0	0	0	0	0	0	0	0	0	0	0	0	0	0	0	0	0	0	0	0	0	0	0	0	0	0	0	0	0	0	0	0	0	0	0	0	0	0
122	5079	Lincoln, Arkansas	Lincoln	Arkansas	33.95317155	-91.74002806	23.1941872061547	13024	561.52	0	0	0	0	0	0	0	0	0	0	0	0	0	0	0	0	0	0	0	0	0	0	0	0	0	0	0	0	0	0	0	0	0	0	0	0	0	0	0	0
123	5081	Little River, Arkansas	Little River	Arkansas	33.70375665	-94.23468591	23.0324095819634	12259	532.25	0	0	0	0	0	0	0	0	0	0	0	0	0	0	0	0	0	0	0	0	0	0	0	0	0	0	0	0	0	0	0	0	0	0	0	0	0	0	0	0
124	5083	Logan, Arkansas	Logan	Arkansas	35.21413234	-93.71951016	30.314071061402	21466	708.12	0	0	0	0	0	0	0	0	0	0	0	0	0	0	0	0	0	0	0	0	0	0	0	0	0	0	0	0	0	0	0	0	0	0	0	0	0	0	0	0
125	5085	Lonoke, Arkansas	Lonoke	Arkansas	34.75392199	-91.88742357	95.1163182956418	73309	770.73	0	0	0	0	0	0	0	0	0	0	0	0	0	0	0	0	0	0	0	0	0	0	0	0	0	0	0	0	0	0	0	0	0	0	0	0	0	0	0	0
126	5087	Madison, Arkansas	Madison	Arkansas	36.01038185	-93.72524943	19.8691055546233	16576	834.26	0	0	0	0	0	0	0	0	0	0	0	0	0	0	0	0	0	0	0	0	0	0	0	0	0	0	0	0	0	0	0	0	0	0	0	0	0	0	0	0
127	5089	Marion, Arkansas	Marion	Arkansas	36.26844485	-92.68451899	27.9626806921157	16694	597.01	0	0	0	0	0	0	0	0	0	0	0	0	0	0	0	0	0	0	0	0	0	0	0	0	0	0	0	0	0	0	0	0	0	0	0	0	0	0	0	0
128	5091	Miller, Arkansas	Miller	Arkansas	33.31403423	-93.89285258	69.1470315547172	43257	625.58	0	0	0	0	0	0	0	0	0	0	0	0	0	0	0	0	0	0	0	0	0	0	0	0	0	0	0	0	0	0	0	0	0	0	0	0	0	0	0	0
129	5093	Mississippi, Arkansas	Mississippi	Arkansas	35.76271485	-90.0519437	45.139189624349	40651	900.57	0	0	0	0	0	0	0	0	0	0	0	0	0	0	0	0	0	0	0	0	0	0	0	0	0	0	0	0	0	0	0	0	0	0	0	0	0	0	0	0
130	5095	Monroe, Arkansas	Monroe	Arkansas	34.6815935	-91.20540287	11.0373567004875	6701	607.12	0	0	0	0	0	0	0	0	0	0	0	0	0	0	0	0	0	0	0	0	0	0	0	0	0	0	0	0	0	0	0	0	0	0	0	0	0	0	0	0
131	5097	Montgomery, Arkansas	Montgomery	Arkansas	34.53704874	-93.65824478	11.5222854798174	8986	779.88	0	0	0	0	0	0	0	0	0	0	0	0	0	0	0	0	0	0	0	0	0	0	0	0	0	0	0	0	0	0	0	0	0	0	0	0	0	0	0	0
132	5099	Nevada, Arkansas	Nevada	Arkansas	33.66340119	-93.30632432	13.3562087271786	8252	617.84	0	0	0	0	0	0	0	0	0	0	0	0	0	0	0	0	0	0	0	0	0	0	0	0	0	0	0	0	0	0	0	0	0	0	0	0	0	0	0	0
133	5101	Newton, Arkansas	Newton	Arkansas	35.91947491	-93.21612969	9.44451212084298	7753	820.9	0	0	0	0	0	0	0	0	0	0	0	0	0	0	0	0	0	0	0	0	0	0	0	0	0	0	0	0	0	0	0	0	0	0	0	0	0	0	0	0
134	5103	Ouachita, Arkansas	Ouachita	Arkansas	33.58839816	-92.87795984	31.9086219602063	23382	732.78	0	0	0	0	0	0	0	0	0	0	0	0	0	0	0	0	0	0	0	0	0	0	0	0	0	0	0	0	0	0	0	0	0	0	0	0	0	0	0	0
135	5105	Perry, Arkansas	Perry	Arkansas	34.9459153	-92.94372564	18.9608269858542	10455	551.4	0	0	0	0	0	0	0	0	0	0	0	0	0	0	0	0	0	0	0	0	0	0	0	0	0	0	0	0	0	0	0	0	0	0	0	0	0	0	0	0
136	5107	Phillips, Arkansas	Phillips	Arkansas	34.43268455	-90.84800154	25.5613374349539	17782	695.66	0	0	0	0	0	0	0	0	0	0	0	0	0	0	0	0	0	0	0	0	0	0	0	0	0	0	0	0	0	0	0	0	0	0	0	0	0	0	0	0
137	5109	Pike, Arkansas	Pike	Arkansas	34.16250414	-93.65789349	17.8448936099364	10718	600.62	0	0	0	0	0	0	0	0	0	0	0	0	0	0	0	0	0	0	0	0	0	0	0	0	0	0	0	0	0	0	0	0	0	0	0	0	0	0	0	0
138	5111	Poinsett, Arkansas	Poinsett	Arkansas	35.57433534	-90.66268713	31.0236158177191	23528	758.39	0	0	0	0	0	0	0	0	0	0	0	0	0	0	0	0	0	0	0	0	0	0	0	0	0	0	0	0	0	0	0	0	0	0	0	0	0	0	0	0
139	5113	Polk, Arkansas	Polk	Arkansas	34.48254879	-94.22728802	23.2767465721481	19964	857.68	0	0	0	0	0	0	0	0	0	0	0	0	0	0	0	0	0	0	0	0	0	0	0	0	0	0	0	0	0	0	0	0	0	0	0	0	0	0	0	0
140	5115	Pope, Arkansas	Pope	Arkansas	35.44871474	-93.03212219	78.8529936619285	64072	812.55	0	0	0	0	0	0	0	0	0	0	0	0	0	0	0	0	0	0	0	0	0	0	0	0	0	0	0	0	0	0	0	0	0	0	0	0	0	0	0	0
141	5117	Prairie, Arkansas	Prairie	Arkansas	34.83624419	-91.55162157	12.442126057164	8062	647.96	0	0	0	0	0	0	0	0	0	0	0	0	0	0	0	0	0	0	0	0	0	0	0	0	0	0	0	0	0	0	0	0	0	0	0	0	0	0	0	0
142	5119	Pulaski, Arkansas	Pulaski	Arkansas	34.77054088	-92.31355101	515.835263767506	391911	759.76	0	0	0	0	0	0	0	0	0	0	0	0	0	0	0	0	0	0	0	0	0	0	0	0	0	0	0	0	0	0	0	0	0	0	0	0	0	0	0	0
143	5121	Randolph, Arkansas	Randolph	Arkansas	36.3415714	-91.02455531	27.5349208052868	17958	652.19	0	0	0	0	0	0	0	0	0	0	0	0	0	0	0	0	0	0	0	0	0	0	0	0	0	0	0	0	0	0	0	0	0	0	0	0	0	0	0	0
144	5125	Saline, Arkansas	Saline	Arkansas	34.64916145	-92.67583224	169.205362078496	122437	723.6	0	0	0	0	0	0	0	0	0	0	0	0	0	0	0	0	0	0	0	0	0	0	0	0	0	0	0	0	0	0	0	0	0	0	0	0	0	0	0	0
145	5127	Scott, Arkansas	Scott	Arkansas	34.85588887	-94.0632176	11.5216514254976	10281	892.32	0	0	0	0	0	0	0	0	0	0	0	0	0	0	0	0	0	0	0	0	0	0	0	0	0	0	0	0	0	0	0	0	0	0	0	0	0	0	0	0
146	5129	Searcy, Arkansas	Searcy	Arkansas	35.9109364	-92.69936482	11.8317344502995	7881	666.09	0	0	0	0	0	0	0	0	0	0	0	0	0	0	0	0	0	0	0	0	0	0	0	0	0	0	0	0	0	0	0	0	0	0	0	0	0	0	0	0
147	5131	Sebastian, Arkansas	Sebastian	Arkansas	35.19605503	-94.27162713	240.316970916132	127827	531.91	0	0	0	0	0	0	0	0	0	0	0	0	0	0	0	0	0	0	0	0	0	0	0	0	0	0	0	0	0	0	0	0	0	0	0	0	0	0	0	0
148	5133	Sevier, Arkansas	Sevier	Arkansas	33.99780401	-94.2424869	30.0939606816131	17007	565.13	0	0	0	0	0	0	0	0	0	0	0	0	0	0	0	0	0	0	0	0	0	0	0	0	0	0	0	0	0	0	0	0	0	0	0	0	0	0	0	0
149	5135	Sharp, Arkansas	Sharp	Arkansas	36.16258158	-91.47819342	28.856462179869	17442	604.44	0	0	0	0	0	0	0	0	0	0	0	0	0	0	0	0	0	0	0	0	0	0	0	0	0	0	0	0	0	0	0	0	0	0	0	0	0	0	0	0
150	5123	St. Francis, Arkansas	St. Francis	Arkansas	35.02201976	-90.74828138	39.3748916930542	24994	634.77	0	0	0	0	0	0	0	0	0	0	0	0	0	0	0	0	0	0	0	0	0	0	0	0	0	0	0	0	0	0	0	0	0	0	0	0	0	0	0	0
151	5137	Stone, Arkansas	Stone	Arkansas	35.86251946	-92.15684085	20.6233509234828	12506	606.4	0	0	0	0	0	0	0	0	0	0	0	0	0	0	0	0	0	0	0	0	0	0	0	0	0	0	0	0	0	0	0	0	0	0	0	0	0	0	0	0
152	5139	Union, Arkansas	Union	Arkansas	33.16887091	-92.59746952	37.2225055571059	38682	1039.21	0	0	0	0	0	0	0	0	0	0	0	0	0	0	0	0	0	0	0	0	0	0	0	0	0	0	0	0	0	0	0	0	0	0	0	0	0	0	0	0
153	5141	Van Buren, Arkansas	Van Buren	Arkansas	35.58095779	-92.51295036	23.3640240630384	16545	708.14	0	0	0	0	0	0	0	0	0	0	0	0	0	0	0	0	0	0	0	0	0	0	0	0	0	0	0	0	0	0	0	0	0	0	0	0	0	0	0	0
154	5143	Washington, Arkansas	Washington	Arkansas	35.976844	-94.21800746	253.922099429918	239187	941.97	0	0	0	0	0	0	0	0	0	0	0	0	0	0	0	0	0	0	0	0	0	0	0	0	0	0	0	0	0	0	0	0	0	0	0	0	0	0	0	0
155	5145	White, Arkansas	White	Arkansas	35.25688493	-91.74908296	76.0839741855702	78753	1035.08	0	0	0	0	0	0	0	0	0	0	0	0	0	0	0	0	0	0	0	0	0	0	0	0	0	0	0	0	0	0	0	0	0	0	0	0	0	0	0	0
156	5147	Woodruff, Arkansas	Woodruff	Arkansas	35.18902527	-91.2439489	10.770463027659	6320	586.79	0	0	0	0	0	0	0	0	0	0	0	0	0	0	0	0	0	0	0	0	0	0	0	0	0	0	0	0	0	0	0	0	0	0	0	0	0	0	0	0
157	5149	Yell, Arkansas	Yell	Arkansas	35.00292371	-93.41171338	22.9478053291469	21341	929.98	0	0	0	0	0	0	0	0	0	0	0	0	0	0	0	0	0	0	0	0	0	0	0	0	0	0	0	0	0	0	0	0	0	0	0	0	0	0	0	0
158	6001	Alameda, California	Alameda	California	37.64629437	-121.8929271	2261.54772536603	1671329	739.02	0	0	0	0	0	0	0	0	0	0	0	0	0	0	0	0	0	0	0	0	0	0	0	0	0	0	0	0	0	0	0	0	0	0	0	0	0	0	0	0
159	6003	Alpine, California	Alpine	California	38.59678594	-119.8223594	1.52912654233202	1129	738.33	0	0	0	0	0	0	0	0	0	0	0	0	0	0	0	0	0	0	0	0	0	0	0	0	0	0	0	0	0	0	0	0	0	0	0	0	0	0	0	0
160	6005	Amador, California	Amador	California	38.44583082	-120.65696	66.8572774059	39752	594.58	0	0	0	0	0	0	0	0	0	0	0	0	0	0	0	0	0	0	0	0	0	0	0	0	0	0	0	0	0	0	0	0	0	0	0	0	0	0	0	0
161	6007	Butte, California	Butte	California	39.66727762	-121.6005252	133.939112474488	219186	1636.46	0	0	0	0	0	0	0	0	0	0	0	0	0	0	0	0	0	0	0	0	0	0	0	0	0	0	0	0	0	0	0	0	0	0	0	0	0	0	0	0
162	6009	Calaveras, California	Calaveras	California	38.20537103	-120.552913	45.004460740581	45905	1020.01	0	0	0	0	0	0	0	0	0	0	0	0	0	0	0	0	0	0	0	0	0	0	0	0	0	0	0	0	0	0	0	0	0	0	0	0	0	0	0	0
163	6011	Colusa, California	Colusa	California	39.17881957	-122.2331726	18.7246356660555	21547	1150.73	0	0	0	0	0	0	0	0	0	0	0	0	0	0	0	0	0	0	0	0	0	0	0	0	0	0	0	0	0	0	0	0	0	0	0	0	0	0	0	0
164	6013	Contra Costa, California	Contra Costa	California	37.91923498	-121.9289527	1611.2048495684	1153526	715.94	0	0	0	0	0	0	0	0	0	0	0	0	0	0	0	0	0	0	0	0	0	0	0	0	0	0	0	0	0	0	0	0	0	0	0	0	0	0	0	0
165	6015	Del Norte, California	Del Norte	California	41.74228275	-123.8974063	27.6359589415424	27812	1006.37	0	0	0	0	0	0	0	0	0	0	0	0	0	0	0	0	0	0	0	0	0	0	0	0	0	0	0	0	0	0	0	0	0	0	0	0	0	0	0	0
166	6017	El Dorado, California	El Dorado	California	38.77965956	-120.5233166	112.913670749701	192843	1707.88	0	0	0	0	0	0	0	0	0	0	0	0	0	0	0	0	0	0	0	0	0	0	0	0	0	0	0	0	0	0	0	0	0	0	0	0	0	0	0	0
167	6019	Fresno, California	Fresno	California	36.75733899	-119.6466953	167.690949464501	999101	5957.99	0	0	0	0	0	0	0	0	0	0	0	0	0	0	0	0	0	0	0	0	0	0	0	0	0	0	0	0	0	0	0	0	0	0	0	0	0	0	0	0
168	6021	Glenn, California	Glenn	California	39.59875897	-122.3938452	21.6088892271395	28393	1313.95	0	0	0	0	0	0	0	0	0	0	0	0	0	0	0	0	0	0	0	0	0	0	0	0	0	0	0	0	0	0	0	0	0	0	0	0	0	0	0	0
169	6023	Humboldt, California	Humboldt	California	40.69923009	-123.876044	37.9928194866017	135558	3567.99	0	0	0	0	0	0	0	0	0	0	0	0	0	0	0	0	0	0	0	0	0	0	0	0	0	0	0	0	0	1	1	1	1	1	1	1	1	1	1	1
170	6025	Imperial, California	Imperial	California	33.0393082	-115.3669042	43.3881626203132	181215	4176.6	0	0	0	0	0	0	0	0	0	0	0	0	0	0	0	0	0	0	0	0	0	0	0	0	0	0	0	0	0	0	0	0	0	0	0	0	0	0	0	0
171	6027	Inyo, California	Inyo	California	36.51112084	-117.4111978	1.77185076339177	18039	10180.88	0	0	0	0	0	0	0	0	0	0	0	0	0	0	0	0	0	0	0	0	0	0	0	0	0	0	0	0	0	0	0	0	0	0	0	0	0	0	0	0
172	6029	Kern, California	Kern	California	35.34329425	-118.7277796	110.699810130941	900202	8131.92	0	0	0	0	0	0	0	0	0	0	0	0	0	0	0	0	0	0	0	0	0	0	0	0	0	0	0	0	0	0	0	0	0	0	0	0	0	0	0	0
173	6031	Kings, California	Kings	California	36.07409056	-119.8159973	110.074707431878	152940	1389.42	0	0	0	0	0	0	0	0	0	0	0	0	0	0	0	0	0	0	0	0	0	0	0	0	0	0	0	0	0	0	0	0	0	0	0	0	0	0	0	0
174	6033	Lake, California	Lake	California	39.10124298	-122.7536244	51.2439711570603	64386	1256.46	0	0	0	0	0	0	0	0	0	0	0	0	0	0	0	0	0	0	0	0	0	0	0	0	0	0	0	0	0	0	0	0	0	0	0	0	0	0	0	0
175	6035	Lassen, California	Lassen	California	40.67311306	-120.5935099	6.73239114062865	30573	4541.18	0	0	0	0	0	0	0	0	0	0	0	0	0	0	0	0	0	0	0	0	0	0	0	0	0	0	0	0	0	0	0	0	0	0	0	0	0	0	0	0
176	6037	Los Angeles, California	Los Angeles	California	34.30828379	-118.2282411	2473.97828422723	10039107	4057.88	0	0	0	1	1	1	1	1	1	1	1	1	1	1	1	1	1	1	1	1	1	1	1	1	1	1	1	1	1	1	1	1	1	1	1	1	1	1	1	1
177	6039	Madera, California	Madera	California	37.21513971	-119.7665589	73.6180845737388	157327	2137.07	0	0	0	0	0	0	0	0	0	0	0	0	0	0	0	0	0	0	0	0	0	0	0	0	0	0	0	0	0	0	0	0	0	0	0	0	0	0	0	0
178	6041	Marin, California	Marin	California	38.07122463	-122.7210631	497.44575349311	258826	520.31	0	0	0	0	0	0	0	0	0	0	0	0	0	0	0	0	0	0	0	0	0	0	0	0	0	0	0	0	0	0	0	0	0	0	0	0	0	0	0	0
179	6043	Mariposa, California	Mariposa	California	37.57978556	-119.9073334	11.8738007481951	17203	1448.82	0	0	0	0	0	0	0	0	0	0	0	0	0	0	0	0	0	0	0	0	0	0	0	0	0	0	0	0	0	0	0	0	0	0	0	0	0	0	0	0
180	6045	Mendocino, California	Mendocino	California	39.4381191	-123.3911313	24.7406127186753	86749	3506.34	0	0	0	0	0	0	0	0	0	0	0	0	0	0	0	0	0	0	0	0	0	0	0	0	0	0	0	0	0	0	0	0	0	0	0	0	0	0	0	0
181	6047	Merced, California	Merced	California	37.18922369	-120.7209035	143.506100869781	277680	1934.97	0	0	0	0	0	0	0	0	0	0	0	0	0	0	0	0	0	0	0	0	0	0	0	0	0	0	0	0	0	0	0	0	0	0	0	0	0	0	0	0
182	6049	Modoc, California	Modoc	California	41.58965602	-120.7244817	2.25664089520314	8841	3917.77	0	0	0	0	0	0	0	0	0	0	0	0	0	0	0	0	0	0	0	0	0	0	0	0	0	0	0	0	0	0	0	0	0	0	0	0	0	0	0	0
183	6051	Mono, California	Mono	California	37.93899289	-118.8872409	4.737321989649	14444	3048.98	0	0	0	0	0	0	0	0	0	0	0	0	0	0	0	0	0	0	0	0	0	0	0	0	0	0	0	0	0	0	0	0	0	0	0	0	0	0	0	0
184	6053	Monterey, California	Monterey	California	36.21862405	-121.2413397	132.311467414497	434061	3280.6	0	0	0	0	0	0	0	0	0	0	0	0	0	0	0	0	0	0	0	0	0	0	0	0	0	0	0	0	0	0	0	0	0	0	0	0	0	0	0	0
185	6055	Napa, California	Napa	California	38.50735751	-122.332839	184.061147041531	137744	748.36	0	0	0	0	0	0	0	0	0	0	0	0	0	0	0	0	0	0	0	0	0	0	0	0	0	0	0	0	0	0	0	0	0	0	0	0	0	0	0	0
186	6057	Nevada, California	Nevada	California	39.30394768	-120.7627281	104.153397997432	99755	957.77	0	0	0	0	0	0	0	0	0	0	0	0	0	0	0	0	0	0	0	0	0	0	0	0	0	0	0	0	0	0	0	0	0	0	0	0	0	0	0	0
187	6059	Orange, California	Orange	California	33.70147516	-117.7645998	4016.96497463855	3175692	790.57	0	0	0	1	1	1	1	1	1	1	1	1	1	1	1	1	1	1	1	1	1	1	1	1	1	1	1	1	1	1	1	1	1	1	1	1	1	1	1	1
188	6061	Placer, California	Placer	California	39.06167234	-120.7240569	283.103176238975	398329	1407.01	0	0	0	0	0	0	0	0	0	0	0	0	0	0	0	0	0	0	0	0	0	0	0	0	0	0	0	0	0	0	0	0	0	0	0	0	0	0	0	1
189	6063	Plumas, California	Plumas	California	40.00355989	-120.8395236	7.36651207971673	18807	2553.04	0	0	0	0	0	0	0	0	0	0	0	0	0	0	0	0	0	0	0	0	0	0	0	0	0	0	0	0	0	0	0	0	0	0	0	0	0	0	0	0
190	6065	Riverside, California	Riverside	California	33.74314981	-115.9933578	342.822848325396	2470546	7206.48	0	0	0	0	0	0	0	0	0	0	0	0	0	0	0	0	0	0	0	0	0	0	0	0	0	0	0	0	0	0	0	0	0	0	0	0	0	0	0	0
191	6067	Sacramento, California	Sacramento	California	38.45106826	-121.3425374	1608.95048930171	1552058	964.64	0	0	0	0	0	0	0	0	0	0	0	0	0	0	0	0	0	0	0	0	0	0	0	0	0	0	0	0	0	1	1	1	1	1	1	2	2	2	2	2
192	6069	San Benito, California	San Benito	California	36.60308176	-121.069975	45.2275853129883	62808	1388.71	0	0	0	0	0	0	0	0	0	0	0	2	2	2	2	2	2	2	2	2	2	2	2	2	2	2	2	2	2	2	2	2	2	2	2	2	2	2	2	2
193	6071	San Bernardino, California	San Bernardino	California	34.84060306	-116.1774685	108.694795916027	2180085	20056.94	0	0	0	0	0	0	0	0	0	0	0	0	0	0	0	0	0	0	0	0	0	0	0	0	0	0	0	0	0	0	0	0	0	0	0	0	0	0	0	0
194	6073	San Diego, California	San Diego	California	33.03484597	-116.7365326	793.587741256065	3338330	4206.63	0	0	0	0	0	0	0	0	0	0	0	0	0	0	0	0	0	0	0	1	1	2	2	2	2	2	2	2	2	2	2	2	2	2	2	2	2	2	2	2
195	6075	San Francisco, California	San Francisco	California	37.75215114	-122.4385672	18808.3848943887	881549	46.87	0	0	0	0	0	0	0	0	0	0	0	0	0	0	0	0	0	0	0	0	0	0	0	0	0	0	0	0	0	0	0	0	0	0	0	0	0	0	0	0
196	6077	San Joaquin, California	San Joaquin	California	37.93433732	-121.2730061	547.787712388236	762148	1391.32	0	0	0	0	0	0	0	0	0	0	0	0	0	0	0	0	0	0	0	0	0	0	0	0	0	0	0	0	0	0	0	0	0	0	0	0	0	0	0	0
197	6079	San Luis Obispo, California	San Luis Obispo	California	35.38822029	-120.4039028	85.8284044297984	283111	3298.57	0	0	0	0	0	0	0	0	0	0	0	0	0	0	0	0	0	0	0	0	0	0	0	0	0	0	0	0	0	0	0	0	0	0	0	0	0	0	0	0
198	6081	San Mateo, California	San Mateo	California	37.4228808	-122.3275546	1709.53591579135	766573	448.41	0	0	0	0	0	0	0	0	0	0	0	0	0	0	0	0	0	0	0	0	0	0	0	0	0	0	0	0	0	0	0	0	0	0	0	0	0	0	0	1
199	6083	Santa Barbara, California	Santa Barbara	California	34.65329488	-120.0188492	163.248375739007	446499	2735.09	0	0	0	0	0	0	0	0	0	0	0	0	0	0	0	0	0	0	0	0	0	0	0	0	0	0	0	0	0	0	0	0	0	0	0	0	0	0	0	0
200	6085	Santa Clara, California	Santa Clara	California	37.23104908	-121.6970462	1494.3430741803	1927852	1290.1	0	0	0	0	0	0	0	0	1	1	1	2	2	2	2	2	2	2	2	2	2	2	2	2	2	2	2	2	2	2	2	2	2	2	2	2	2	3	3	9
201	6087	Santa Cruz, California	Santa Cruz	California	37.05580291	-122.0066524	613.727340117259	273213	445.17	0	0	0	0	0	0	0	0	0	0	0	0	0	0	0	0	0	0	0	0	0	0	0	0	0	0	0	0	0	0	0	0	0	0	0	0	0	0	0	0
202	6089	Shasta, California	Shasta	California	40.76391419	-122.0396884	47.6982571383165	180080	3775.4	0	0	0	0	0	0	0	0	0	0	0	0	0	0	0	0	0	0	0	0	0	0	0	0	0	0	0	0	0	0	0	0	0	0	0	0	0	0	0	0
203	6091	Sierra, California	Sierra	California	39.57713498	-120.5200701	3.15250574375007	3005	953.21	0	0	0	0	0	0	0	0	0	0	0	0	0	0	0	0	0	0	0	0	0	0	0	0	0	0	0	0	0	0	0	0	0	0	0	0	0	0	0	0
204	6093	Siskiyou, California	Siskiyou	California	41.59198861	-122.5407434	6.93529195318809	43539	6277.89	0	0	0	0	0	0	0	0	0	0	0	0	0	0	0	0	0	0	0	0	0	0	0	0	0	0	0	0	0	0	0	0	0	0	0	0	0	0	0	0
205	6095	Solano, California	Solano	California	38.26827353	-121.9357113	544.736906152648	447643	821.76	0	0	0	0	0	0	0	0	0	0	0	0	0	0	0	0	0	0	0	0	0	0	0	0	0	0	0	0	0	0	0	0	0	0	0	0	0	0	0	0
206	6097	Sonoma, California	Sonoma	California	38.52746429	-122.8862506	313.694831360853	494336	1575.85	0	0	0	0	0	0	0	0	0	0	0	0	0	0	0	0	0	0	0	0	0	0	0	0	0	0	0	0	0	0	0	0	0	0	0	0	0	0	0	1
207	6099	Stanislaus, California	Stanislaus	California	37.55862499	-120.9970722	368.376337108568	550660	1494.83	0	0	0	0	0	0	0	0	0	0	0	0	0	0	0	0	0	0	0	0	0	0	0	0	0	0	0	0	0	0	0	0	0	0	0	0	0	0	0	0
208	6101	Sutter, California	Sutter	California	39.03417539	-121.6945899	160.971763416942	96971	602.41	0	0	0	0	0	0	0	0	0	0	0	0	0	0	0	0	0	0	0	0	0	0	0	0	0	0	0	0	0	0	0	0	0	0	0	0	0	0	0	0
209	6103	Tehama, California	Tehama	California	40.12570935	-122.2370171	22.064541938021	65084	2949.71	0	0	0	0	0	0	0	0	0	0	0	0	0	0	0	0	0	0	0	0	0	0	0	0	0	0	0	0	0	0	0	0	0	0	0	0	0	0	0	0
210	6105	Trinity, California	Trinity	California	40.6491767	-123.114713	3.86411889596603	12285	3179.25	0	0	0	0	0	0	0	0	0	0	0	0	0	0	0	0	0	0	0	0	0	0	0	0	0	0	0	0	0	0	0	0	0	0	0	0	0	0	0	0
211	6107	Tulare, California	Tulare	California	36.22026558	-118.8020203	96.6365477456413	466195	4824.21	0	0	0	0	0	0	0	0	0	0	0	0	0	0	0	0	0	0	0	0	0	0	0	0	0	0	0	0	0	0	0	0	0	0	0	0	0	0	0	0
212	6109	Tuolumne, California	Tuolumne	California	38.02644018	-119.9525093	24.5299160693059	54478	2220.88	0	0	0	0	0	0	0	0	0	0	0	0	0	0	0	0	0	0	0	0	0	0	0	0	0	0	0	0	0	0	0	0	0	0	0	0	0	0	0	0
213	6111	Ventura, California	Ventura	California	34.44465746	-119.0910613	459.005062041202	846006	1843.13	0	0	0	0	0	0	0	0	0	0	0	0	0	0	0	0	0	0	0	0	0	0	0	0	0	0	0	0	0	0	0	0	0	0	0	0	0	0	0	0
214	6113	Yolo, California	Yolo	California	38.68278902	-121.9018288	217.30774916477	220500	1014.69	0	0	0	0	0	0	0	0	0	0	0	0	0	0	0	0	0	0	0	0	0	0	0	0	0	0	0	0	0	0	0	0	0	0	0	0	0	0	0	0
215	6115	Yuba, California	Yuba	California	39.26255932	-121.3535644	124.506204102304	78668	631.84	0	0	0	0	0	0	0	0	0	0	0	0	0	0	0	0	0	0	0	0	0	0	0	0	0	0	0	0	0	0	0	0	0	0	0	0	0	0	0	0
216	8001	Adams, Colorado	Adams	Colorado	39.87432092	-104.3362578	443.13021881557	517421	1167.65	0	0	0	0	0	0	0	0	0	0	0	0	0	0	0	0	0	0	0	0	0	0	0	0	0	0	0	0	0	0	0	0	0	0	0	0	0	0	0	0
217	8003	Alamosa, Colorado	Alamosa	Colorado	37.57250606	-105.7885451	22.4634672866157	16233	722.64	0	0	0	0	0	0	0	0	0	0	0	0	0	0	0	0	0	0	0	0	0	0	0	0	0	0	0	0	0	0	0	0	0	0	0	0	0	0	0	0
218	8005	Arapahoe, Colorado	Arapahoe	Colorado	39.64977461	-104.3353617	822.691392056133	656590	798.1	0	0	0	0	0	0	0	0	0	0	0	0	0	0	0	0	0	0	0	0	0	0	0	0	0	0	0	0	0	0	0	0	0	0	0	0	0	0	0	0
219	8007	Archuleta, Colorado	Archuleta	Colorado	37.19474156	-107.0476867	10.3904664563243	14029	1350.18	0	0	0	0	0	0	0	0	0	0	0	0	0	0	0	0	0	0	0	0	0	0	0	0	0	0	0	0	0	0	0	0	0	0	0	0	0	0	0	0
220	8009	Baca, Colorado	Baca	Colorado	37.31940883	-102.5603223	1.40158201466162	3581	2554.97	0	0	0	0	0	0	0	0	0	0	0	0	0	0	0	0	0	0	0	0	0	0	0	0	0	0	0	0	0	0	0	0	0	0	0	0	0	0	0	0
221	8011	Bent, Colorado	Bent	Colorado	37.95474293	-103.0720195	3.68639530425816	5577	1512.86	0	0	0	0	0	0	0	0	0	0	0	0	0	0	0	0	0	0	0	0	0	0	0	0	0	0	0	0	0	0	0	0	0	0	0	0	0	0	0	0
222	8013	Boulder, Colorado	Boulder	Colorado	40.09313619	-105.3546767	449.12638202371	326196	726.29	0	0	0	0	0	0	0	0	0	0	0	0	0	0	0	0	0	0	0	0	0	0	0	0	0	0	0	0	0	0	0	0	0	0	0	0	0	0	0	0
223	8014	Broomfield, Colorado	Broomfield	Colorado	39.95998787	-105.0566324	2133.36360884045	70465	33.03	0	0	0	0	0	0	0	0	0	0	0	0	0	0	0	0	0	0	0	0	0	0	0	0	0	0	0	0	0	0	0	0	0	0	0	0	0	0	0	0
224	8015	Chaffee, Colorado	Chaffee	Colorado	38.74745778	-106.1926573	20.0868363923426	20356	1013.4	0	0	0	0	0	0	0	0	0	0	0	0	0	0	0	0	0	0	0	0	0	0	0	0	0	0	0	0	0	0	0	0	0	0	0	0	0	0	0	0
225	8017	Cheyenne, Colorado	Cheyenne	Colorado	38.82777431	-102.6032558	1.02964662482849	1831	1778.28	0	0	0	0	0	0	0	0	0	0	0	0	0	0	0	0	0	0	0	0	0	0	0	0	0	0	0	0	0	0	0	0	0	0	0	0	0	0	0	0
226	8019	Clear Creek, Colorado	Clear Creek	Colorado	39.68864463	-105.6463118	24.5426713559193	9700	395.23	0	0	0	0	0	0	0	0	0	0	0	0	0	0	0	0	0	0	0	0	0	0	0	0	0	0	0	0	0	0	0	0	0	0	0	0	0	0	0	0
227	8021	Conejos, Colorado	Conejos	Colorado	37.201606	-106.1917488	6.37336005406287	8205	1287.39	0	0	0	0	0	0	0	0	0	0	0	0	0	0	0	0	0	0	0	0	0	0	0	0	0	0	0	0	0	0	0	0	0	0	0	0	0	0	0	0
228	8023	Costilla, Colorado	Costilla	Colorado	37.27732493	-105.4276548	3.16801825665268	3887	1226.95	0	0	0	0	0	0	0	0	0	0	0	0	0	0	0	0	0	0	0	0	0	0	0	0	0	0	0	0	0	0	0	0	0	0	0	0	0	0	0	0
229	8025	Crowley, Colorado	Crowley	Colorado	38.32608609	-103.7844965	7.69728988341673	6061	787.42	0	0	0	0	0	0	0	0	0	0	0	0	0	0	0	0	0	0	0	0	0	0	0	0	0	0	0	0	0	0	0	0	0	0	0	0	0	0	0	0
230	8027	Custer, Colorado	Custer	Colorado	38.10883162	-105.3683478	6.86135142087378	5068	738.63	0	0	0	0	0	0	0	0	0	0	0	0	0	0	0	0	0	0	0	0	0	0	0	0	0	0	0	0	0	0	0	0	0	0	0	0	0	0	0	0
231	8029	Delta, Colorado	Delta	Colorado	38.86246243	-107.8631342	27.2860207521562	31162	1142.05	0	0	0	0	0	0	0	0	0	0	0	0	0	0	0	0	0	0	0	0	0	0	0	0	0	0	0	0	0	0	0	0	0	0	0	0	0	0	0	0
232	8031	Denver, Colorado	Denver	Colorado	39.76018276	-104.8725695	4753.01307189543	727211	153	0	0	0	0	0	0	0	0	0	0	0	0	0	0	0	0	0	0	0	0	0	0	0	0	0	0	0	0	0	0	0	0	0	0	0	0	0	0	0	0
233	8033	Dolores, Colorado	Dolores	Colorado	37.75208676	-108.5211585	1.92587039032848	2055	1067.05	0	0	0	0	0	0	0	0	0	0	0	0	0	0	0	0	0	0	0	0	0	0	0	0	0	0	0	0	0	0	0	0	0	0	0	0	0	0	0	0
234	8035	Douglas, Colorado	Douglas	Colorado	39.33133796	-104.930001	417.916096399881	351154	840.25	0	0	0	0	0	0	0	0	0	0	0	0	0	0	0	0	0	0	0	0	0	0	0	0	0	0	0	0	0	0	0	0	0	0	0	0	0	0	0	0
235	8037	Eagle, Colorado	Eagle	Colorado	39.62754308	-106.6933637	32.7254486414608	55127	1684.53	0	0	0	0	0	0	0	0	0	0	0	0	0	0	0	0	0	0	0	0	0	0	0	0	0	0	0	0	0	0	0	0	0	0	0	0	0	0	0	0
236	8041	El Paso, Colorado	El Paso	Colorado	38.83240149	-104.5251411	338.726255407184	720403	2126.8	0	0	0	0	0	0	0	0	0	0	0	0	0	0	0	0	0	0	0	0	0	0	0	0	0	0	0	0	0	0	0	0	0	0	0	0	0	0	0	0
237	8039	Elbert, Colorado	Elbert	Colorado	39.28656773	-104.1358721	14.4414728368047	26729	1850.85	0	0	0	0	0	0	0	0	0	0	0	0	0	0	0	0	0	0	0	0	0	0	0	0	0	0	0	0	0	0	0	0	0	0	0	0	0	0	0	0
238	8043	Fremont, Colorado	Fremont	Colorado	38.47362326	-105.4399667	31.2047068953146	47839	1533.07	0	0	0	0	0	0	0	0	0	0	0	0	0	0	0	0	0	0	0	0	0	0	0	0	0	0	0	0	0	0	0	0	0	0	0	0	0	0	0	0
239	8045	Garfield, Colorado	Garfield	Colorado	39.59921777	-107.902708	20.3765148122515	60061	2947.56	0	0	0	0	0	0	0	0	0	0	0	0	0	0	0	0	0	0	0	0	0	0	0	0	0	0	0	0	0	0	0	0	0	0	0	0	0	0	0	0
240	8047	Gilpin, Colorado	Gilpin	Colorado	39.85646523	-105.5252597	41.6477651767845	6243	149.9	0	0	0	0	0	0	0	0	0	0	0	0	0	0	0	0	0	0	0	0	0	0	0	0	0	0	0	0	0	0	0	0	0	0	0	0	0	0	0	0
241	8049	Grand, Colorado	Grand	Colorado	40.10603347	-106.1178042	8.52177021442537	15734	1846.33	0	0	0	0	0	0	0	0	0	0	0	0	0	0	0	0	0	0	0	0	0	0	0	0	0	0	0	0	0	0	0	0	0	0	0	0	0	0	0	0
242	8051	Gunnison, Colorado	Gunnison	Colorado	38.66611652	-107.0320729	5.39100367386002	17462	3239.1	0	0	0	0	0	0	0	0	0	0	0	0	0	0	0	0	0	0	0	0	0	0	0	0	0	0	0	0	0	0	0	0	0	0	0	0	0	0	0	0
243	8053	Hinsdale, Colorado	Hinsdale	Colorado	37.82247444	-107.3004345	0.73394495412844	820	1117.25	0	0	0	0	0	0	0	0	0	0	0	0	0	0	0	0	0	0	0	0	0	0	0	0	0	0	0	0	0	0	0	0	0	0	0	0	0	0	0	0
244	8055	Huerfano, Colorado	Huerfano	Colorado	37.68473101	-104.9612585	4.33500942803268	6897	1591	0	0	0	0	0	0	0	0	0	0	0	0	0	0	0	0	0	0	0	0	0	0	0	0	0	0	0	0	0	0	0	0	0	0	0	0	0	0	0	0
245	8057	Jackson, Colorado	Jackson	Colorado	40.6659387	-106.3408905	0.862603177750787	1392	1613.72	0	0	0	0	0	0	0	0	0	0	0	0	0	0	0	0	0	0	0	0	0	0	0	0	0	0	0	0	0	0	0	0	0	0	0	0	0	0	0	0
246	8059	Jefferson, Colorado	Jefferson	Colorado	39.58635604	-105.2517692	762.723596917078	582881	764.21	0	0	0	0	0	0	0	0	0	0	0	0	0	0	0	0	0	0	0	0	0	0	0	0	0	0	0	0	0	0	0	0	0	0	0	0	0	0	0	0
247	8061	Kiowa, Colorado	Kiowa	Colorado	38.43260896	-102.7392145	0.79535233655962	1406	1767.77	0	0	0	0	0	0	0	0	0	0	0	0	0	0	0	0	0	0	0	0	0	0	0	0	0	0	0	0	0	0	0	0	0	0	0	0	0	0	0	0
248	8063	Kit Carson, Colorado	Kit Carson	Colorado	39.30497777	-102.6022199	3.28440129210207	7097	2160.82	0	0	0	0	0	0	0	0	0	0	0	0	0	0	0	0	0	0	0	0	0	0	0	0	0	0	0	0	0	0	0	0	0	0	0	0	0	0	0	0
249	8067	La Plata, Colorado	La Plata	Colorado	37.28632032	-107.8429014	33.2259704032906	56221	1692.08	0	0	0	0	0	0	0	0	0	0	0	0	0	0	0	0	0	0	0	0	0	0	0	0	0	0	0	0	0	0	0	0	0	0	0	0	0	0	0	0
250	8065	Lake, Colorado	Lake	Colorado	39.20278823	-106.3555697	21.5621766469449	8127	376.91	0	0	0	0	0	0	0	0	0	0	0	0	0	0	0	0	0	0	0	0	0	0	0	0	0	0	0	0	0	0	0	0	0	0	0	0	0	0	0	0
251	8069	Larimer, Colorado	Larimer	Colorado	40.66671597	-105.4625784	137.480354391371	356899	2596	0	0	0	0	0	0	0	0	0	0	0	0	0	0	0	0	0	0	0	0	0	0	0	0	0	0	0	0	0	0	0	0	0	0	0	0	0	0	0	0
252	8071	Las Animas, Colorado	Las Animas	Colorado	37.3153406	-104.0376458	3.03938885361862	14506	4772.67	0	0	0	0	0	0	0	0	0	0	0	0	0	0	0	0	0	0	0	0	0	0	0	0	0	0	0	0	0	0	0	0	0	0	0	0	0	0	0	0
253	8073	Lincoln, Colorado	Lincoln	Colorado	38.98749519	-103.5136649	2.21172162024806	5701	2577.63	0	0	0	0	0	0	0	0	0	0	0	0	0	0	0	0	0	0	0	0	0	0	0	0	0	0	0	0	0	0	0	0	0	0	0	0	0	0	0	0
254	8075	Logan, Colorado	Logan	Colorado	40.7249637	-103.110817	12.1884093443203	22409	1838.55	0	0	0	0	0	0	0	0	0	0	0	0	0	0	0	0	0	0	0	0	0	0	0	0	0	0	0	0	0	0	0	0	0	0	0	0	0	0	0	0
255	8077	Mesa, Colorado	Mesa	Colorado	39.01787888	-108.469799	46.323637641673	154210	3328.97	0	0	0	0	0	0	0	0	0	0	0	0	0	0	0	0	0	0	0	0	0	0	0	0	0	0	0	0	0	0	0	0	0	0	0	0	0	0	0	0
256	8079	Mineral, Colorado	Mineral	Colorado	37.66954283	-106.9281698	0.878184704283577	769	875.67	0	0	0	0	0	0	0	0	0	0	0	0	0	0	0	0	0	0	0	0	0	0	0	0	0	0	0	0	0	0	0	0	0	0	0	0	0	0	0	0
257	8081	Moffat, Colorado	Moffat	Colorado	40.61810999	-108.2070876	2.80037695354912	13283	4743.29	0	0	0	0	0	0	0	0	0	0	0	0	0	0	0	0	0	0	0	0	0	0	0	0	0	0	0	0	0	0	0	0	0	0	0	0	0	0	0	0
258	8083	Montezuma, Colorado	Montezuma	Colorado	37.33859579	-108.5958857	12.901016491503	26183	2029.53	0	0	0	0	0	0	0	0	0	0	0	0	0	0	0	0	0	0	0	0	0	0	0	0	0	0	0	0	0	0	0	0	0	0	0	0	0	0	0	0
259	8085	Montrose, Colorado	Montrose	Colorado	38.40214114	-108.2639022	19.0824295978935	42758	2240.7	0	0	0	0	0	0	0	0	0	0	0	0	0	0	0	0	0	0	0	0	0	0	0	0	0	0	0	0	0	0	0	0	0	0	0	0	0	0	0	0
260	8087	Morgan, Colorado	Morgan	Colorado	40.2627981	-103.8093302	22.7017486313192	29068	1280.43	0	0	0	0	0	0	0	0	0	0	0	0	0	0	0	0	0	0	0	0	0	0	0	0	0	0	0	0	0	0	0	0	0	0	0	0	0	0	0	0
261	8089	Otero, Colorado	Otero	Colorado	37.9014485	-103.7173385	14.4838188215157	18278	1261.96	0	0	0	0	0	0	0	0	0	0	0	0	0	0	0	0	0	0	0	0	0	0	0	0	0	0	0	0	0	0	0	0	0	0	0	0	0	0	0	0
262	8091	Ouray, Colorado	Ouray	Colorado	38.14717457	-107.7675136	9.14344799571632	4952	541.59	0	0	0	0	0	0	0	0	0	0	0	0	0	0	0	0	0	0	0	0	0	0	0	0	0	0	0	0	0	0	0	0	0	0	0	0	0	0	0	0
263	8093	Park, Colorado	Park	Colorado	39.120926	-105.7182065	8.58992182692527	18845	2193.85	0	0	0	0	0	0	0	0	0	0	0	0	0	0	0	0	0	0	0	0	0	0	0	0	0	0	0	0	0	0	0	0	0	0	0	0	0	0	0	0
264	8095	Phillips, Colorado	Phillips	Colorado	40.59414277	-102.3577703	6.19975869637899	4265	687.93	0	0	0	0	0	0	0	0	0	0	0	0	0	0	0	0	0	0	0	0	0	0	0	0	0	0	0	0	0	0	0	0	0	0	0	0	0	0	0	0
265	8097	Pitkin, Colorado	Pitkin	Colorado	39.21720112	-106.9310027	18.3032862882456	17767	970.7	0	0	0	0	0	0	0	0	0	0	0	0	0	0	0	0	0	0	0	0	0	0	0	0	0	0	0	0	0	0	0	0	0	0	0	0	0	0	0	0
266	8099	Prowers, Colorado	Prowers	Colorado	37.95544985	-102.3926052	7.42924456326027	12172	1638.39	0	0	0	0	0	0	0	0	0	0	0	0	0	0	0	0	0	0	0	0	0	0	0	0	0	0	0	0	0	0	0	0	0	0	0	0	0	0	0	0
267	8101	Pueblo, Colorado	Pueblo	Colorado	38.17359144	-104.5127437	70.5854742047693	168424	2386.1	0	0	0	0	0	0	0	0	0	0	0	0	0	0	0	0	0	0	0	0	0	0	0	0	0	0	0	0	0	0	0	0	0	0	0	0	0	0	0	0
268	8103	Rio Blanco, Colorado	Rio Blanco	Colorado	39.97913541	-108.2179009	1.96340808400058	6324	3220.93	0	0	0	0	0	0	0	0	0	0	0	0	0	0	0	0	0	0	0	0	0	0	0	0	0	0	0	0	0	0	0	0	0	0	0	0	0	0	0	0
269	8105	Rio Grande, Colorado	Rio Grande	Colorado	37.5836865	-106.3847838	12.3547085398482	11267	911.96	0	0	0	0	0	0	0	0	0	0	0	0	0	0	0	0	0	0	0	0	0	0	0	0	0	0	0	0	0	0	0	0	0	0	0	0	0	0	0	0
270	8107	Routt, Colorado	Routt	Colorado	40.48596505	-106.9905548	10.8542228506835	25638	2362.03	0	0	0	0	0	0	0	0	0	0	0	0	0	0	0	0	0	0	0	0	0	0	0	0	0	0	0	0	0	0	0	0	0	0	0	0	0	0	0	0
271	8109	Saguache, Colorado	Saguache	Colorado	38.08054629	-106.282466	2.15368689482787	6824	3168.52	0	0	0	0	0	0	0	0	0	0	0	0	0	0	0	0	0	0	0	0	0	0	0	0	0	0	0	0	0	0	0	0	0	0	0	0	0	0	0	0
272	8111	San Juan, Colorado	San Juan	Colorado	37.76248981	-107.6763289	1.87875816150094	728	387.49	0	0	0	0	0	0	0	0	0	0	0	0	0	0	0	0	0	0	0	0	0	0	0	0	0	0	0	0	0	0	0	0	0	0	0	0	0	0	0	0
273	8113	San Miguel, Colorado	San Miguel	Colorado	38.00450883	-108.4020725	6.35701572349041	8179	1286.61	0	0	0	0	0	0	0	0	0	0	0	0	0	0	0	0	0	0	0	0	0	0	0	0	0	0	0	0	0	0	0	0	0	0	0	0	0	0	0	0
274	8115	Sedgwick, Colorado	Sedgwick	Colorado	40.87595412	-102.3519227	4.10189037296548	2248	548.04	0	0	0	0	0	0	0	0	0	0	0	0	0	0	0	0	0	0	0	0	0	0	0	0	0	0	0	0	0	0	0	0	0	0	0	0	0	0	0	0
275	8117	Summit, Colorado	Summit	Colorado	39.63803232	-106.1150762	50.9747517917023	31011	608.36	0	0	0	0	0	0	0	0	0	0	0	0	0	0	0	0	0	0	0	0	0	0	0	0	0	0	0	0	0	0	0	0	0	0	0	0	0	0	0	0
276	8119	Teller, Colorado	Teller	Colorado	38.88133511	-105.1614893	45.5749829461817	25388	557.06	0	0	0	0	0	0	0	0	0	0	0	0	0	0	0	0	0	0	0	0	0	0	0	0	0	0	0	0	0	0	0	0	0	0	0	0	0	0	0	0
277	8121	Washington, Colorado	Washington	Colorado	39.97015535	-103.202587	1.94914278225438	4908	2518.03	0	0	0	0	0	0	0	0	0	0	0	0	0	0	0	0	0	0	0	0	0	0	0	0	0	0	0	0	0	0	0	0	0	0	0	0	0	0	0	0
278	8123	Weld, Colorado	Weld	Colorado	40.55499405	-104.3929621	81.382610527583	324492	3987.24	0	0	0	0	0	0	0	0	0	0	0	0	0	0	0	0	0	0	0	0	0	0	0	0	0	0	0	0	0	0	0	0	0	0	0	0	0	0	0	0
279	8125	Yuma, Colorado	Yuma	Colorado	40.00346839	-102.4258673	4.23743867365928	10019	2364.4	0	0	0	0	0	0	0	0	0	0	0	0	0	0	0	0	0	0	0	0	0	0	0	0	0	0	0	0	0	0	0	0	0	0	0	0	0	0	0	0
280	9001	Fairfield, Connecticut	Fairfield	Connecticut	41.26809896	-73.3881171	1509.59688905247	943332	624.89	0	0	0	0	0	0	0	0	0	0	0	0	0	0	0	0	0	0	0	0	0	0	0	0	0	0	0	0	0	0	0	0	0	0	0	0	0	0	0	0
281	9003	Hartford, Connecticut	Hartford	Connecticut	41.80283011	-72.73103891	1213.05944769419	891720	735.1	0	0	0	0	0	0	0	0	0	0	0	0	0	0	0	0	0	0	0	0	0	0	0	0	0	0	0	0	0	0	0	0	0	0	0	0	0	0	0	0
282	9005	Litchfield, Connecticut	Litchfield	Connecticut	41.7937534	-73.2451475	195.894890066916	180333	920.56	0	0	0	0	0	0	0	0	0	0	0	0	0	0	0	0	0	0	0	0	0	0	0	0	0	0	0	0	0	0	0	0	0	0	0	0	0	0	0	0
283	9007	Middlesex, Connecticut	Middlesex	Connecticut	41.45949668	-72.53714864	439.848361765502	162436	369.3	0	0	0	0	0	0	0	0	0	0	0	0	0	0	0	0	0	0	0	0	0	0	0	0	0	0	0	0	0	0	0	0	0	0	0	0	0	0	0	0
284	9009	New Haven, Connecticut	New Haven	Connecticut	41.4080325	-72.93620426	1413.9666837604	854757	604.51	0	0	0	0	0	0	0	0	0	0	0	0	0	0	0	0	0	0	0	0	0	0	0	0	0	0	0	0	0	0	0	0	0	0	0	0	0	0	0	0
285	9011	New London, Connecticut	New London	Connecticut	41.48896435	-72.10430976	398.877993021297	265206	664.88	0	0	0	0	0	0	0	0	0	0	0	0	0	0	0	0	0	0	0	0	0	0	0	0	0	0	0	0	0	0	0	0	0	0	0	0	0	0	0	0
286	9013	Tolland, Connecticut	Tolland	Connecticut	41.85853803	-72.3308481	367.424002340265	150721	410.21	0	0	0	0	0	0	0	0	0	0	0	0	0	0	0	0	0	0	0	0	0	0	0	0	0	0	0	0	0	0	0	0	0	0	0	0	0	0	0	0
287	9015	Windham, Connecticut	Windham	Connecticut	41.82972709	-71.98182316	227.68516893802	116782	512.91	0	0	0	0	0	0	0	0	0	0	0	0	0	0	0	0	0	0	0	0	0	0	0	0	0	0	0	0	0	0	0	0	0	0	0	0	0	0	0	0
288	10001	Kent, Delaware	Kent	Delaware	39.08646628	-75.56884914	308.413797809547	180786	586.18	0	0	0	0	0	0	0	0	0	0	0	0	0	0	0	0	0	0	0	0	0	0	0	0	0	0	0	0	0	0	0	0	0	0	0	0	0	0	0	0
289	10003	New Castle, Delaware	New Castle	Delaware	39.57992638	-75.64054974	1310.73447653006	558753	426.29	0	0	0	0	0	0	0	0	0	0	0	0	0	0	0	0	0	0	0	0	0	0	0	0	0	0	0	0	0	0	0	0	0	0	0	0	0	0	0	0
290	10005	Sussex, Delaware	Sussex	Delaware	38.66143781	-75.39031349	250.218998376207	234225	936.08	0	0	0	0	0	0	0	0	0	0	0	0	0	0	0	0	0	0	0	0	0	0	0	0	0	0	0	0	0	0	0	0	0	0	0	0	0	0	0	0
291	11001	DC, DC	DC	DC	38.90417773	-77.01655992	11560.1801801802	705749	61.05	0	0	0	0	0	0	0	0	0	0	0	0	0	0	0	0	0	0	0	0	0	0	0	0	0	0	0	0	0	0	0	0	0	0	0	0	0	0	0	0
292	12001	Alachua, Florida	Alachua	Florida	29.67866525	-82.35928158	307.470686384311	269043	875.02	0	0	0	0	0	0	0	0	0	0	0	0	0	0	0	0	0	0	0	0	0	0	0	0	0	0	0	0	0	0	0	0	0	0	0	0	0	0	0	0
293	12003	Baker, Florida	Baker	Florida	30.33060121	-82.28467476	49.9120004100952	29210	585.23	0	0	0	0	0	0	0	0	0	0	0	0	0	0	0	0	0	0	0	0	0	0	0	0	0	0	0	0	0	0	0	0	0	0	0	0	0	0	0	0
294	12005	Bay, Florida	Bay	Florida	30.26548745	-85.62122584	230.341745115102	174705	758.46	0	0	0	0	0	0	0	0	0	0	0	0	0	0	0	0	0	0	0	0	0	0	0	0	0	0	0	0	0	0	0	0	0	0	0	0	0	0	0	0
295	12007	Bradford, Florida	Bradford	Florida	29.95079741	-82.16611613	95.9348210640904	28201	293.96	0	0	0	0	0	0	0	0	0	0	0	0	0	0	0	0	0	0	0	0	0	0	0	0	0	0	0	0	0	0	0	0	0	0	0	0	0	0	0	0
296	12009	Brevard, Florida	Brevard	Florida	28.29409504	-80.73091022	592.660929838726	601942	1015.66	0	0	0	0	0	0	0	0	0	0	0	0	0	0	0	0	0	0	0	0	0	0	0	0	0	0	0	0	0	0	0	0	0	0	0	0	0	0	0	0
297	12011	Broward, Florida	Broward	Florida	26.15184651	-80.48725556	1614.14625678837	1952778	1209.79	0	0	0	0	0	0	0	0	0	0	0	0	0	0	0	0	0	0	0	0	0	0	0	0	0	0	0	0	0	0	0	0	0	0	0	0	0	0	0	0
298	12013	Calhoun, Florida	Calhoun	Florida	30.40666734	-85.19394153	24.8620732201717	14105	567.33	0	0	0	0	0	0	0	0	0	0	0	0	0	0	0	0	0	0	0	0	0	0	0	0	0	0	0	0	0	0	0	0	0	0	0	0	0	0	0	0
299	12015	Charlotte, Florida	Charlotte	Florida	26.90131002	-81.92949121	277.694478744047	188910	680.28	0	0	0	0	0	0	0	0	0	0	0	0	0	0	0	0	0	0	0	0	0	0	0	0	0	0	0	0	0	0	0	0	0	0	0	0	0	0	0	0
300	12017	Citrus, Florida	Citrus	Florida	28.84804315	-82.47614748	257.275227780643	149657	581.7	0	0	0	0	0	0	0	0	0	0	0	0	0	0	0	0	0	0	0	0	0	0	0	0	0	0	0	0	0	0	0	0	0	0	0	0	0	0	0	0
301	12019	Clay, Florida	Clay	Florida	29.98319144	-81.85609986	362.783771262162	219252	604.36	0	0	0	0	0	0	0	0	0	0	0	0	0	0	0	0	0	0	0	0	0	0	0	0	0	0	0	0	0	0	0	0	0	0	0	0	0	0	0	0
302	12021	Collier, Florida	Collier	Florida	26.11091986	-81.34687065	192.612794747588	384902	1998.32	0	0	0	0	0	0	0	0	0	0	0	0	0	0	0	0	0	0	0	0	0	0	0	0	0	0	0	0	0	0	0	0	0	0	0	0	0	0	0	0
303	12023	Columbia, Florida	Columbia	Florida	30.22509788	-82.62160164	89.8805120553682	71686	797.57	0	0	0	0	0	0	0	0	0	0	0	0	0	0	0	0	0	0	0	0	0	0	0	0	0	0	0	0	0	0	0	0	0	0	0	0	0	0	0	0
304	12027	DeSoto, Florida	DeSoto	Florida	27.18677893	-81.80941373	59.6505823627288	38001	637.06	0	0	0	0	0	0	0	0	0	0	0	0	0	0	0	0	0	0	0	0	0	0	0	0	0	0	0	0	0	0	0	0	0	0	0	0	0	0	0	0
305	12029	Dixie, Florida	Dixie	Florida	29.60631086	-83.15724673	23.864974115311	16826	705.05	0	0	0	0	0	0	0	0	0	0	0	0	0	0	0	0	0	0	0	0	0	0	0	0	0	0	0	0	0	0	0	0	0	0	0	0	0	0	0	0
306	12031	Duval, Florida	Duval	Florida	30.33225875	-81.66976468	1256.58300423779	957755	762.19	0	0	0	0	0	0	0	0	0	0	0	0	0	0	0	0	0	0	0	0	0	0	0	0	0	0	0	0	0	0	0	0	0	0	0	0	0	0	0	0
307	12033	Escambia, Florida	Escambia	Florida	30.67652764	-87.37284571	484.897785089724	318316	656.46	0	0	0	0	0	0	0	0	0	0	0	0	0	0	0	0	0	0	0	0	0	0	0	0	0	0	0	0	0	0	0	0	0	0	0	0	0	0	0	0
308	12035	Flagler, Florida	Flagler	Florida	29.45933576	-81.31508595	237.055576154575	115081	485.46	0	0	0	0	0	0	0	0	0	0	0	0	0	0	0	0	0	0	0	0	0	0	0	0	0	0	0	0	0	0	0	0	0	0	0	0	0	0	0	0
309	12037	Franklin, Florida	Franklin	Florida	29.83791238	-84.82731662	22.6754189108318	12125	534.72	0	0	0	0	0	0	0	0	0	0	0	0	0	0	0	0	0	0	0	0	0	0	0	0	0	0	0	0	0	0	0	0	0	0	0	0	0	0	0	0
310	12039	Gadsden, Florida	Gadsden	Florida	30.57796289	-84.61915825	88.4318168613096	45660	516.33	0	0	0	0	0	0	0	0	0	0	0	0	0	0	0	0	0	0	0	0	0	0	0	0	0	0	0	0	0	0	0	0	0	0	0	0	0	0	0	0
311	12041	Gilchrist, Florida	Gilchrist	Florida	29.72856978	-82.79880657	53.140013726836	18582	349.68	0	0	0	0	0	0	0	0	0	0	0	0	0	0	0	0	0	0	0	0	0	0	0	0	0	0	0	0	0	0	0	0	0	0	0	0	0	0	0	0
312	12043	Glades, Florida	Glades	Florida	26.95635849	-81.18996211	17.1350231386707	13811	806.01	0	0	0	0	0	0	0	0	0	0	0	0	0	0	0	0	0	0	0	0	0	0	0	0	0	0	0	0	0	0	0	0	0	0	0	0	0	0	0	0
313	12045	Gulf, Florida	Gulf	Florida	29.93543004	-85.2427099	24.1821953511463	13639	564.01	0	0	0	0	0	0	0	0	0	0	0	0	0	0	0	0	0	0	0	0	0	0	0	0	0	0	0	0	0	0	0	0	0	0	0	0	0	0	0	0
314	12047	Hamilton, Florida	Hamilton	Florida	30.49673973	-82.94998918	28.0815119017497	14428	513.79	0	0	0	0	0	0	0	0	0	0	0	0	0	0	0	0	0	0	0	0	0	0	0	0	0	0	0	0	0	0	0	0	0	0	0	0	0	0	0	0
315	12049	Hardee, Florida	Hardee	Florida	27.49293939	-81.80956574	42.2355671234595	26937	637.78	0	0	0	0	0	0	0	0	0	0	0	0	0	0	0	0	0	0	0	0	0	0	0	0	0	0	0	0	0	0	0	0	0	0	0	0	0	0	0	0
316	12051	Hendry, Florida	Hendry	Florida	26.55386945	-81.16469006	36.4536976794622	42022	1152.75	0	0	0	0	0	0	0	0	0	0	0	0	0	0	0	0	0	0	0	0	0	0	0	0	0	0	0	0	0	0	0	0	0	0	0	0	0	0	0	0
317	12053	Hernando, Florida	Hernando	Florida	28.55364461	-82.42700204	410.377957421594	193920	472.54	0	0	0	0	0	0	0	0	0	0	0	0	0	0	0	0	0	0	0	0	0	0	0	0	0	0	0	0	0	0	0	0	0	0	0	0	0	0	0	0
318	12055	Highlands, Florida	Highlands	Florida	27.34254618	-81.34071957	104.485495912887	106221	1016.61	0	0	0	0	0	0	0	0	0	0	0	0	0	0	0	0	0	0	0	0	0	0	0	0	0	0	0	0	0	0	0	0	0	0	0	0	0	0	0	0
319	12057	Hillsborough, Florida	Hillsborough	Florida	27.9276559	-82.32013172	1442.80883347546	1471968	1020.21	0	0	0	0	0	0	0	0	0	0	0	0	0	0	0	0	0	0	0	0	0	0	0	0	0	0	0	0	0	0	0	0	0	0	0	0	0	0	0	1
320	12059	Holmes, Florida	Holmes	Florida	30.86747479	-85.81319222	40.9728894272944	19617	478.78	0	0	0	0	0	0	0	0	0	0	0	0	0	0	0	0	0	0	0	0	0	0	0	0	0	0	0	0	0	0	0	0	0	0	0	0	0	0	0	0
321	12061	Indian River, Florida	Indian River	Florida	27.69308961	-80.60556721	318.020561974268	159923	502.87	0	0	0	0	0	0	0	0	0	0	0	0	0	0	0	0	0	0	0	0	0	0	0	0	0	0	0	0	0	0	0	0	0	0	0	0	0	0	0	0
322	12063	Jackson, Florida	Jackson	Florida	30.7954597	-85.21500423	50.5731345885635	46414	917.76	0	0	0	0	0	0	0	0	0	0	0	0	0	0	0	0	0	0	0	0	0	0	0	0	0	0	0	0	0	0	0	0	0	0	0	0	0	0	0	0
323	12065	Jefferson, Florida	Jefferson	Florida	30.43669112	-83.89442308	23.8187594047818	14246	598.1	0	0	0	0	0	0	0	0	0	0	0	0	0	0	0	0	0	0	0	0	0	0	0	0	0	0	0	0	0	0	0	0	0	0	0	0	0	0	0	0
324	12067	Lafayette, Florida	Lafayette	Florida	29.98484137	-83.18166636	15.4984266023813	8422	543.41	0	0	0	0	0	0	0	0	0	0	0	0	0	0	0	0	0	0	0	0	0	0	0	0	0	0	0	0	0	0	0	0	0	0	0	0	0	0	0	0
325	12069	Lake, Florida	Lake	Florida	28.76202069	-81.7125123	391.22530318208	367118	938.38	0	0	0	0	0	0	0	0	0	0	0	0	0	0	0	0	0	0	0	0	0	0	0	0	0	0	0	0	0	0	0	0	0	0	0	0	0	0	0	0
326	12071	Lee, Florida	Lee	Florida	26.58410348	-81.88399313	982.239869472665	770577	784.51	0	0	0	0	0	0	0	0	0	0	0	0	0	0	0	0	0	0	0	0	0	0	0	0	0	0	0	0	0	0	0	0	0	0	0	0	0	0	0	0
327	12073	Leon, Florida	Leon	Florida	30.45955727	-84.27491114	440.251930719052	293582	666.85	0	0	0	0	0	0	0	0	0	0	0	0	0	0	0	0	0	0	0	0	0	0	0	0	0	0	0	0	0	0	0	0	0	0	0	0	0	0	0	0
328	12075	Levy, Florida	Levy	Florida	29.31829741	-82.74007147	37.1155686320101	41503	1118.21	0	0	0	0	0	0	0	0	0	0	0	0	0	0	0	0	0	0	0	0	0	0	0	0	0	0	0	0	0	0	0	0	0	0	0	0	0	0	0	0
329	12077	Liberty, Florida	Liberty	Florida	30.23766008	-84.8829258	9.99808511656853	8354	835.56	0	0	0	0	0	0	0	0	0	0	0	0	0	0	0	0	0	0	0	0	0	0	0	0	0	0	0	0	0	0	0	0	0	0	0	0	0	0	0	0
330	12079	Madison, Florida	Madison	Florida	30.44396917	-83.47398594	26.572311229255	18493	695.95	0	0	0	0	0	0	0	0	0	0	0	0	0	0	0	0	0	0	0	0	0	0	0	0	0	0	0	0	0	0	0	0	0	0	0	0	0	0	0	0
331	12081	Manatee, Florida	Manatee	Florida	27.47196942	-82.31831044	542.787342010687	403253	742.93	0	0	0	0	0	0	0	0	0	0	0	0	0	0	0	0	0	0	0	0	0	0	0	0	0	0	0	0	0	0	0	0	0	0	0	0	0	0	0	0
332	12083	Marion, Florida	Marion	Florida	29.21227113	-82.05803627	230.714713956644	365579	1584.55	0	0	0	0	0	0	0	0	0	0	0	0	0	0	0	0	0	0	0	0	0	0	0	0	0	0	0	0	0	0	0	0	0	0	0	0	0	0	0	0
333	12085	Martin, Florida	Martin	Florida	27.0772071	-80.43109784	296.249953998454	161000	543.46	0	0	0	0	0	0	0	0	0	0	0	0	0	0	0	0	0	0	0	0	0	0	0	0	0	0	0	0	0	0	0	0	0	0	0	0	0	0	0	0
334	12086	Miami-Dade, Florida	Miami-Dade	Florida	25.6112362	-80.55170587	1431.68644478638	2716940	1897.72	0	0	0	0	0	0	0	0	0	0	0	0	0	0	0	0	0	0	0	0	0	0	0	0	0	0	0	0	0	0	0	0	0	0	0	0	0	0	0	0
335	12087	Monroe, Florida	Monroe	Florida	25.20904673	-81.07812416	75.4901960784314	74228	983.28	0	0	0	0	0	0	0	0	0	0	0	0	0	0	0	0	0	0	0	0	0	0	0	0	0	0	0	0	0	0	0	0	0	0	0	0	0	0	0	0
336	12089	Nassau, Florida	Nassau	Florida	30.61037141	-81.80297522	136.632030093735	88625	648.64	0	0	0	0	0	0	0	0	0	0	0	0	0	0	0	0	0	0	0	0	0	0	0	0	0	0	0	0	0	0	0	0	0	0	0	0	0	0	0	0
337	12091	Okaloosa, Florida	Okaloosa	Florida	30.69143028	-86.59267105	226.53910239183	210738	930.25	0	0	0	0	0	0	0	0	0	0	0	0	0	0	0	0	0	0	0	0	0	0	0	0	0	0	0	0	0	0	0	0	0	0	0	0	0	0	0	0
338	12093	Okeechobee, Florida	Okeechobee	Florida	27.3863362	-80.88944347	54.8412688090934	42168	768.91	0	0	0	0	0	0	0	0	0	0	0	0	0	0	0	0	0	0	0	0	0	0	0	0	0	0	0	0	0	0	0	0	0	0	0	0	0	0	0	0
339	12095	Orange, Florida	Orange	Florida	28.51367621	-81.31799498	1542.40173560763	1393452	903.43	0	0	0	0	0	0	0	0	0	0	0	0	0	0	0	0	0	0	0	0	0	0	0	0	0	0	0	0	0	0	0	0	0	0	0	0	0	0	0	0
340	12097	Osceola, Florida	Osceola	Florida	28.06312234	-81.14882926	283.062262232099	375751	1327.45	0	0	0	0	0	0	0	0	0	0	0	0	0	0	0	0	0	0	0	0	0	0	0	0	0	0	0	0	0	0	0	0	0	0	0	0	0	0	0	0
341	12099	Palm Beach, Florida	Palm Beach	Florida	26.64676272	-80.46536002	759.874299407034	1496770	1969.76	0	0	0	0	0	0	0	0	0	0	0	0	0	0	0	0	0	0	0	0	0	0	0	0	0	0	0	0	0	0	0	0	0	0	0	0	0	0	0	0
342	12101	Pasco, Florida	Pasco	Florida	28.30810945	-82.40227529	741.671464338792	553947	746.89	0	0	0	0	0	0	0	0	0	0	0	0	0	0	0	0	0	0	0	0	0	0	0	0	0	0	0	0	0	0	0	0	0	0	0	0	0	0	0	0
343	12103	Pinellas, Florida	Pinellas	Florida	27.93130349	-82.72239666	3560.97881665449	974996	273.8	0	0	0	0	0	0	0	0	0	0	0	0	0	0	0	0	0	0	0	0	0	0	0	0	0	0	0	0	0	0	0	0	0	0	0	0	0	0	0	0
344	12105	Polk, Florida	Polk	Florida	27.95027105	-81.69732947	403.137654073777	724777	1797.84	0	0	0	0	0	0	0	0	0	0	0	0	0	0	0	0	0	0	0	0	0	0	0	0	0	0	0	0	0	0	0	0	0	0	0	0	0	0	0	0
345	12107	Putnam, Florida	Putnam	Florida	29.60779729	-81.74230285	102.417470657761	74521	727.62	0	0	0	0	0	0	0	0	0	0	0	0	0	0	0	0	0	0	0	0	0	0	0	0	0	0	0	0	0	0	0	0	0	0	0	0	0	0	0	0
346	12113	Santa Rosa, Florida	Santa Rosa	Florida	30.6934145	-87.02458128	182.199485962831	184313	1011.6	0	0	0	0	0	0	0	0	0	0	0	0	0	0	0	0	0	0	0	0	0	0	0	0	0	0	0	0	0	0	0	0	0	0	0	0	0	0	0	0
347	12115	Sarasota, Florida	Sarasota	Florida	27.18546175	-82.33174248	780.29395362225	433742	555.87	0	0	0	0	0	0	0	0	0	0	0	0	0	0	0	0	0	0	0	0	0	0	0	0	0	0	0	0	0	0	0	0	0	0	0	0	0	0	0	0
348	12117	Seminole, Florida	Seminole	Florida	28.7158582	-81.24060348	1525.85861199146	471826	309.22	0	0	0	0	0	0	0	0	0	0	0	0	0	0	0	0	0	0	0	0	0	0	0	0	0	0	0	0	0	0	0	0	0	0	0	0	0	0	0	0
349	12109	St. Johns, Florida	St. Johns	Florida	29.90096506	-81.43589967	440.635301168714	264672	600.66	0	0	0	0	0	0	0	0	0	0	0	0	0	0	0	0	0	0	0	0	0	0	0	0	0	0	0	0	0	0	0	0	0	0	0	0	0	0	0	0
350	12111	St. Lucie, Florida	St. Lucie	Florida	27.37763908	-80.47106649	574.016050915322	328297	571.93	0	0	0	0	0	0	0	0	0	0	0	0	0	0	0	0	0	0	0	0	0	0	0	0	0	0	0	0	0	0	0	0	0	0	0	0	0	0	0	0
351	12119	Sumter, Florida	Sumter	Florida	28.70181754	-82.0794267	242.115078712084	132420	546.93	0	0	0	0	0	0	0	0	0	0	0	0	0	0	0	0	0	0	0	0	0	0	0	0	0	0	0	0	0	0	0	0	0	0	0	0	0	0	0	0
352	12121	Suwannee, Florida	Suwannee	Florida	30.19746066	-82.9909967	64.5080241086341	44417	688.55	0	0	0	0	0	0	0	0	0	0	0	0	0	0	0	0	0	0	0	0	0	0	0	0	0	0	0	0	0	0	0	0	0	0	0	0	0	0	0	0
353	12123	Taylor, Florida	Taylor	Florida	30.04848048	-83.60445406	20.6736252887445	21569	1043.31	0	0	0	0	0	0	0	0	0	0	0	0	0	0	0	0	0	0	0	0	0	0	0	0	0	0	0	0	0	0	0	0	0	0	0	0	0	0	0	0
354	12125	Union, Florida	Union	Florida	30.04412971	-82.37497443	62.5595335851536	15237	243.56	0	0	0	0	0	0	0	0	0	0	0	0	0	0	0	0	0	0	0	0	0	0	0	0	0	0	0	0	0	0	0	0	0	0	0	0	0	0	0	0
355	12127	Volusia, Florida	Volusia	Florida	29.05858895	-81.18263252	502.51491784965	553284	1101.03	0	0	0	0	0	0	0	0	0	0	0	0	0	0	0	0	0	0	0	0	0	0	0	0	0	0	0	0	0	0	0	0	0	0	0	0	0	0	0	0
356	12129	Wakulla, Florida	Wakulla	Florida	30.16548905	-84.39895211	55.6363576399195	33739	606.42	0	0	0	0	0	0	0	0	0	0	0	0	0	0	0	0	0	0	0	0	0	0	0	0	0	0	0	0	0	0	0	0	0	0	0	0	0	0	0	0
357	12131	Walton, Florida	Walton	Florida	30.64204028	-86.16935664	71.3854783061236	74071	1037.62	0	0	0	0	0	0	0	0	0	0	0	0	0	0	0	0	0	0	0	0	0	0	0	0	0	0	0	0	0	0	0	0	0	0	0	0	0	0	0	0
358	12133	Washington, Florida	Washington	Florida	30.61359259	-85.66002461	43.7079615648593	25473	582.8	0	0	0	0	0	0	0	0	0	0	0	0	0	0	0	0	0	0	0	0	0	0	0	0	0	0	0	0	0	0	0	0	0	0	0	0	0	0	0	0
359	13001	Appling, Georgia	Appling	Georgia	31.74847232	-82.28909114	36.2585785280429	18386	507.08	0	0	0	0	0	0	0	0	0	0	0	0	0	0	0	0	0	0	0	0	0	0	0	0	0	0	0	0	0	0	0	0	0	0	0	0	0	0	0	0
360	13003	Atkinson, Georgia	Atkinson	Georgia	31.29633502	-82.87545866	24.0585774058577	8165	339.38	0	0	0	0	0	0	0	0	0	0	0	0	0	0	0	0	0	0	0	0	0	0	0	0	0	0	0	0	0	0	0	0	0	0	0	0	0	0	0	0
361	13005	Bacon, Georgia	Bacon	Georgia	31.55456473	-82.45936528	43.1742594168149	11164	258.58	0	0	0	0	0	0	0	0	0	0	0	0	0	0	0	0	0	0	0	0	0	0	0	0	0	0	0	0	0	0	0	0	0	0	0	0	0	0	0	0
362	13007	Baker, Georgia	Baker	Georgia	31.32669878	-84.44218806	8.88459963736328	3038	341.94	0	0	0	0	0	0	0	0	0	0	0	0	0	0	0	0	0	0	0	0	0	0	0	0	0	0	0	0	0	0	0	0	0	0	0	0	0	0	0	0
363	13009	Baldwin, Georgia	Baldwin	Georgia	33.06882326	-83.24701748	174.100217188954	44890	257.84	0	0	0	0	0	0	0	0	0	0	0	0	0	0	0	0	0	0	0	0	0	0	0	0	0	0	0	0	0	0	0	0	0	0	0	0	0	0	0	0
364	13011	Banks, Georgia	Banks	Georgia	34.35607081	-83.49644388	82.8730233960963	19234	232.09	0	0	0	0	0	0	0	0	0	0	0	0	0	0	0	0	0	0	0	0	0	0	0	0	0	0	0	0	0	0	0	0	0	0	0	0	0	0	0	0
365	13013	Barrow, Georgia	Barrow	Georgia	33.99148694	-83.71436292	519.243964818165	83240	160.31	0	0	0	0	0	0	0	0	0	0	0	0	0	0	0	0	0	0	0	0	0	0	0	0	0	0	0	0	0	0	0	0	0	0	0	0	0	0	0	0
366	13015	Bartow, Georgia	Bartow	Georgia	34.23732119	-84.83887523	234.44749096923	107738	459.54	0	0	0	0	0	0	0	0	0	0	0	0	0	0	0	0	0	0	0	0	0	0	0	0	0	0	0	0	0	0	0	0	0	0	0	0	0	0	0	0
367	13017	Ben Hill, Georgia	Ben Hill	Georgia	31.76095874	-83.22145359	66.767951383336	16700	250.12	0	0	0	0	0	0	0	0	0	0	0	0	0	0	0	0	0	0	0	0	0	0	0	0	0	0	0	0	0	0	0	0	0	0	0	0	0	0	0	0
368	13019	Berrien, Georgia	Berrien	Georgia	31.27590016	-83.2252992	42.9232131002434	19397	451.9	0	0	0	0	0	0	0	0	0	0	0	0	0	0	0	0	0	0	0	0	0	0	0	0	0	0	0	0	0	0	0	0	0	0	0	0	0	0	0	0
369	13021	Bibb, Georgia	Bibb	Georgia	32.80904227	-83.70489165	613.22469570788	153159	249.76	0	0	0	0	0	0	0	0	0	0	0	0	0	0	0	0	0	0	0	0	0	0	0	0	0	0	0	0	0	0	0	0	0	0	0	0	0	0	0	0
370	13023	Bleckley, Georgia	Bleckley	Georgia	32.43829035	-83.33035166	59.6331125214249	12873	215.87	0	0	0	0	0	0	0	0	0	0	0	0	0	0	0	0	0	0	0	0	0	0	0	0	0	0	0	0	0	0	0	0	0	0	0	0	0	0	0	0
371	13025	Brantley, Georgia	Brantley	Georgia	31.19576557	-81.97743999	43.1978479066823	19109	442.36	0	0	0	0	0	0	0	0	0	0	0	0	0	0	0	0	0	0	0	0	0	0	0	0	0	0	0	0	0	0	0	0	0	0	0	0	0	0	0	0
372	13027	Brooks, Georgia	Brooks	Georgia	30.83922642	-83.58303423	31.3497616874556	15457	493.05	0	0	0	0	0	0	0	0	0	0	0	0	0	0	0	0	0	0	0	0	0	0	0	0	0	0	0	0	0	0	0	0	0	0	0	0	0	0	0	0
373	13029	Bryan, Georgia	Bryan	Georgia	32.00979311	-81.44002948	90.8938688441865	39627	435.97	0	0	0	0	0	0	0	0	0	0	0	0	0	0	0	0	0	0	0	0	0	0	0	0	0	0	0	0	0	0	0	0	0	0	0	0	0	0	0	0
374	13031	Bulloch, Georgia	Bulloch	Georgia	32.39577406	-81.74811421	118.3216658492	79608	672.81	0	0	0	0	0	0	0	0	0	0	0	0	0	0	0	0	0	0	0	0	0	0	0	0	0	0	0	0	0	0	0	0	0	0	0	0	0	0	0	0
375	13033	Burke, Georgia	Burke	Georgia	33.05917989	-81.99928721	27.0662780995683	22383	826.97	0	0	0	0	0	0	0	0	0	0	0	0	0	0	0	0	0	0	0	0	0	0	0	0	0	0	0	0	0	0	0	0	0	0	0	0	0	0	0	0
376	13035	Butts, Georgia	Butts	Georgia	33.2830945	-83.9543504	135.235099517327	24936	184.39	0	0	0	0	0	0	0	0	0	0	0	0	0	0	0	0	0	0	0	0	0	0	0	0	0	0	0	0	0	0	0	0	0	0	0	0	0	0	0	0
377	13037	Calhoun, Georgia	Calhoun	Georgia	31.53169785	-84.62725131	22.0744016834897	6189	280.37	0	0	0	0	0	0	0	0	0	0	0	0	0	0	0	0	0	0	0	0	0	0	0	0	0	0	0	0	0	0	0	0	0	0	0	0	0	0	0	0
378	13039	Camden, Georgia	Camden	Georgia	30.92951916	-81.66601818	89.1734499127286	54666	613.03	0	0	0	0	0	0	0	0	0	0	0	0	0	0	0	0	0	0	0	0	0	0	0	0	0	0	0	0	0	0	0	0	0	0	0	0	0	0	0	0
379	13043	Candler, Georgia	Candler	Georgia	32.40209349	-82.07702563	44.4494733377222	10803	243.04	0	0	0	0	0	0	0	0	0	0	0	0	0	0	0	0	0	0	0	0	0	0	0	0	0	0	0	0	0	0	0	0	0	0	0	0	0	0	0	0
380	13045	Carroll, Georgia	Carroll	Georgia	33.58138199	-85.07976677	240.426384547568	119992	499.08	0	0	0	0	0	0	0	0	0	0	0	0	0	0	0	0	0	0	0	0	0	0	0	0	0	0	0	0	0	0	0	0	0	0	0	0	0	0	0	0
381	13047	Catoosa, Georgia	Catoosa	Georgia	34.89872298	-85.13757014	416.7488899852	67580	162.16	0	0	0	0	0	0	0	0	0	0	0	0	0	0	0	0	0	0	0	0	0	0	0	0	0	0	0	0	0	0	0	0	0	0	0	0	0	0	0	0
382	13049	Charlton, Georgia	Charlton	Georgia	30.78371028	-82.13951596	17.3117195377337	13392	773.58	0	0	0	0	0	0	0	0	0	0	0	0	0	0	0	0	0	0	0	0	0	0	0	0	0	0	0	0	0	0	0	0	0	0	0	0	0	0	0	0
383	13051	Chatham, Georgia	Chatham	Georgia	32.00043026	-81.12489526	678.712128318169	289430	426.44	0	0	0	0	0	0	0	0	0	0	0	0	0	0	0	0	0	0	0	0	0	0	0	0	0	0	0	0	0	0	0	0	0	0	0	0	0	0	0	0
384	13053	Chattahoochee, Georgia	Chattahoochee	Georgia	32.34341231	-84.78809239	43.8489989547318	10907	248.74	0	0	0	0	0	0	0	0	0	0	0	0	0	0	0	0	0	0	0	0	0	0	0	0	0	0	0	0	0	0	0	0	0	0	0	0	0	0	0	0
385	13055	Chattooga, Georgia	Chattooga	Georgia	34.47197698	-85.34535662	79.1121465500734	24789	313.34	0	0	0	0	0	0	0	0	0	0	0	0	0	0	0	0	0	0	0	0	0	0	0	0	0	0	0	0	0	0	0	0	0	0	0	0	0	0	0	0
386	13057	Cherokee, Georgia	Cherokee	Georgia	34.24393976	-84.47431861	613.686057817725	258773	421.67	0	0	0	0	0	0	0	0	0	0	0	0	0	0	0	0	0	0	0	0	0	0	0	0	0	0	0	0	0	0	0	0	0	0	0	0	0	0	0	0
387	13059	Clarke, Georgia	Clarke	Georgia	33.95436462	-83.37124007	1076.60234899329	128331	119.2	0	0	0	0	0	0	0	0	0	0	0	0	0	0	0	0	0	0	0	0	0	0	0	0	0	0	0	0	0	0	0	0	0	0	0	0	0	0	0	0
388	13061	Clay, Georgia	Clay	Georgia	31.62221166	-84.97713865	14.5050670488279	2834	195.38	0	0	0	0	0	0	0	0	0	0	0	0	0	0	0	0	0	0	0	0	0	0	0	0	0	0	0	0	0	0	0	0	0	0	0	0	0	0	0	0
389	13063	Clayton, Georgia	Clayton	Georgia	33.54187245	-84.35594188	2064.39217348308	292256	141.57	0	0	0	0	0	0	0	0	0	0	0	0	0	0	0	0	0	0	0	0	0	0	0	0	0	0	0	0	0	0	0	0	0	0	0	0	0	0	0	0
390	13065	Clinch, Georgia	Clinch	Georgia	30.91395822	-82.70432472	8.27022568793582	6618	800.22	0	0	0	0	0	0	0	0	0	0	0	0	0	0	0	0	0	0	0	0	0	0	0	0	0	0	0	0	0	0	0	0	0	0	0	0	0	0	0	0
391	13067	Cobb, Georgia	Cobb	Georgia	33.94243204	-84.5761255	2238.67177146223	760141	339.55	0	0	0	0	0	0	0	0	0	0	0	0	0	0	0	0	0	0	0	0	0	0	0	0	0	0	0	0	0	0	0	0	0	0	0	0	0	0	0	0
392	13069	Coffee, Georgia	Coffee	Georgia	31.54892966	-82.8549206	75.2443053382021	43273	575.1	0	0	0	0	0	0	0	0	0	0	0	0	0	0	0	0	0	0	0	0	0	0	0	0	0	0	0	0	0	0	0	0	0	0	0	0	0	0	0	0
393	13071	Colquitt, Georgia	Colquitt	Georgia	31.18810588	-83.7677946	83.8004226775705	45600	544.15	0	0	0	0	0	0	0	0	0	0	0	0	0	0	0	0	0	0	0	0	0	0	0	0	0	0	0	0	0	0	0	0	0	0	0	0	0	0	0	0
394	13073	Columbia, Georgia	Columbia	Georgia	33.54534185	-82.263524	540.225447274984	156714	290.09	0	0	0	0	0	0	0	0	0	0	0	0	0	0	0	0	0	0	0	0	0	0	0	0	0	0	0	0	0	0	0	0	0	0	0	0	0	0	0	0
395	13075	Cook, Georgia	Cook	Georgia	31.16068491	-83.42947229	76.0257087515408	17270	227.16	0	0	0	0	0	0	0	0	0	0	0	0	0	0	0	0	0	0	0	0	0	0	0	0	0	0	0	0	0	0	0	0	0	0	0	0	0	0	0	0
396	13077	Coweta, Georgia	Coweta	Georgia	33.35334302	-84.76129976	336.839120869151	148509	440.89	0	0	0	0	0	0	0	0	0	0	0	0	0	0	0	0	0	0	0	0	0	0	0	0	0	0	0	0	0	0	0	0	0	0	0	0	0	0	0	0
397	13079	Crawford, Georgia	Crawford	Georgia	32.71391813	-83.98061238	38.1790759949521	12404	324.89	0	0	0	0	0	0	0	0	0	0	0	0	0	0	0	0	0	0	0	0	0	0	0	0	0	0	0	0	0	0	0	0	0	0	0	0	0	0	0	0
398	13081	Crisp, Georgia	Crisp	Georgia	31.92289565	-83.76811843	82.0749871597329	22372	272.58	0	0	0	0	0	0	0	0	0	0	0	0	0	0	0	0	0	0	0	0	0	0	0	0	0	0	0	0	0	0	0	0	0	0	0	0	0	0	0	0
399	13083	Dade, Georgia	Dade	Georgia	34.8549167	-85.50490424	92.6313369352799	16116	173.98	0	0	0	0	0	0	0	0	0	0	0	0	0	0	0	0	0	0	0	0	0	0	0	0	0	0	0	0	0	0	0	0	0	0	0	0	0	0	0	0
400	13085	Dawson, Georgia	Dawson	Georgia	34.44244079	-84.16964071	123.834368922829	26108	210.83	0	0	0	0	0	0	0	0	0	0	0	0	0	0	0	0	0	0	0	0	0	0	0	0	0	0	0	0	0	0	0	0	0	0	0	0	0	0	0	0
401	13089	DeKalb, Georgia	DeKalb	Georgia	33.76944049	-84.22396017	2837.64481650348	759297	267.58	0	0	0	0	0	0	0	0	0	0	0	0	0	0	0	0	0	0	0	0	0	0	0	0	0	0	0	0	0	0	0	0	0	0	0	0	0	0	0	0
402	13087	Decatur, Georgia	Decatur	Georgia	30.87967778	-84.57619536	44.2174364470643	26404	597.14	0	0	0	0	0	0	0	0	0	0	0	0	0	0	0	0	0	0	0	0	0	0	0	0	0	0	0	0	0	0	0	0	0	0	0	0	0	0	0	0
403	13091	Dodge, Georgia	Dodge	Georgia	32.17265114	-83.16948926	41.5515537720059	20605	495.89	0	0	0	0	0	0	0	0	0	0	0	0	0	0	0	0	0	0	0	0	0	0	0	0	0	0	0	0	0	0	0	0	0	0	0	0	0	0	0	0
404	13093	Dooly, Georgia	Dooly	Georgia	32.15630737	-83.79746561	34.1633923559729	13390	391.94	0	0	0	0	0	0	0	0	0	0	0	0	0	0	0	0	0	0	0	0	0	0	0	0	0	0	0	0	0	0	0	0	0	0	0	0	0	0	0	0
405	13095	Dougherty, Georgia	Dougherty	Georgia	31.53328528	-84.21722377	267.595606802762	87956	328.69	0	0	0	0	0	0	0	0	0	0	0	0	0	0	0	0	0	0	0	0	0	0	0	0	0	0	0	0	0	0	0	0	0	0	0	0	0	0	0	0
406	13097	Douglas, Georgia	Douglas	Georgia	33.70291126	-84.77026156	731.458989353726	146343	200.07	0	0	0	0	0	0	0	0	0	0	0	0	0	0	0	0	0	0	0	0	0	0	0	0	0	0	0	0	0	0	0	0	0	0	0	0	0	0	0	0
407	13099	Early, Georgia	Early	Georgia	31.32155345	-84.90255207	19.879435806395	10190	512.59	0	0	0	0	0	0	0	0	0	0	0	0	0	0	0	0	0	0	0	0	0	0	0	0	0	0	0	0	0	0	0	0	0	0	0	0	0	0	0	0
408	13101	Echols, Georgia	Echols	Georgia	30.71101099	-82.89687287	9.65557135626311	4006	414.89	0	0	0	0	0	0	0	0	0	0	0	0	0	0	0	0	0	0	0	0	0	0	0	0	0	0	0	0	0	0	0	0	0	0	0	0	0	0	0	0
409	13103	Effingham, Georgia	Effingham	Georgia	32.36616021	-81.34280942	134.594934059033	64296	477.7	0	0	0	0	0	0	0	0	0	0	0	0	0	0	0	0	0	0	0	0	0	0	0	0	0	0	0	0	0	0	0	0	0	0	0	0	0	0	0	0
410	13105	Elbert, Georgia	Elbert	Georgia	34.11302332	-82.83936148	54.6744146299778	19194	351.06	0	0	0	0	0	0	0	0	0	0	0	0	0	0	0	0	0	0	0	0	0	0	0	0	0	0	0	0	0	0	0	0	0	0	0	0	0	0	0	0
411	13107	Emanuel, Georgia	Emanuel	Georgia	32.59221302	-82.30239915	33.2735821334117	22646	680.6	0	0	0	0	0	0	0	0	0	0	0	0	0	0	0	0	0	0	0	0	0	0	0	0	0	0	0	0	0	0	0	0	0	0	0	0	0	0	0	0
412	13109	Evans, Georgia	Evans	Georgia	32.15328841	-81.8870105	58.2663385288488	10654	182.85	0	0	0	0	0	0	0	0	0	0	0	0	0	0	0	0	0	0	0	0	0	0	0	0	0	0	0	0	0	0	0	0	0	0	0	0	0	0	0	0
413	13111	Fannin, Georgia	Fannin	Georgia	34.86430205	-84.316964	67.7182457592056	26188	386.72	0	0	0	0	0	0	0	0	0	0	0	0	0	0	0	0	0	0	0	0	0	0	0	0	0	0	0	0	0	0	0	0	0	0	0	0	0	0	0	0
414	13113	Fayette, Georgia	Fayette	Georgia	33.41357794	-84.49089434	588.767109190079	114421	194.34	0	0	0	0	0	0	0	0	0	0	0	0	0	0	0	0	0	0	0	0	0	0	0	0	0	0	0	0	0	0	0	0	0	0	0	0	0	0	0	0
415	13115	Floyd, Georgia	Floyd	Georgia	34.26268279	-85.21577392	193.167421701869	98498	509.91	0	0	0	0	0	0	0	0	0	0	0	0	0	0	0	0	0	0	0	0	0	0	0	0	0	0	0	0	0	0	0	0	0	0	0	0	0	0	0	0
416	13117	Forsyth, Georgia	Forsyth	Georgia	34.22604035	-84.1231513	1090.31336487814	244252	224.02	0	0	0	0	0	0	0	0	0	0	0	0	0	0	0	0	0	0	0	0	0	0	0	0	0	0	0	0	0	0	0	0	0	0	0	0	0	0	0	0
417	13119	Franklin, Georgia	Franklin	Georgia	34.37525597	-83.23159927	89.2887189292543	23349	261.5	0	0	0	0	0	0	0	0	0	0	0	0	0	0	0	0	0	0	0	0	0	0	0	0	0	0	0	0	0	0	0	0	0	0	0	0	0	0	0	0
418	13121	Fulton, Georgia	Fulton	Georgia	33.79216944	-84.46319413	2020.27419630481	1063937	526.63	0	0	0	0	0	0	0	0	0	0	0	0	0	0	0	0	0	0	0	0	0	0	0	0	0	0	0	0	0	0	0	0	0	0	0	0	0	0	0	0
419	13123	Gilmer, Georgia	Gilmer	Georgia	34.69316688	-84.45802506	73.5429268063956	31369	426.54	0	0	0	0	0	0	0	0	0	0	0	0	0	0	0	0	0	0	0	0	0	0	0	0	0	0	0	0	0	0	0	0	0	0	0	0	0	0	0	0
420	13125	Glascock, Georgia	Glascock	Georgia	33.22879932	-82.61297636	20.6692639487964	2971	143.74	0	0	0	0	0	0	0	0	0	0	0	0	0	0	0	0	0	0	0	0	0	0	0	0	0	0	0	0	0	0	0	0	0	0	0	0	0	0	0	0
421	13127	Glynn, Georgia	Glynn	Georgia	31.23279254	-81.53811412	203.19714115545	85292	419.75	0	0	0	0	0	0	0	0	0	0	0	0	0	0	0	0	0	0	0	0	0	0	0	0	0	0	0	0	0	0	0	0	0	0	0	0	0	0	0	0
422	13129	Gordon, Georgia	Gordon	Georgia	34.50487351	-84.87296253	162.904359068042	57963	355.81	0	0	0	0	0	0	0	0	0	0	0	0	0	0	0	0	0	0	0	0	0	0	0	0	0	0	0	0	0	0	0	0	0	0	0	0	0	0	0	0
423	13131	Grady, Georgia	Grady	Georgia	30.87454847	-84.23418364	54.1944426110488	24633	454.53	0	0	0	0	0	0	0	0	0	0	0	0	0	0	0	0	0	0	0	0	0	0	0	0	0	0	0	0	0	0	0	0	0	0	0	0	0	0	0	0
424	13133	Greene, Georgia	Greene	Georgia	33.5769205	-83.17139104	47.2950650423291	18324	387.44	0	0	0	0	0	0	0	0	0	0	0	0	0	0	0	0	0	0	0	0	0	0	0	0	0	0	0	0	0	0	0	0	0	0	0	0	0	0	0	0
425	13135	Gwinnett, Georgia	Gwinnett	Georgia	33.96044201	-84.02137802	2175.4031321158	936250	430.38	0	0	0	0	0	0	0	0	0	0	0	0	0	0	0	0	0	0	0	0	0	0	0	0	0	0	0	0	0	0	0	0	0	0	0	0	0	0	0	0
426	13137	Habersham, Georgia	Habersham	Georgia	34.63331566	-83.53094677	163.792729637927	45328	276.74	0	0	0	0	0	0	0	0	0	0	0	0	0	0	0	0	0	0	0	0	0	0	0	0	0	0	0	0	0	0	0	0	0	0	0	0	0	0	0	0
427	13139	Hall, Georgia	Hall	Georgia	34.32207823	-83.81896936	520.497479505067	204441	392.78	0	0	0	0	0	0	0	0	0	0	0	0	0	0	0	0	0	0	0	0	0	0	0	0	0	0	0	0	0	0	0	0	0	0	0	0	0	0	0	0
428	13141	Hancock, Georgia	Hancock	Georgia	33.2721566	-82.99766919	17.9234486266531	8457	471.84	0	0	0	0	0	0	0	0	0	0	0	0	0	0	0	0	0	0	0	0	0	0	0	0	0	0	0	0	0	0	0	0	0	0	0	0	0	0	0	0
429	13143	Haralson, Georgia	Haralson	Georgia	33.79602175	-85.21005667	105.581741503349	29792	282.17	0	0	0	0	0	0	0	0	0	0	0	0	0	0	0	0	0	0	0	0	0	0	0	0	0	0	0	0	0	0	0	0	0	0	0	0	0	0	0	0
430	13145	Harris, Georgia	Harris	Georgia	32.73709786	-84.90538572	75.96093733158	35236	463.87	0	0	0	0	0	0	0	0	0	0	0	0	0	0	0	0	0	0	0	0	0	0	0	0	0	0	0	0	0	0	0	0	0	0	0	0	0	0	0	0
431	13147	Hart, Georgia	Hart	Georgia	34.34626973	-82.96567682	112.763027669005	26205	232.39	0	0	0	0	0	0	0	0	0	0	0	0	0	0	0	0	0	0	0	0	0	0	0	0	0	0	0	0	0	0	0	0	0	0	0	0	0	0	0	0
432	13149	Heard, Georgia	Heard	Georgia	33.29686567	-85.12886832	40.2763233456069	11923	296.03	0	0	0	0	0	0	0	0	0	0	0	0	0	0	0	0	0	0	0	0	0	0	0	0	0	0	0	0	0	0	0	0	0	0	0	0	0	0	0	0
433	13151	Henry, Georgia	Henry	Georgia	33.4533428	-84.1481466	728.156334399156	234561	322.13	0	0	0	0	0	0	0	0	0	0	0	0	0	0	0	0	0	0	0	0	0	0	0	0	0	0	0	0	0	0	0	0	0	0	0	0	0	0	0	0
434	13153	Houston, Georgia	Houston	Georgia	32.45802497	-83.66879087	420.362677744049	157863	375.54	0	0	0	0	0	0	0	0	0	0	0	0	0	0	0	0	0	0	0	0	0	0	0	0	0	0	0	0	0	0	0	0	0	0	0	0	0	0	0	0
435	13155	Irwin, Georgia	Irwin	Georgia	31.60213036	-83.27501387	26.5733476322176	9416	354.34	0	0	0	0	0	0	0	0	0	0	0	0	0	0	0	0	0	0	0	0	0	0	0	0	0	0	0	0	0	0	0	0	0	0	0	0	0	0	0	0
436	13157	Jackson, Georgia	Jackson	Georgia	34.13794553	-83.56814788	214.8530883825	72977	339.66	0	0	0	0	0	0	0	0	0	0	0	0	0	0	0	0	0	0	0	0	0	0	0	0	0	0	0	0	0	0	0	0	0	0	0	0	0	0	0	0
437	13159	Jasper, Georgia	Jasper	Georgia	33.31535543	-83.68844964	38.6217948717949	14219	368.16	0	0	0	0	0	0	0	0	0	0	0	0	0	0	0	0	0	0	0	0	0	0	0	0	0	0	0	0	0	0	0	0	0	0	0	0	0	0	0	0
438	13161	Jeff Davis, Georgia	Jeff Davis	Georgia	31.80405727	-82.6372487	45.7005502811876	15115	330.74	0	0	0	0	0	0	0	0	0	0	0	0	0	0	0	0	0	0	0	0	0	0	0	0	0	0	0	0	0	0	0	0	0	0	0	0	0	0	0	0
439	13163	Jefferson, Georgia	Jefferson	Georgia	33.05867328	-82.41609057	29.178696246771	15362	526.48	0	0	0	0	0	0	0	0	0	0	0	0	0	0	0	0	0	0	0	0	0	0	0	0	0	0	0	0	0	0	0	0	0	0	0	0	0	0	0	0
440	13165	Jenkins, Georgia	Jenkins	Georgia	32.79248718	-81.96040187	24.9827228749136	8676	347.28	0	0	0	0	0	0	0	0	0	0	0	0	0	0	0	0	0	0	0	0	0	0	0	0	0	0	0	0	0	0	0	0	0	0	0	0	0	0	0	0
441	13167	Johnson, Georgia	Johnson	Georgia	32.70211082	-82.66166794	31.8240322101581	9643	303.01	0	0	0	0	0	0	0	0	0	0	0	0	0	0	0	0	0	0	0	0	0	0	0	0	0	0	0	0	0	0	0	0	0	0	0	0	0	0	0	0
442	13169	Jones, Georgia	Jones	Georgia	33.02512137	-83.56019163	72.9444317518341	28735	393.93	0	0	0	0	0	0	0	0	0	0	0	0	0	0	0	0	0	0	0	0	0	0	0	0	0	0	0	0	0	0	0	0	0	0	0	0	0	0	0	0
443	13171	Lamar, Georgia	Lamar	Georgia	33.07841647	-84.14263877	103.961852861035	19077	183.5	0	0	0	0	0	0	0	0	0	0	0	0	0	0	0	0	0	0	0	0	0	0	0	0	0	0	0	0	0	0	0	0	0	0	0	0	0	0	0	0
444	13173	Lanier, Georgia	Lanier	Georgia	31.0382857	-83.06472457	56.2614703659722	10423	185.26	0	0	0	0	0	0	0	0	0	0	0	0	0	0	0	0	0	0	0	0	0	0	0	0	0	0	0	0	0	0	0	0	0	0	0	0	0	0	0	0
445	13175	Laurens, Georgia	Laurens	Georgia	32.46325233	-82.92221316	58.8950823733432	47546	807.3	0	0	0	0	0	0	0	0	0	0	0	0	0	0	0	0	0	0	0	0	0	0	0	0	0	0	0	0	0	0	0	0	0	0	0	0	0	0	0	0
446	13177	Lee, Georgia	Lee	Georgia	31.7793306	-84.14324253	84.2992860756647	29992	355.78	0	0	0	0	0	0	0	0	0	0	0	0	0	0	0	0	0	0	0	0	0	0	0	0	0	0	0	0	0	0	0	0	0	0	0	0	0	0	0	0
447	13179	Liberty, Georgia	Liberty	Georgia	31.82588896	-81.49251135	125.428746427113	61435	489.8	0	0	0	0	0	0	0	0	0	0	0	0	0	0	0	0	0	0	0	0	0	0	0	0	0	0	0	0	0	0	0	0	0	0	0	0	0	0	0	0
448	13181	Lincoln, Georgia	Lincoln	Georgia	33.79201475	-82.45024131	37.6509173875844	7921	210.38	0	0	0	0	0	0	0	0	0	0	0	0	0	0	0	0	0	0	0	0	0	0	0	0	0	0	0	0	0	0	0	0	0	0	0	0	0	0	0	0
449	13183	Long, Georgia	Long	Georgia	31.75218791	-81.74952375	48.8620749956282	19559	400.29	0	0	0	0	0	0	0	0	0	0	0	0	0	0	0	0	0	0	0	0	0	0	0	0	0	0	0	0	0	0	0	0	0	0	0	0	0	0	0	0
450	13185	Lowndes, Georgia	Lowndes	Georgia	30.83568832	-83.27056716	236.672243836555	117406	496.07	0	0	0	0	0	0	0	0	0	0	0	0	0	0	0	0	0	0	0	0	0	0	0	0	0	0	0	0	0	0	0	0	0	0	0	0	0	0	0	0
451	13187	Lumpkin, Georgia	Lumpkin	Georgia	34.57286511	-84.00425681	118.792634220479	33610	282.93	0	0	0	0	0	0	0	0	0	0	0	0	0	0	0	0	0	0	0	0	0	0	0	0	0	0	0	0	0	0	0	0	0	0	0	0	0	0	0	0
452	13193	Macon, Georgia	Macon	Georgia	32.35207048	-84.04234127	32.3157947284345	12947	400.64	0	0	0	0	0	0	0	0	0	0	0	0	0	0	0	0	0	0	0	0	0	0	0	0	0	0	0	0	0	0	0	0	0	0	0	0	0	0	0	0
453	13195	Madison, Georgia	Madison	Georgia	34.12920917	-83.21218732	105.841096666785	29880	282.31	0	0	0	0	0	0	0	0	0	0	0	0	0	0	0	0	0	0	0	0	0	0	0	0	0	0	0	0	0	0	0	0	0	0	0	0	0	0	0	0
454	13197	Marion, Georgia	Marion	Georgia	32.3483402	-84.52733571	22.8387978142077	8359	366	0	0	0	0	0	0	0	0	0	0	0	0	0	0	0	0	0	0	0	0	0	0	0	0	0	0	0	0	0	0	0	0	0	0	0	0	0	0	0	0
455	13189	McDuffie, Georgia	McDuffie	Georgia	33.47851918	-82.48252774	82.7779072477278	21312	257.46	0	0	0	0	0	0	0	0	0	0	0	0	0	0	0	0	0	0	0	0	0	0	0	0	0	0	0	0	0	0	0	0	0	0	0	0	0	0	0	0
456	13191	McIntosh, Georgia	McIntosh	Georgia	31.49683595	-81.40163426	33.886401131275	14378	424.3	0	0	0	0	0	0	0	0	0	0	0	0	0	0	0	0	0	0	0	0	0	0	0	0	0	0	0	0	0	0	0	0	0	0	0	0	0	0	0	0
457	13199	Meriwether, Georgia	Meriwether	Georgia	33.04163534	-84.68859732	42.2309564662224	21167	501.22	0	0	0	0	0	0	0	0	0	0	0	0	0	0	0	0	0	0	0	0	0	0	0	0	0	0	0	0	0	0	0	0	0	0	0	0	0	0	0	0
458	13201	Miller, Georgia	Miller	Georgia	31.16568912	-84.73151117	20.2464414701508	5718	282.42	0	0	0	0	0	0	0	0	0	0	0	0	0	0	0	0	0	0	0	0	0	0	0	0	0	0	0	0	0	0	0	0	0	0	0	0	0	0	0	0
459	13205	Mitchell, Georgia	Mitchell	Georgia	31.22483255	-84.19381821	42.6945008592407	21863	512.08	0	0	0	0	0	0	0	0	0	0	0	0	0	0	0	0	0	0	0	0	0	0	0	0	0	0	0	0	0	0	0	0	0	0	0	0	0	0	0	0
460	13207	Monroe, Georgia	Monroe	Georgia	33.014289	-83.92097166	69.7012586564222	27578	395.66	0	0	0	0	0	0	0	0	0	0	0	0	0	0	0	0	0	0	0	0	0	0	0	0	0	0	0	0	0	0	0	0	0	0	0	0	0	0	0	0
461	13209	Montgomery, Georgia	Montgomery	Georgia	32.17201038	-82.53527476	38.2932531730127	9172	239.52	0	0	0	0	0	0	0	0	0	0	0	0	0	0	0	0	0	0	0	0	0	0	0	0	0	0	0	0	0	0	0	0	0	0	0	0	0	0	0	0
462	13211	Morgan, Georgia	Morgan	Georgia	33.59232073	-83.49129491	55.4944580394415	19276	347.35	0	0	0	0	0	0	0	0	0	0	0	0	0	0	0	0	0	0	0	0	0	0	0	0	0	0	0	0	0	0	0	0	0	0	0	0	0	0	0	0
463	13213	Murray, Georgia	Murray	Georgia	34.78897608	-84.74993177	116.39910587279	40096	344.47	0	0	0	0	0	0	0	0	0	0	0	0	0	0	0	0	0	0	0	0	0	0	0	0	0	0	0	0	0	0	0	0	0	0	0	0	0	0	0	0
464	13215	Muscogee, Georgia	Muscogee	Georgia	32.50931999	-84.87142262	904.704468783216	195769	216.39	0	0	0	0	0	0	0	0	0	0	0	0	0	0	0	0	0	0	0	0	0	0	0	0	0	0	0	0	0	0	0	0	0	0	0	0	0	0	0	0
465	13217	Newton, Georgia	Newton	Georgia	33.55514538	-83.8454714	410.582010582011	111744	272.16	0	0	0	0	0	0	0	0	0	0	0	0	0	0	0	0	0	0	0	0	0	0	0	0	0	0	0	0	0	0	0	0	0	0	0	0	0	0	0	0
466	13219	Oconee, Georgia	Oconee	Georgia	33.83749973	-83.43679568	218.568560421075	40280	184.29	0	0	0	0	0	0	0	0	0	0	0	0	0	0	0	0	0	0	0	0	0	0	0	0	0	0	0	0	0	0	0	0	0	0	0	0	0	0	0	0
467	13221	Oglethorpe, Georgia	Oglethorpe	Georgia	33.8786296	-83.08278123	34.7577503929295	15259	439.01	0	0	0	0	0	0	0	0	0	0	0	0	0	0	0	0	0	0	0	0	0	0	0	0	0	0	0	0	0	0	0	0	0	0	0	0	0	0	0	0
468	13223	Paulding, Georgia	Paulding	Georgia	33.91969522	-84.86848792	540.218435718404	168667	312.22	0	0	0	0	0	0	0	0	0	0	0	0	0	0	0	0	0	0	0	0	0	0	0	0	0	0	0	0	0	0	0	0	0	0	0	0	0	0	0	0
469	13225	Peach, Georgia	Peach	Georgia	32.56934316	-83.82937	183.310041924536	27546	150.27	0	0	0	0	0	0	0	0	0	0	0	0	0	0	0	0	0	0	0	0	0	0	0	0	0	0	0	0	0	0	0	0	0	0	0	0	0	0	0	0
470	13227	Pickens, Georgia	Pickens	Georgia	34.46589159	-84.46406611	140.442127036111	32591	232.06	0	0	0	0	0	0	0	0	0	0	0	0	0	0	0	0	0	0	0	0	0	0	0	0	0	0	0	0	0	0	0	0	0	0	0	0	0	0	0	0
471	13229	Pierce, Georgia	Pierce	Georgia	31.35928155	-82.21598442	61.5027331037316	19465	316.49	0	0	0	0	0	0	0	0	0	0	0	0	0	0	0	0	0	0	0	0	0	0	0	0	0	0	0	0	0	0	0	0	0	0	0	0	0	0	0	0
472	13231	Pike, Georgia	Pike	Georgia	33.09310242	-84.38790389	87.7504743393956	18962	216.09	0	0	0	0	0	0	0	0	0	0	0	0	0	0	0	0	0	0	0	0	0	0	0	0	0	0	0	0	0	0	0	0	0	0	0	0	0	0	0	0
473	13233	Polk, Georgia	Polk	Georgia	34.00267074	-85.18677781	137.315116166661	42613	310.33	0	0	0	0	0	0	0	0	0	0	0	0	0	0	0	0	0	0	0	0	0	0	0	0	0	0	0	0	0	0	0	0	0	0	0	0	0	0	0	0
474	13235	Pulaski, Georgia	Pulaski	Georgia	32.23334561	-83.4754996	44.7215194956431	11137	249.03	0	0	0	0	0	0	0	0	0	0	0	0	0	0	0	0	0	0	0	0	0	0	0	0	0	0	0	0	0	0	0	0	0	0	0	0	0	0	0	0
475	13237	Putnam, Georgia	Putnam	Georgia	33.32056115	-83.37552891	64.1800139275766	22119	344.64	0	0	0	0	0	0	0	0	0	0	0	0	0	0	0	0	0	0	0	0	0	0	0	0	0	0	0	0	0	0	0	0	0	0	0	0	0	0	0	0
476	13239	Quitman, Georgia	Quitman	Georgia	31.86728114	-85.01773177	15.2010050251256	2299	151.24	0	0	0	0	0	0	0	0	0	0	0	0	0	0	0	0	0	0	0	0	0	0	0	0	0	0	0	0	0	0	0	0	0	0	0	0	0	0	0	0
477	13241	Rabun, Georgia	Rabun	Georgia	34.88389445	-83.40304637	46.3174680396767	17137	369.99	0	0	0	0	0	0	0	0	0	0	0	0	0	0	0	0	0	0	0	0	0	0	0	0	0	0	0	0	0	0	0	0	0	0	0	0	0	0	0	0
478	13243	Randolph, Georgia	Randolph	Georgia	31.76622818	-84.75732369	15.8275733233701	6778	428.24	0	0	0	0	0	0	0	0	0	0	0	0	0	0	0	0	0	0	0	0	0	0	0	0	0	0	0	0	0	0	0	0	0	0	0	0	0	0	0	0
479	13245	Richmond, Georgia	Richmond	Georgia	33.35777107	-82.07026432	624.419572657479	202518	324.33	0	0	0	0	0	0	0	0	0	0	0	0	0	0	0	0	0	0	0	0	0	0	0	0	0	0	0	0	0	0	0	0	0	0	0	0	0	0	0	0
480	13247	Rockdale, Georgia	Rockdale	Georgia	33.65145002	-84.02202167	700.331304414824	90896	129.79	0	0	0	0	0	0	0	0	0	0	0	0	0	0	0	0	0	0	0	0	0	0	0	0	0	0	0	0	0	0	0	0	0	0	0	0	0	0	0	0
481	13249	Schley, Georgia	Schley	Georgia	32.2654021	-84.31258912	31.4960158169073	5257	166.91	0	0	0	0	0	0	0	0	0	0	0	0	0	0	0	0	0	0	0	0	0	0	0	0	0	0	0	0	0	0	0	0	0	0	0	0	0	0	0	0
482	13251	Screven, Georgia	Screven	Georgia	32.74976524	-81.60779441	21.6493566888854	13966	645.1	0	0	0	0	0	0	0	0	0	0	0	0	0	0	0	0	0	0	0	0	0	0	0	0	0	0	0	0	0	0	0	0	0	0	0	0	0	0	0	0
483	13253	Seminole, Georgia	Seminole	Georgia	30.93464824	-84.86823924	34.3918717850614	8090	235.23	0	0	0	0	0	0	0	0	0	0	0	0	0	0	0	0	0	0	0	0	0	0	0	0	0	0	0	0	0	0	0	0	0	0	0	0	0	0	0	0
484	13255	Spalding, Georgia	Spalding	Georgia	33.26310031	-84.28013991	339.507303914084	66703	196.47	0	0	0	0	0	0	0	0	0	0	0	0	0	0	0	0	0	0	0	0	0	0	0	0	0	0	0	0	0	0	0	0	0	0	0	0	0	0	0	0
485	13257	Stephens, Georgia	Stephens	Georgia	34.55151201	-83.29405315	144.72729302741	25925	179.13	0	0	0	0	0	0	0	0	0	0	0	0	0	0	0	0	0	0	0	0	0	0	0	0	0	0	0	0	0	0	0	0	0	0	0	0	0	0	0	0
486	13259	Stewart, Georgia	Stewart	Georgia	32.07996777	-84.83208037	14.4333267935387	6621	458.73	0	0	0	0	0	0	0	0	0	0	0	0	0	0	0	0	0	0	0	0	0	0	0	0	0	0	0	0	0	0	0	0	0	0	0	0	0	0	0	0
487	13261	Sumter, Georgia	Sumter	Georgia	32.03650571	-84.19821492	61.1642842345142	29524	482.7	0	0	0	0	0	0	0	0	0	0	0	0	0	0	0	0	0	0	0	0	0	0	0	0	0	0	0	0	0	0	0	0	0	0	0	0	0	0	0	0
488	13263	Talbot, Georgia	Talbot	Georgia	32.69642758	-84.53351366	15.828202049107	6195	391.39	0	0	0	0	0	0	0	0	0	0	0	0	0	0	0	0	0	0	0	0	0	0	0	0	0	0	0	0	0	0	0	0	0	0	0	0	0	0	0	0
489	13265	Taliaferro, Georgia	Taliaferro	Georgia	33.56543317	-82.88136816	7.89784697600329	1537	194.61	0	0	0	0	0	0	0	0	0	0	0	0	0	0	0	0	0	0	0	0	0	0	0	0	0	0	0	0	0	0	0	0	0	0	0	0	0	0	0	0
490	13267	Tattnall, Georgia	Tattnall	Georgia	32.04785085	-82.05539188	52.7450980392157	25286	479.4	0	0	0	0	0	0	0	0	0	0	0	0	0	0	0	0	0	0	0	0	0	0	0	0	0	0	0	0	0	0	0	0	0	0	0	0	0	0	0	0
491	13269	Taylor, Georgia	Taylor	Georgia	32.55792548	-84.25077141	21.2907165042873	8020	376.69	0	0	0	0	0	0	0	0	0	0	0	0	0	0	0	0	0	0	0	0	0	0	0	0	0	0	0	0	0	0	0	0	0	0	0	0	0	0	0	0
492	13271	Telfair, Georgia	Telfair	Georgia	31.92829517	-82.93491155	36.2680082323348	15860	437.3	0	0	0	0	0	0	0	0	0	0	0	0	0	0	0	0	0	0	0	0	0	0	0	0	0	0	0	0	0	0	0	0	0	0	0	0	0	0	0	0
493	13273	Terrell, Georgia	Terrell	Georgia	31.77527543	-84.44069698	25.432268065824	8531	335.44	0	0	0	0	0	0	0	0	0	0	0	0	0	0	0	0	0	0	0	0	0	0	0	0	0	0	0	0	0	0	0	0	0	0	0	0	0	0	0	0
494	13275	Thomas, Georgia	Thomas	Georgia	30.86392347	-83.91847289	81.6213734851267	44451	544.6	0	0	0	0	0	0	0	0	0	0	0	0	0	0	0	0	0	0	0	0	0	0	0	0	0	0	0	0	0	0	0	0	0	0	0	0	0	0	0	0
495	13277	Tift, Georgia	Tift	Georgia	31.45743864	-83.5236119	156.981190375034	40644	258.91	0	0	0	0	0	0	0	0	0	0	0	0	0	0	0	0	0	0	0	0	0	0	0	0	0	0	0	0	0	0	0	0	0	0	0	0	0	0	0	0
496	13279	Toombs, Georgia	Toombs	Georgia	32.12059861	-82.32957247	73.7087912087912	26830	364	0	0	0	0	0	0	0	0	0	0	0	0	0	0	0	0	0	0	0	0	0	0	0	0	0	0	0	0	0	0	0	0	0	0	0	0	0	0	0	0
497	13281	Towns, Georgia	Towns	Georgia	34.91369188	-83.7410746	72.2682516810759	12037	166.56	0	0	0	0	0	0	0	0	0	0	0	0	0	0	0	0	0	0	0	0	0	0	0	0	0	0	0	0	0	0	0	0	0	0	0	0	0	0	0	0
498	13283	Treutlen, Georgia	Treutlen	Georgia	32.40422134	-82.56904553	34.6018852787806	6901	199.44	0	0	0	0	0	0	0	0	0	0	0	0	0	0	0	0	0	0	0	0	0	0	0	0	0	0	0	0	0	0	0	0	0	0	0	0	0	0	0	0
499	13285	Troup, Georgia	Troup	Georgia	33.03349196	-85.02812115	168.897799463755	69922	413.99	0	0	0	0	0	0	0	0	0	0	0	0	0	0	0	0	0	0	0	0	0	0	0	0	0	0	0	0	0	0	0	0	0	0	0	0	0	0	0	0
500	13287	Turner, Georgia	Turner	Georgia	31.71612656	-83.62069378	27.9792564560776	7985	285.39	0	0	0	0	0	0	0	0	0	0	0	0	0	0	0	0	0	0	0	0	0	0	0	0	0	0	0	0	0	0	0	0	0	0	0	0	0	0	0	0
501	13289	Twiggs, Georgia	Twiggs	Georgia	32.67435595	-83.43078662	22.65625	8120	358.4	0	0	0	0	0	0	0	0	0	0	0	0	0	0	0	0	0	0	0	0	0	0	0	0	0	0	0	0	0	0	0	0	0	0	0	0	0	0	0	0
502	13291	Union, Georgia	Union	Georgia	34.82995757	-83.98967069	76.137669679744	24511	321.93	0	0	0	0	0	0	0	0	0	0	0	0	0	0	0	0	0	0	0	0	0	0	0	0	0	0	0	0	0	0	0	0	0	0	0	0	0	0	0	0
503	13293	Upson, Georgia	Upson	Georgia	32.87920671	-84.30024826	81.3752164234479	26320	323.44	0	0	0	0	0	0	0	0	0	0	0	0	0	0	0	0	0	0	0	0	0	0	0	0	0	0	0	0	0	0	0	0	0	0	0	0	0	0	0	0
504	13295	Walker, Georgia	Walker	Georgia	34.73376362	-85.30165174	156.281643442807	69761	446.38	0	0	0	0	0	0	0	0	0	0	0	0	0	0	0	0	0	0	0	0	0	0	0	0	0	0	0	0	0	0	0	0	0	0	0	0	0	0	0	0
505	13297	Walton, Georgia	Walton	Georgia	33.78017694	-83.73552314	290.447678703021	94593	325.68	0	0	0	0	0	0	0	0	0	0	0	0	0	0	0	0	0	0	0	0	0	0	0	0	0	0	0	0	0	0	0	0	0	0	0	0	0	0	0	0
506	13299	Ware, Georgia	Ware	Georgia	31.05449097	-82.42224148	40.0398897429577	35734	892.46	0	0	0	0	0	0	0	0	0	0	0	0	0	0	0	0	0	0	0	0	0	0	0	0	0	0	0	0	0	0	0	0	0	0	0	0	0	0	0	0
507	13301	Warren, Georgia	Warren	Georgia	33.41146451	-82.67795848	18.4804783679212	5254	284.3	0	0	0	0	0	0	0	0	0	0	0	0	0	0	0	0	0	0	0	0	0	0	0	0	0	0	0	0	0	0	0	0	0	0	0	0	0	0	0	0
508	13303	Washington, Georgia	Washington	Georgia	32.96711864	-82.79357039	30.0302159333776	20374	678.45	0	0	0	0	0	0	0	0	0	0	0	0	0	0	0	0	0	0	0	0	0	0	0	0	0	0	0	0	0	0	0	0	0	0	0	0	0	0	0	0
509	13305	Wayne, Georgia	Wayne	Georgia	31.5521809	-81.91894878	46.631244351647	29927	641.78	0	0	0	0	0	0	0	0	0	0	0	0	0	0	0	0	0	0	0	0	0	0	0	0	0	0	0	0	0	0	0	0	0	0	0	0	0	0	0	0
510	13307	Webster, Georgia	Webster	Georgia	32.04066113	-84.54742852	12.4665263963275	2607	209.12	0	0	0	0	0	0	0	0	0	0	0	0	0	0	0	0	0	0	0	0	0	0	0	0	0	0	0	0	0	0	0	0	0	0	0	0	0	0	0	0
511	13309	Wheeler, Georgia	Wheeler	Georgia	32.12009104	-82.72574721	26.5838635440639	7855	295.48	0	0	0	0	0	0	0	0	0	0	0	0	0	0	0	0	0	0	0	0	0	0	0	0	0	0	0	0	0	0	0	0	0	0	0	0	0	0	0	0
512	13311	White, Georgia	White	Georgia	34.64624278	-83.74905525	127.957123270597	30798	240.69	0	0	0	0	0	0	0	0	0	0	0	0	0	0	0	0	0	0	0	0	0	0	0	0	0	0	0	0	0	0	0	0	0	0	0	0	0	0	0	0
513	13313	Whitfield, Georgia	Whitfield	Georgia	34.80987459	-84.96093476	360.214831646354	104628	290.46	0	0	0	0	0	0	0	0	0	0	0	0	0	0	0	0	0	0	0	0	0	0	0	0	0	0	0	0	0	0	0	0	0	0	0	0	0	0	0	0
514	13315	Wilcox, Georgia	Wilcox	Georgia	31.97496928	-83.43438555	22.8620598358486	8635	377.7	0	0	0	0	0	0	0	0	0	0	0	0	0	0	0	0	0	0	0	0	0	0	0	0	0	0	0	0	0	0	0	0	0	0	0	0	0	0	0	0
515	13317	Wilkes, Georgia	Wilkes	Georgia	33.78290391	-82.74286107	20.8247247012716	9777	469.49	0	0	0	0	0	0	0	0	0	0	0	0	0	0	0	0	0	0	0	0	0	0	0	0	0	0	0	0	0	0	0	0	0	0	0	0	0	0	0	0
516	13319	Wilkinson, Georgia	Wilkinson	Georgia	32.80291082	-83.17140684	20.0174375712593	8954	447.31	0	0	0	0	0	0	0	0	0	0	0	0	0	0	0	0	0	0	0	0	0	0	0	0	0	0	0	0	0	0	0	0	0	0	0	0	0	0	0	0
517	13321	Worth, Georgia	Worth	Georgia	31.55162306	-83.85090513	35.4774837918346	20247	570.7	0	0	0	0	0	0	0	0	0	0	0	0	0	0	0	0	0	0	0	0	0	0	0	0	0	0	0	0	0	0	0	0	0	0	0	0	0	0	0	0
518	16001	Ada, Idaho	Ada	Idaho	43.4526575	-116.2415516	457.53006897338	481587	1052.58	0	0	0	0	0	0	0	0	0	0	0	0	0	0	0	0	0	0	0	0	0	0	0	0	0	0	0	0	0	0	0	0	0	0	0	0	0	0	0	0
519	16003	Adams, Idaho	Adams	Idaho	44.89333571	-116.4545247	3.1502648452746	4294	1363.06	0	0	0	0	0	0	0	0	0	0	0	0	0	0	0	0	0	0	0	0	0	0	0	0	0	0	0	0	0	0	0	0	0	0	0	0	0	0	0	0
520	16005	Bannock, Idaho	Bannock	Idaho	42.67002716	-112.2233311	78.9647388915368	87808	1111.99	0	0	0	0	0	0	0	0	0	0	0	0	0	0	0	0	0	0	0	0	0	0	0	0	0	0	0	0	0	0	0	0	0	0	0	0	0	0	0	0
521	16007	Bear Lake, Idaho	Bear Lake	Idaho	42.28269683	-111.3289238	6.28346909046144	6125	974.78	0	0	0	0	0	0	0	0	0	0	0	0	0	0	0	0	0	0	0	0	0	0	0	0	0	0	0	0	0	0	0	0	0	0	0	0	0	0	0	0
522	16009	Benewah, Idaho	Benewah	Idaho	47.21754179	-116.6586851	11.9723931910072	9298	776.62	0	0	0	0	0	0	0	0	0	0	0	0	0	0	0	0	0	0	0	0	0	0	0	0	0	0	0	0	0	0	0	0	0	0	0	0	0	0	0	0
523	16011	Bingham, Idaho	Bingham	Idaho	43.2167288	-112.3978437	22.3550368198359	46811	2093.98	0	0	0	0	0	0	0	0	0	0	0	0	0	0	0	0	0	0	0	0	0	0	0	0	0	0	0	0	0	0	0	0	0	0	0	0	0	0	0	0
524	16013	Blaine, Idaho	Blaine	Idaho	43.4085812	-113.9752658	8.70823387892979	23021	2643.59	0	0	0	0	0	0	0	0	0	0	0	0	0	0	0	0	0	0	0	0	0	0	0	0	0	0	0	0	0	0	0	0	0	0	0	0	0	0	0	0
525	16015	Boise, Idaho	Boise	Idaho	43.98829931	-115.7309284	4.12322823866389	7831	1899.24	0	0	0	0	0	0	0	0	0	0	0	0	0	0	0	0	0	0	0	0	0	0	0	0	0	0	0	0	0	0	0	0	0	0	0	0	0	0	0	0
526	16017	Bonner, Idaho	Bonner	Idaho	48.29996017	-116.6017932	26.3690712972091	45739	1734.57	0	0	0	0	0	0	0	0	0	0	0	0	0	0	0	0	0	0	0	0	0	0	0	0	0	0	0	0	0	0	0	0	0	0	0	0	0	0	0	0
527	16019	Bonneville, Idaho	Bonneville	Idaho	43.38713372	-111.6161537	63.8032667409757	119062	1866.08	0	0	0	0	0	0	0	0	0	0	0	0	0	0	0	0	0	0	0	0	0	0	0	0	0	0	0	0	0	0	0	0	0	0	0	0	0	0	0	0
528	16021	Boundary, Idaho	Boundary	Idaho	48.76684761	-116.4630179	9.65267705114461	12245	1268.56	0	0	0	0	0	0	0	0	0	0	0	0	0	0	0	0	0	0	0	0	0	0	0	0	0	0	0	0	0	0	0	0	0	0	0	0	0	0	0	0
529	16023	Butte, Idaho	Butte	Idaho	43.72592209	-113.1735463	1.16370251874157	2597	2231.67	0	0	0	0	0	0	0	0	0	0	0	0	0	0	0	0	0	0	0	0	0	0	0	0	0	0	0	0	0	0	0	0	0	0	0	0	0	0	0	0
530	16025	Camas, Idaho	Camas	Idaho	43.46665742	-114.8065892	1.02932554048898	1106	1074.49	0	0	0	0	0	0	0	0	0	0	0	0	0	0	0	0	0	0	0	0	0	0	0	0	0	0	0	0	0	0	0	0	0	0	0	0	0	0	0	0
531	16027	Canyon, Idaho	Canyon	Idaho	43.61970148	-116.7095499	391.318930146245	229849	587.37	0	0	0	0	0	0	0	0	0	0	0	0	0	0	0	0	0	0	0	0	0	0	0	0	0	0	0	0	0	0	0	0	0	0	0	0	0	0	0	0
532	16029	Caribou, Idaho	Caribou	Idaho	42.77149116	-111.5597683	4.05577756993453	7155	1764.15	0	0	0	0	0	0	0	0	0	0	0	0	0	0	0	0	0	0	0	0	0	0	0	0	0	0	0	0	0	0	0	0	0	0	0	0	0	0	0	0
533	16031	Cassia, Idaho	Cassia	Idaho	42.28347888	-113.6012409	9.36812886927503	24030	2565.08	0	0	0	0	0	0	0	0	0	0	0	0	0	0	0	0	0	0	0	0	0	0	0	0	0	0	0	0	0	0	0	0	0	0	0	0	0	0	0	0
534	16033	Clark, Idaho	Clark	Idaho	44.28496071	-112.3505704	0.478973353210255	845	1764.19	0	0	0	0	0	0	0	0	0	0	0	0	0	0	0	0	0	0	0	0	0	0	0	0	0	0	0	0	0	0	0	0	0	0	0	0	0	0	0	0
535	16035	Clearwater, Idaho	Clearwater	Idaho	46.67459924	-115.6622393	3.56330399182833	8756	2457.27	0	0	0	0	0	0	0	0	0	0	0	0	0	0	0	0	0	0	0	0	0	0	0	0	0	0	0	0	0	0	0	0	0	0	0	0	0	0	0	0
536	16037	Custer, Idaho	Custer	Idaho	44.24186819	-114.2855494	0.876864989209379	4315	4920.94	0	0	0	0	0	0	0	0	0	0	0	0	0	0	0	0	0	0	0	0	0	0	0	0	0	0	0	0	0	0	0	0	0	0	0	0	0	0	0	0
537	16039	Elmore, Idaho	Elmore	Idaho	43.3507101	-115.4701578	8.9474231967581	27511	3074.74	0	0	0	0	0	0	0	0	0	0	0	0	0	0	0	0	0	0	0	0	0	0	0	0	0	0	0	0	0	0	0	0	0	0	0	0	0	0	0	0
538	16041	Franklin, Idaho	Franklin	Idaho	42.18332217	-111.8149666	20.90892652643	13876	663.64	0	0	0	0	0	0	0	0	0	0	0	0	0	0	0	0	0	0	0	0	0	0	0	0	0	0	0	0	0	0	0	0	0	0	0	0	0	0	0	0
539	16043	Fremont, Idaho	Fremont	Idaho	44.22800938	-111.4809943	7.02913288221816	13099	1863.53	0	0	0	0	0	0	0	0	0	0	0	0	0	0	0	0	0	0	0	0	0	0	0	0	0	0	0	0	0	0	0	0	0	0	0	0	0	0	0	0
540	16045	Gem, Idaho	Gem	Idaho	44.06482372	-116.398376	32.2909609556071	18112	560.9	0	0	0	0	0	0	0	0	0	0	0	0	0	0	0	0	0	0	0	0	0	0	0	0	0	0	0	0	0	0	0	0	0	0	0	0	0	0	0	0
541	16047	Gooding, Idaho	Gooding	Idaho	42.96927962	-114.8108306	20.8225304196332	15179	728.97	0	0	0	0	0	0	0	0	0	0	0	0	0	0	0	0	0	0	0	0	0	0	0	0	0	0	0	0	0	0	0	0	0	0	0	0	0	0	0	0
542	16049	Idaho, Idaho	Idaho	Idaho	45.84721541	-115.4634436	1.96606250774122	16667	8477.35	0	0	0	0	0	0	0	0	0	0	0	0	0	0	0	0	0	0	0	0	0	0	0	0	0	0	0	0	0	0	0	0	0	0	0	0	0	0	0	0
543	16051	Jefferson, Idaho	Jefferson	Idaho	43.82078483	-112.3131749	27.3168724279835	29871	1093.5	0	0	0	0	0	0	0	0	0	0	0	0	0	0	0	0	0	0	0	0	0	0	0	0	0	0	0	0	0	0	0	0	0	0	0	0	0	0	0	0
544	16053	Jerome, Idaho	Jerome	Idaho	42.68891267	-114.2655033	40.878797012626	24412	597.18	0	0	0	0	0	0	0	0	0	0	0	0	0	0	0	0	0	0	0	0	0	0	0	0	0	0	0	0	0	0	0	0	0	0	0	0	0	0	0	0
545	16055	Kootenai, Idaho	Kootenai	Idaho	47.67282258	-116.7020872	133.184097996978	165697	1244.12	0	0	0	0	0	0	0	0	0	0	0	0	0	0	0	0	0	0	0	0	0	0	0	0	0	0	0	0	0	0	0	0	0	0	0	0	0	0	0	0
546	16057	Latah, Idaho	Latah	Idaho	46.81587887	-116.7113698	37.275092936803	40108	1076	0	0	0	0	0	0	0	0	0	0	0	0	0	0	0	0	0	0	0	0	0	0	0	0	0	0	0	0	0	0	0	0	0	0	0	0	0	0	0	0
547	16059	Lemhi, Idaho	Lemhi	Idaho	44.9438088	-113.9309747	1.75899934040264	8027	4563.39	0	0	0	0	0	0	0	0	0	0	0	0	0	0	0	0	0	0	0	0	0	0	0	0	0	0	0	0	0	0	0	0	0	0	0	0	0	0	0	0
548	16061	Lewis, Idaho	Lewis	Idaho	46.23315327	-116.434146	8.01587301587302	3838	478.8	0	0	0	0	0	0	0	0	0	0	0	0	0	0	0	0	0	0	0	0	0	0	0	0	0	0	0	0	0	0	0	0	0	0	0	0	0	0	0	0
549	16063	Lincoln, Idaho	Lincoln	Idaho	43.0012336	-114.1358773	4.46641862478255	5366	1201.41	0	0	0	0	0	0	0	0	0	0	0	0	0	0	0	0	0	0	0	0	0	0	0	0	0	0	0	0	0	0	0	0	0	0	0	0	0	0	0	0
550	16065	Madison, Idaho	Madison	Idaho	43.78141028	-111.6538474	85.0514694912726	39907	469.21	0	0	0	0	0	0	0	0	0	0	0	0	0	0	0	0	0	0	0	0	0	0	0	0	0	0	0	0	0	0	0	0	0	0	0	0	0	0	0	0
551	16067	Minidoka, Idaho	Minidoka	Idaho	42.85518524	-113.6357257	27.7709579059914	21039	757.59	0	0	0	0	0	0	0	0	0	0	0	0	0	0	0	0	0	0	0	0	0	0	0	0	0	0	0	0	0	0	0	0	0	0	0	0	0	0	0	0
552	16069	Nez Perce, Idaho	Nez Perce	Idaho	46.32638236	-116.7500975	47.6458866393897	40408	848.09	0	0	0	0	0	0	0	0	0	0	0	0	0	0	0	0	0	0	0	0	0	0	0	0	0	0	0	0	0	0	0	0	0	0	0	0	0	0	0	0
553	16071	Oneida, Idaho	Oneida	Idaho	42.1949428	-112.5407838	3.77564455110578	4531	1200.06	0	0	0	0	0	0	0	0	0	0	0	0	0	0	0	0	0	0	0	0	0	0	0	0	0	0	0	0	0	0	0	0	0	0	0	0	0	0	0	0
554	16073	Owyhee, Idaho	Owyhee	Idaho	42.58016894	-116.1693871	1.54236313043751	11823	7665.51	0	0	0	0	0	0	0	0	0	0	0	0	0	0	0	0	0	0	0	0	0	0	0	0	0	0	0	0	0	0	0	0	0	0	0	0	0	0	0	0
555	16075	Payette, Idaho	Payette	Idaho	44.00545243	-116.7647695	58.8664684051417	23951	406.87	0	0	0	0	0	0	0	0	0	0	0	0	0	0	0	0	0	0	0	0	0	0	0	0	0	0	0	0	0	0	0	0	0	0	0	0	0	0	0	0
556	16077	Power, Idaho	Power	Idaho	42.69254894	-112.8395742	5.4698627015325	7681	1404.24	0	0	0	0	0	0	0	0	0	0	0	0	0	0	0	0	0	0	0	0	0	0	0	0	0	0	0	0	0	0	0	0	0	0	0	0	0	0	0	0
557	16079	Shoshone, Idaho	Shoshone	Idaho	47.35364087	-115.8916749	4.89873215548778	12882	2629.66	0	0	0	0	0	0	0	0	0	0	0	0	0	0	0	0	0	0	0	0	0	0	0	0	0	0	0	0	0	0	0	0	0	0	0	0	0	0	0	0
558	16081	Teton, Idaho	Teton	Idaho	43.75303583	-111.2056773	27.0146397899702	12142	449.46	0	0	0	0	0	0	0	0	0	0	0	0	0	0	0	0	0	0	0	0	0	0	0	0	0	0	0	0	0	0	0	0	0	0	0	0	0	0	0	0
559	16083	Twin Falls, Idaho	Twin Falls	Idaho	42.35440512	-114.6685381	45.2204600225899	86878	1921.21	0	0	0	0	0	0	0	0	0	0	0	0	0	0	0	0	0	0	0	0	0	0	0	0	0	0	0	0	0	0	0	0	0	0	0	0	0	0	0	0
560	16085	Valley, Idaho	Valley	Idaho	44.76728382	-115.5676773	3.10872911049742	11392	3664.52	0	0	0	0	0	0	0	0	0	0	0	0	0	0	0	0	0	0	0	0	0	0	0	0	0	0	0	0	0	0	0	0	0	0	0	0	0	0	0	0
561	16087	Washington, Idaho	Washington	Idaho	44.45275475	-116.7847688	7.01592589023937	10194	1452.98	0	0	0	0	0	0	0	0	0	0	0	0	0	0	0	0	0	0	0	0	0	0	0	0	0	0	0	0	0	0	0	0	0	0	0	0	0	0	0	0
562	17001	Adams, Illinois	Adams	Illinois	39.98815591	-91.18786813	76.5142656688494	65435	855.2	0	0	0	0	0	0	0	0	0	0	0	0	0	0	0	0	0	0	0	0	0	0	0	0	0	0	0	0	0	0	0	0	0	0	0	0	0	0	0	0
563	17003	Alexander, Illinois	Alexander	Illinois	37.18049267	-89.32910838	24.4618062927264	5761	235.51	0	0	0	0	0	0	0	0	0	0	0	0	0	0	0	0	0	0	0	0	0	0	0	0	0	0	0	0	0	0	0	0	0	0	0	0	0	0	0	0
564	17005	Bond, Illinois	Bond	Illinois	38.88829622	-89.43534887	43.1944882717997	16426	380.28	0	0	0	0	0	0	0	0	0	0	0	0	0	0	0	0	0	0	0	0	0	0	0	0	0	0	0	0	0	0	0	0	0	0	0	0	0	0	0	0
565	17007	Boone, Illinois	Boone	Illinois	42.32359279	-88.82345779	190.738102023368	53544	280.72	0	0	0	0	0	0	0	0	0	0	0	0	0	0	0	0	0	0	0	0	0	0	0	0	0	0	0	0	0	0	0	0	0	0	0	0	0	0	0	0
566	17009	Brown, Illinois	Brown	Illinois	39.96209138	-90.75068024	21.5241647851837	6578	305.61	0	0	0	0	0	0	0	0	0	0	0	0	0	0	0	0	0	0	0	0	0	0	0	0	0	0	0	0	0	0	0	0	0	0	0	0	0	0	0	0
567	17011	Bureau, Illinois	Bureau	Illinois	41.40385234	-89.5283051	37.5453091377743	32628	869.03	0	0	0	0	0	0	0	0	0	0	0	0	0	0	0	0	0	0	0	0	0	0	0	0	0	0	0	0	0	0	0	0	0	0	0	0	0	0	0	0
568	17013	Calhoun, Illinois	Calhoun	Illinois	39.16840183	-90.66330078	18.6707115278544	4739	253.82	0	0	0	0	0	0	0	0	0	0	0	0	0	0	0	0	0	0	0	0	0	0	0	0	0	0	0	0	0	0	0	0	0	0	0	0	0	0	0	0
569	17015	Carroll, Illinois	Carroll	Illinois	42.06823429	-89.93395545	32.1597985656797	14305	444.81	0	0	0	0	0	0	0	0	0	0	0	0	0	0	0	0	0	0	0	0	0	0	0	0	0	0	0	0	0	0	0	0	0	0	0	0	0	0	0	0
570	17017	Cass, Illinois	Cass	Illinois	39.96991073	-90.24734436	32.3213240381033	12147	375.82	0	0	0	0	0	0	0	0	0	0	0	0	0	0	0	0	0	0	0	0	0	0	0	0	0	0	0	0	0	0	0	0	0	0	0	0	0	0	0	0
571	17019	Champaign, Illinois	Champaign	Illinois	40.13919438	-88.20046615	210.474068274664	209689	996.27	0	0	0	0	0	0	0	0	0	0	0	0	0	0	0	0	0	0	0	0	0	0	0	0	0	0	0	0	0	0	0	0	0	0	0	0	0	0	0	0
572	17021	Christian, Illinois	Christian	Illinois	39.54581621	-89.27780482	45.5383574388903	32304	709.38	0	0	0	0	0	0	0	0	0	0	0	0	0	0	0	0	0	0	0	0	0	0	0	0	0	0	0	0	0	0	0	0	0	0	0	0	0	0	0	0
573	17023	Clark, Illinois	Clark	Illinois	39.33425789	-87.78705622	30.79454349647	15441	501.42	0	0	0	0	0	0	0	0	0	0	0	0	0	0	0	0	0	0	0	0	0	0	0	0	0	0	0	0	0	0	0	0	0	0	0	0	0	0	0	0
574	17025	Clay, Illinois	Clay	Illinois	38.75388572	-88.48914513	28.1516911513495	13184	468.32	0	0	0	0	0	0	0	0	0	0	0	0	0	0	0	0	0	0	0	0	0	0	0	0	0	0	0	0	0	0	0	0	0	0	0	0	0	0	0	0
575	17027	Clinton, Illinois	Clinton	Illinois	38.60704876	-89.42385254	79.229682127866	37562	474.09	0	0	0	0	0	0	0	0	0	0	0	0	0	0	0	0	0	0	0	0	0	0	0	0	0	0	0	0	0	0	0	0	0	0	0	0	0	0	0	0
576	17029	Coles, Illinois	Coles	Illinois	39.51949084	-88.22358557	99.5907847882115	50621	508.29	0	0	0	0	0	0	0	0	0	0	0	0	0	0	0	0	0	0	0	0	0	0	0	0	0	0	0	0	0	0	0	0	0	0	0	0	0	0	0	0
577	17031	Cook, Illinois	Cook	Illinois	41.84144849	-87.81658794	5448.07950662731	5150233	945.33	0	1	1	1	1	1	1	1	2	2	2	2	2	2	2	2	2	2	2	2	2	2	2	2	2	2	2	2	2	2	2	2	2	2	2	2	2	2	3	4
578	17033	Crawford, Illinois	Crawford	Illinois	39.0032229	-87.75954624	42.077857674188	18667	443.63	0	0	0	0	0	0	0	0	0	0	0	0	0	0	0	0	0	0	0	0	0	0	0	0	0	0	0	0	0	0	0	0	0	0	0	0	0	0	0	0
579	17035	Cumberland, Illinois	Cumberland	Illinois	39.27432424	-88.2401158	31.1138084503786	10766	346.02	0	0	0	0	0	0	0	0	0	0	0	0	0	0	0	0	0	0	0	0	0	0	0	0	0	0	0	0	0	0	0	0	0	0	0	0	0	0	0	0
580	17039	De Witt, Illinois	De Witt	Illinois	40.17514519	-88.90959682	39.3398908203567	15638	397.51	0	0	0	0	0	0	0	0	0	0	0	0	0	0	0	0	0	0	0	0	0	0	0	0	0	0	0	0	0	0	0	0	0	0	0	0	0	0	0	0
581	17037	DeKalb, Illinois	DeKalb	Illinois	41.89373302	-88.76958483	166.157672142054	104897	631.31	0	0	0	0	0	0	0	0	0	0	0	0	0	0	0	0	0	0	0	0	0	0	0	0	0	0	0	0	0	0	0	0	0	0	0	0	0	0	0	0
582	17041	Douglas, Illinois	Douglas	Illinois	39.76768052	-88.21854195	46.7167474679595	19465	416.66	0	0	0	0	0	0	0	0	0	0	0	0	0	0	0	0	0	0	0	0	0	0	0	0	0	0	0	0	0	0	0	0	0	0	0	0	0	0	0	0
583	17043	DuPage, Illinois	DuPage	Illinois	41.85116968	-88.08642662	2818.07938931298	922921	327.5	0	0	0	0	0	0	0	0	0	0	0	0	0	0	0	0	0	0	0	0	0	0	0	0	0	0	0	0	0	0	0	0	0	0	0	0	0	0	0	0
584	17045	Edgar, Illinois	Edgar	Illinois	39.6809186	-87.74759563	27.5293966665062	17161	623.37	0	0	0	0	0	0	0	0	0	0	0	0	0	0	0	0	0	0	0	0	0	0	0	0	0	0	0	0	0	0	0	0	0	0	0	0	0	0	0	0
585	17047	Edwards, Illinois	Edwards	Illinois	38.41353228	-88.05720863	28.7519107993885	6395	222.42	0	0	0	0	0	0	0	0	0	0	0	0	0	0	0	0	0	0	0	0	0	0	0	0	0	0	0	0	0	0	0	0	0	0	0	0	0	0	0	0
586	17049	Effingham, Illinois	Effingham	Illinois	39.05935711	-88.58969584	71.0305359455282	34008	478.78	0	0	0	0	0	0	0	0	0	0	0	0	0	0	0	0	0	0	0	0	0	0	0	0	0	0	0	0	0	0	0	0	0	0	0	0	0	0	0	0
587	17051	Fayette, Illinois	Fayette	Illinois	39.00072038	-89.02452658	29.7789191603394	21336	716.48	0	0	0	0	0	0	0	0	0	0	0	0	0	0	0	0	0	0	0	0	0	0	0	0	0	0	0	0	0	0	0	0	0	0	0	0	0	0	0	0
588	17053	Ford, Illinois	Ford	Illinois	40.59706922	-88.22350769	26.689592685639	12961	485.62	0	0	0	0	0	0	0	0	0	0	0	0	0	0	0	0	0	0	0	0	0	0	0	0	0	0	0	0	0	0	0	0	0	0	0	0	0	0	0	0
589	17055	Franklin, Illinois	Franklin	Illinois	37.99189086	-88.92567818	94.0815378219081	38469	408.89	0	0	0	0	0	0	0	0	0	0	0	0	0	0	0	0	0	0	0	0	0	0	0	0	0	0	0	0	0	0	0	0	0	0	0	0	0	0	0	0
590	17057	Fulton, Illinois	Fulton	Illinois	40.47289135	-90.20862357	39.6723622038147	34340	865.59	0	0	0	0	0	0	0	0	0	0	0	0	0	0	0	0	0	0	0	0	0	0	0	0	0	0	0	0	0	0	0	0	0	0	0	0	0	0	0	0
591	17059	Gallatin, Illinois	Gallatin	Illinois	37.76430935	-88.22953869	14.9441297551614	4828	323.07	0	0	0	0	0	0	0	0	0	0	0	0	0	0	0	0	0	0	0	0	0	0	0	0	0	0	0	0	0	0	0	0	0	0	0	0	0	0	0	0
592	17061	Greene, Illinois	Greene	Illinois	39.35907414	-90.388865	23.8830982284262	12969	543.02	0	0	0	0	0	0	0	0	0	0	0	0	0	0	0	0	0	0	0	0	0	0	0	0	0	0	0	0	0	0	0	0	0	0	0	0	0	0	0	0
593	17063	Grundy, Illinois	Grundy	Illinois	41.28569601	-88.41905692	122.127069179983	51054	418.04	0	0	0	0	0	0	0	0	0	0	0	0	0	0	0	0	0	0	0	0	0	0	0	0	0	0	0	0	0	0	0	0	0	0	0	0	0	0	0	0
594	17065	Hamilton, Illinois	Hamilton	Illinois	38.08163641	-88.53883373	18.671635953712	8116	434.67	0	0	0	0	0	0	0	0	0	0	0	0	0	0	0	0	0	0	0	0	0	0	0	0	0	0	0	0	0	0	0	0	0	0	0	0	0	0	0	0
595	17067	Hancock, Illinois	Hancock	Illinois	40.40423981	-91.16313899	22.309853476623	17708	793.73	0	0	0	0	0	0	0	0	0	0	0	0	0	0	0	0	0	0	0	0	0	0	0	0	0	0	0	0	0	0	0	0	0	0	0	0	0	0	0	0
596	17069	Hardin, Illinois	Hardin	Illinois	37.51810645	-88.26873022	21.5231228524756	3821	177.53	0	0	0	0	0	0	0	0	0	0	0	0	0	0	0	0	0	0	0	0	0	0	0	0	0	0	0	0	0	0	0	0	0	0	0	0	0	0	0	0
597	17071	Henderson, Illinois	Henderson	Illinois	40.81908672	-90.92491462	17.5416369731042	6646	378.87	0	0	0	0	0	0	0	0	0	0	0	0	0	0	0	0	0	0	0	0	0	0	0	0	0	0	0	0	0	0	0	0	0	0	0	0	0	0	0	0
598	17073	Henry, Illinois	Henry	Illinois	41.3533994	-90.13296166	59.4332859451512	48913	822.99	0	0	0	0	0	0	0	0	0	0	0	0	0	0	0	0	0	0	0	0	0	0	0	0	0	0	0	0	0	0	0	0	0	0	0	0	0	0	0	0
599	17075	Iroquois, Illinois	Iroquois	Illinois	40.74717633	-87.82466784	24.2669960262056	27114	1117.32	0	0	0	0	0	0	0	0	0	0	0	0	0	0	0	0	0	0	0	0	0	0	0	0	0	0	0	0	0	0	0	0	0	0	0	0	0	0	0	0
600	17077	Jackson, Illinois	Jackson	Illinois	37.78595185	-89.38232563	97.1613477605807	56750	584.08	0	0	0	0	0	0	0	0	0	0	0	0	0	0	0	0	0	0	0	0	0	0	0	0	0	0	0	0	0	0	0	0	0	0	0	0	0	0	0	0
601	17079	Jasper, Illinois	Jasper	Illinois	39.01054275	-88.15437049	19.4333784958848	9610	494.51	0	0	0	0	0	0	0	0	0	0	0	0	0	0	0	0	0	0	0	0	0	0	0	0	0	0	0	0	0	0	0	0	0	0	0	0	0	0	0	0
602	17081	Jefferson, Illinois	Jefferson	Illinois	38.29980057	-88.9240025	65.9768545266733	37684	571.17	0	0	0	0	0	0	0	0	0	0	0	0	0	0	0	0	0	0	0	0	0	0	0	0	0	0	0	0	0	0	0	0	0	0	0	0	0	0	0	0
603	17083	Jersey, Illinois	Jersey	Illinois	39.08869046	-90.35393073	58.9622769247434	21773	369.27	0	0	0	0	0	0	0	0	0	0	0	0	0	0	0	0	0	0	0	0	0	0	0	0	0	0	0	0	0	0	0	0	0	0	0	0	0	0	0	0
604	17085	Jo Daviess, Illinois	Jo Daviess	Illinois	42.36542373	-90.21094405	35.3274883960805	21235	601.09	0	0	0	0	0	0	0	0	0	0	0	0	0	0	0	0	0	0	0	0	0	0	0	0	0	0	0	0	0	0	0	0	0	0	0	0	0	0	0	0
605	17087	Johnson, Illinois	Johnson	Illinois	37.45939802	-88.88165419	36.1043265875785	12417	343.92	0	0	0	0	0	0	0	0	0	0	0	0	0	0	0	0	0	0	0	0	0	0	0	0	0	0	0	0	0	0	0	0	0	0	0	0	0	0	0	0
606	17089	Kane, Illinois	Kane	Illinois	41.93842729	-88.42861412	1023.73379994616	532403	520.06	0	0	0	0	0	0	0	0	0	0	0	0	0	0	0	0	0	0	0	0	0	0	0	0	0	0	0	0	0	0	0	0	0	0	0	0	0	0	0	0
607	17091	Kankakee, Illinois	Kankakee	Illinois	41.13746989	-87.86205334	162.383232824879	109862	676.56	0	0	0	0	0	0	0	0	0	0	0	0	0	0	0	0	0	0	0	0	0	0	0	0	0	0	0	0	0	0	0	0	0	0	0	0	0	0	0	0
608	17093	Kendall, Illinois	Kendall	Illinois	41.59081014	-88.42869583	402.665917462696	128990	320.34	0	0	0	0	0	0	0	0	0	0	0	0	0	0	0	0	0	0	0	0	0	0	0	0	0	0	0	0	0	0	0	0	0	0	0	0	0	0	0	0
609	17095	Knox, Illinois	Knox	Illinois	40.93148779	-90.2133034	69.3742235374586	49699	716.39	0	0	0	0	0	0	0	0	0	0	0	0	0	0	0	0	0	0	0	0	0	0	0	0	0	0	0	0	0	0	0	0	0	0	0	0	0	0	0	0
610	17099	LaSalle, Illinois	LaSalle	Illinois	41.3442613	-88.88633881	95.7334907322574	108669	1135.12	0	0	0	0	0	0	0	0	0	0	0	0	0	0	0	0	0	0	0	0	0	0	0	0	0	0	0	0	0	0	0	0	0	0	0	0	0	0	0	0
611	17097	Lake, Illinois	Lake	Illinois	42.3224907	-88.00367925	1569.93936935109	696535	443.67	0	0	0	0	0	0	0	0	0	0	0	0	0	0	0	0	0	0	0	0	0	0	0	0	0	0	0	0	0	0	0	0	0	0	0	0	0	0	0	0
612	17101	Lawrence, Illinois	Lawrence	Illinois	38.71987914	-87.72884035	42.1247783330646	15678	372.18	0	0	0	0	0	0	0	0	0	0	0	0	0	0	0	0	0	0	0	0	0	0	0	0	0	0	0	0	0	0	0	0	0	0	0	0	0	0	0	0
613	17103	Lee, Illinois	Lee	Illinois	41.74583951	-89.29977132	47.0354531659539	34096	724.9	0	0	0	0	0	0	0	0	0	0	0	0	0	0	0	0	0	0	0	0	0	0	0	0	0	0	0	0	0	0	0	0	0	0	0	0	0	0	0	0
614	17105	Livingston, Illinois	Livingston	Illinois	40.89188292	-88.55784752	34.136111616505	35648	1044.29	0	0	0	0	0	0	0	0	0	0	0	0	0	0	0	0	0	0	0	0	0	0	0	0	0	0	0	0	0	0	0	0	0	0	0	0	0	0	0	0
615	17107	Logan, Illinois	Logan	Illinois	40.12581572	-89.36638784	46.3029479338576	28618	618.06	0	0	0	0	0	0	0	0	0	0	0	0	0	0	0	0	0	0	0	0	0	0	0	0	0	0	0	0	0	0	0	0	0	0	0	0	0	0	0	0
616	17115	Macon, Illinois	Macon	Illinois	39.86064913	-88.96342505	179.11277962424	104009	580.69	0	0	0	0	0	0	0	0	0	0	0	0	0	0	0	0	0	0	0	0	0	0	0	0	0	0	0	0	0	0	0	0	0	0	0	0	0	0	0	0
617	17117	Macoupin, Illinois	Macoupin	Illinois	39.26119767	-89.92424028	52.0633669791751	44926	862.91	0	0	0	0	0	0	0	0	0	0	0	0	0	0	0	0	0	0	0	0	0	0	0	0	0	0	0	0	0	0	0	0	0	0	0	0	0	0	0	0
618	17119	Madison, Illinois	Madison	Illinois	38.83042506	-89.90422563	367.486514435842	262966	715.58	0	0	0	0	0	0	0	0	0	0	0	0	0	0	0	0	0	0	0	0	0	0	0	0	0	0	0	0	0	0	0	0	0	0	0	0	0	0	0	0
619	17121	Marion, Illinois	Marion	Illinois	38.64963204	-88.91899208	65.0027954434272	37205	572.36	0	0	0	0	0	0	0	0	0	0	0	0	0	0	0	0	0	0	0	0	0	0	0	0	0	0	0	0	0	0	0	0	0	0	0	0	0	0	0	0
620	17123	Marshall, Illinois	Marshall	Illinois	41.0327901	-89.34510444	29.5716021613796	11438	386.79	0	0	0	0	0	0	0	0	0	0	0	0	0	0	0	0	0	0	0	0	0	0	0	0	0	0	0	0	0	0	0	0	0	0	0	0	0	0	0	0
621	17125	Mason, Illinois	Mason	Illinois	40.23917274	-89.91824452	24.7737556561086	13359	539.24	0	0	0	0	0	0	0	0	0	0	0	0	0	0	0	0	0	0	0	0	0	0	0	0	0	0	0	0	0	0	0	0	0	0	0	0	0	0	0	0
622	17127	Massac, Illinois	Massac	Illinois	37.22078441	-88.71036614	58.05581316921	13772	237.22	0	0	0	0	0	0	0	0	0	0	0	0	0	0	0	0	0	0	0	0	0	0	0	0	0	0	0	0	0	0	0	0	0	0	0	0	0	0	0	0
623	17109	McDonough, Illinois	McDonough	Illinois	40.45674722	-90.67775541	50.3588334096809	29682	589.41	0	0	0	0	0	0	0	0	0	0	0	0	0	0	0	0	0	0	0	0	0	0	0	0	0	0	0	0	0	0	0	0	0	0	0	0	0	0	0	0
624	17111	McHenry, Illinois	McHenry	Illinois	42.32451172	-88.45248227	510.260788832336	307774	603.17	0	0	0	0	0	0	0	0	0	0	0	0	0	0	0	0	0	0	0	0	0	0	0	0	0	0	0	0	0	0	0	0	0	0	0	0	0	0	0	0
625	17113	McLean, Illinois	McLean	Illinois	40.48996987	-88.84621113	144.9382277882	171517	1183.38	0	0	0	0	0	0	0	0	0	0	0	0	0	0	0	0	0	0	0	0	0	0	0	0	0	0	0	0	0	0	0	0	0	0	0	0	0	0	0	0
626	17129	Menard, Illinois	Menard	Illinois	40.02742725	-89.80246001	38.7864139422465	12196	314.44	0	0	0	0	0	0	0	0	0	0	0	0	0	0	0	0	0	0	0	0	0	0	0	0	0	0	0	0	0	0	0	0	0	0	0	0	0	0	0	0
627	17131	Mercer, Illinois	Mercer	Illinois	41.20596782	-90.74290052	27.5071275837491	15437	561.2	0	0	0	0	0	0	0	0	0	0	0	0	0	0	0	0	0	0	0	0	0	0	0	0	0	0	0	0	0	0	0	0	0	0	0	0	0	0	0	0
628	17133	Monroe, Illinois	Monroe	Illinois	38.27594376	-90.17761038	89.9638970416353	34637	385.01	0	0	0	0	0	0	0	0	0	0	0	0	0	0	0	0	0	0	0	0	0	0	0	0	0	0	0	0	0	0	0	0	0	0	0	0	0	0	0	0
629	17135	Montgomery, Illinois	Montgomery	Illinois	39.23198845	-89.47809254	40.3785757933181	28414	703.69	0	0	0	0	0	0	0	0	0	0	0	0	0	0	0	0	0	0	0	0	0	0	0	0	0	0	0	0	0	0	0	0	0	0	0	0	0	0	0	0
630	17137	Morgan, Illinois	Morgan	Illinois	39.71654544	-90.20255104	59.1747393589901	33658	568.79	0	0	0	0	0	0	0	0	0	0	0	0	0	0	0	0	0	0	0	0	0	0	0	0	0	0	0	0	0	0	0	0	0	0	0	0	0	0	0	0
631	17139	Moultrie, Illinois	Moultrie	Illinois	39.64187451	-88.62099969	43.1654462106329	14501	335.94	0	0	0	0	0	0	0	0	0	0	0	0	0	0	0	0	0	0	0	0	0	0	0	0	0	0	0	0	0	0	0	0	0	0	0	0	0	0	0	0
632	17141	Ogle, Illinois	Ogle	Illinois	42.04165196	-89.32184679	66.7611426763516	50643	758.57	0	0	0	0	0	0	0	0	0	0	0	0	0	0	0	0	0	0	0	0	0	0	0	0	0	0	0	0	0	0	0	0	0	0	0	0	0	0	0	0
633	17143	Peoria, Illinois	Peoria	Illinois	40.78702156	-89.76078901	289.367096784613	179179	619.21	0	0	0	0	0	0	0	0	0	0	0	0	0	0	0	0	0	0	0	0	0	0	0	0	0	0	0	0	0	0	0	0	0	0	0	0	0	0	0	0
634	17145	Perry, Illinois	Perry	Illinois	38.08510853	-89.36856219	47.3469757334299	20916	441.76	0	0	0	0	0	0	0	0	0	0	0	0	0	0	0	0	0	0	0	0	0	0	0	0	0	0	0	0	0	0	0	0	0	0	0	0	0	0	0	0
635	17147	Piatt, Illinois	Piatt	Illinois	40.01360584	-88.59319339	37.2131147540984	16344	439.2	0	0	0	0	0	0	0	0	0	0	0	0	0	0	0	0	0	0	0	0	0	0	0	0	0	0	0	0	0	0	0	0	0	0	0	0	0	0	0	0
636	17149	Pike, Illinois	Pike	Illinois	39.62265059	-90.8877017	18.717072818687	15561	831.38	0	0	0	0	0	0	0	0	0	0	0	0	0	0	0	0	0	0	0	0	0	0	0	0	0	0	0	0	0	0	0	0	0	0	0	0	0	0	0	0
637	17151	Pope, Illinois	Pope	Illinois	37.41391284	-88.56152109	11.3268432898555	4177	368.77	0	0	0	0	0	0	0	0	0	0	0	0	0	0	0	0	0	0	0	0	0	0	0	0	0	0	0	0	0	0	0	0	0	0	0	0	0	0	0	0
638	17153	Pulaski, Illinois	Pulaski	Illinois	37.22631423	-89.13085001	26.7848177527864	5335	199.18	0	0	0	0	0	0	0	0	0	0	0	0	0	0	0	0	0	0	0	0	0	0	0	0	0	0	0	0	0	0	0	0	0	0	0	0	0	0	0	0
639	17155	Putnam, Illinois	Putnam	Illinois	41.2013541	-89.2869272	35.8329170829171	5739	160.16	0	0	0	0	0	0	0	0	0	0	0	0	0	0	0	0	0	0	0	0	0	0	0	0	0	0	0	0	0	0	0	0	0	0	0	0	0	0	0	0
640	17157	Randolph, Illinois	Randolph	Illinois	38.05095369	-89.82512254	55.2250217202433	31782	575.5	0	0	0	0	0	0	0	0	0	0	0	0	0	0	0	0	0	0	0	0	0	0	0	0	0	0	0	0	0	0	0	0	0	0	0	0	0	0	0	0
641	17159	Richland, Illinois	Richland	Illinois	38.71240969	-88.08475366	43.0928636906581	15513	359.99	0	0	0	0	0	0	0	0	0	0	0	0	0	0	0	0	0	0	0	0	0	0	0	0	0	0	0	0	0	0	0	0	0	0	0	0	0	0	0	0
642	17161	Rock Island, Illinois	Rock Island	Illinois	41.46613806	-90.57042164	331.772051258068	141879	427.64	0	0	0	0	0	0	0	0	0	0	0	0	0	0	0	0	0	0	0	0	0	0	0	0	0	0	0	0	0	0	0	0	0	0	0	0	0	0	0	0
643	17165	Saline, Illinois	Saline	Illinois	37.75332999	-88.54119706	61.8477173397925	23491	379.82	0	0	0	0	0	0	0	0	0	0	0	0	0	0	0	0	0	0	0	0	0	0	0	0	0	0	0	0	0	0	0	0	0	0	0	0	0	0	0	0
644	17167	Sangamon, Illinois	Sangamon	Illinois	39.75836914	-89.65872023	224.199009558908	194672	868.3	0	0	0	0	0	0	0	0	0	0	0	0	0	0	0	0	0	0	0	0	0	0	0	0	0	0	0	0	0	0	0	0	0	0	0	0	0	0	0	0
645	17169	Schuyler, Illinois	Schuyler	Illinois	40.1571798	-90.61114163	15.4778512132092	6768	437.27	0	0	0	0	0	0	0	0	0	0	0	0	0	0	0	0	0	0	0	0	0	0	0	0	0	0	0	0	0	0	0	0	0	0	0	0	0	0	0	0
646	17171	Scott, Illinois	Scott	Illinois	39.6429169	-90.47814431	19.7321748834243	4951	250.91	0	0	0	0	0	0	0	0	0	0	0	0	0	0	0	0	0	0	0	0	0	0	0	0	0	0	0	0	0	0	0	0	0	0	0	0	0	0	0	0
647	17173	Shelby, Illinois	Shelby	Illinois	39.39133527	-88.80611122	28.5213310130254	21634	758.52	0	0	0	0	0	0	0	0	0	0	0	0	0	0	0	0	0	0	0	0	0	0	0	0	0	0	0	0	0	0	0	0	0	0	0	0	0	0	0	0
648	17163	St. Clair, Illinois	St. Clair	Illinois	38.46996033	-89.93063427	394.803575772318	259686	657.76	0	0	0	0	0	0	0	0	0	0	0	0	0	0	0	0	0	0	0	0	0	0	0	0	0	0	0	0	0	0	0	0	0	0	0	0	0	0	0	0
649	17175	Stark, Illinois	Stark	Illinois	41.09309773	-89.79745866	18.5434601499583	5342	288.08	0	0	0	0	0	0	0	0	0	0	0	0	0	0	0	0	0	0	0	0	0	0	0	0	0	0	0	0	0	0	0	0	0	0	0	0	0	0	0	0
650	17177	Stephenson, Illinois	Stephenson	Illinois	42.35129217	-89.662598	78.8244880606533	44498	564.52	0	0	0	0	0	0	0	0	0	0	0	0	0	0	0	0	0	0	0	0	0	0	0	0	0	0	0	0	0	0	0	0	0	0	0	0	0	0	0	0
651	17179	Tazewell, Illinois	Tazewell	Illinois	40.50716185	-89.51404662	203.0956746845	131803	648.97	0	0	0	0	0	0	0	0	0	0	0	0	0	0	0	0	0	0	0	0	0	0	0	0	0	0	0	0	0	0	0	0	0	0	0	0	0	0	0	0
652	17181	Union, Illinois	Union	Illinois	37.47119609	-89.25548938	40.2771731243651	16653	413.46	0	0	0	0	0	0	0	0	0	0	0	0	0	0	0	0	0	0	0	0	0	0	0	0	0	0	0	0	0	0	0	0	0	0	0	0	0	0	0	0
653	17183	Vermilion, Illinois	Vermilion	Illinois	40.18417171	-87.73384359	84.3282834466868	75758	898.37	0	0	0	0	0	0	0	0	0	0	0	0	0	0	0	0	0	0	0	0	0	0	0	0	0	0	0	0	0	0	0	0	0	0	0	0	0	0	0	0
654	17185	Wabash, Illinois	Wabash	Illinois	38.44272901	-87.84922065	51.6013437849944	11520	223.25	0	0	0	0	0	0	0	0	0	0	0	0	0	0	0	0	0	0	0	0	0	0	0	0	0	0	0	0	0	0	0	0	0	0	0	0	0	0	0	0
655	17187	Warren, Illinois	Warren	Illinois	40.84925021	-90.6147432	31.0539997418927	16844	542.41	0	0	0	0	0	0	0	0	0	0	0	0	0	0	0	0	0	0	0	0	0	0	0	0	0	0	0	0	0	0	0	0	0	0	0	0	0	0	0	0
656	17189	Washington, Illinois	Washington	Illinois	38.35309213	-89.40982703	24.6849280978367	13887	562.57	0	0	0	0	0	0	0	0	0	0	0	0	0	0	0	0	0	0	0	0	0	0	0	0	0	0	0	0	0	0	0	0	0	0	0	0	0	0	0	0
657	17191	Wayne, Illinois	Wayne	Illinois	38.42955355	-88.42586459	22.7161289418753	16215	713.81	0	0	0	0	0	0	0	0	0	0	0	0	0	0	0	0	0	0	0	0	0	0	0	0	0	0	0	0	0	0	0	0	0	0	0	0	0	0	0	0
658	17193	White, Illinois	White	Illinois	38.08706198	-88.17657461	27.3601875618974	13537	494.77	0	0	0	0	0	0	0	0	0	0	0	0	0	0	0	0	0	0	0	0	0	0	0	0	0	0	0	0	0	0	0	0	0	0	0	0	0	0	0	0
659	17195	Whiteside, Illinois	Whiteside	Illinois	41.75509713	-89.91556058	80.6357325538911	55175	684.25	0	0	0	0	0	0	0	0	0	0	0	0	0	0	0	0	0	0	0	0	0	0	0	0	0	0	0	0	0	0	0	0	0	0	0	0	0	0	0	0
660	17197	Will, Illinois	Will	Illinois	41.44619267	-87.97862712	825.349201228328	690743	836.91	0	0	0	0	0	0	0	0	0	0	0	0	0	0	0	0	0	0	0	0	0	0	0	0	0	0	0	0	0	0	0	0	0	0	0	0	0	0	0	0
661	17199	Williamson, Illinois	Williamson	Illinois	37.73033511	-88.92994027	158.507675830061	66597	420.15	0	0	0	0	0	0	0	0	0	0	0	0	0	0	0	0	0	0	0	0	0	0	0	0	0	0	0	0	0	0	0	0	0	0	0	0	0	0	0	0
662	17201	Winnebago, Illinois	Winnebago	Illinois	42.33641854	-89.16085327	550.4363409693	282572	513.36	0	0	0	0	0	0	0	0	0	0	0	0	0	0	0	0	0	0	0	0	0	0	0	0	0	0	0	0	0	0	0	0	0	0	0	0	0	0	0	0
663	17203	Woodford, Illinois	Woodford	Illinois	40.78579374	-89.20973757	72.8666161424782	38459	527.8	0	0	0	0	0	0	0	0	0	0	0	0	0	0	0	0	0	0	0	0	0	0	0	0	0	0	0	0	0	0	0	0	0	0	0	0	0	0	0	0
664	18001	Adams, Indiana	Adams	Indiana	40.7457653	-84.93671406	105.527534436481	35777	339.03	0	0	0	0	0	0	0	0	0	0	0	0	0	0	0	0	0	0	0	0	0	0	0	0	0	0	0	0	0	0	0	0	0	0	0	0	0	0	0	0
665	18003	Allen, Indiana	Allen	Indiana	41.09194313	-85.06800636	577.047359693295	379299	657.31	0	0	0	0	0	0	0	0	0	0	0	0	0	0	0	0	0	0	0	0	0	0	0	0	0	0	0	0	0	0	0	0	0	0	0	0	0	0	0	0
666	18005	Bartholomew, Indiana	Bartholomew	Indiana	39.20744865	-85.89558181	205.890737509523	83779	406.91	0	0	0	0	0	0	0	0	0	0	0	0	0	0	0	0	0	0	0	0	0	0	0	0	0	0	0	0	0	0	0	0	0	0	0	0	0	0	0	0
667	18007	Benton, Indiana	Benton	Indiana	40.60626947	-87.31093999	21.5245312730673	8748	406.42	0	0	0	0	0	0	0	0	0	0	0	0	0	0	0	0	0	0	0	0	0	0	0	0	0	0	0	0	0	0	0	0	0	0	0	0	0	0	0	0
668	18009	Blackford, Indiana	Blackford	Indiana	40.47388153	-85.32499702	71.2260722074146	11758	165.08	0	0	0	0	0	0	0	0	0	0	0	0	0	0	0	0	0	0	0	0	0	0	0	0	0	0	0	0	0	0	0	0	0	0	0	0	0	0	0	0
669	18011	Boone, Indiana	Boone	Indiana	40.0509304	-86.46841646	160.419474592703	67843	422.91	0	0	0	0	0	0	0	0	0	0	0	0	0	0	0	0	0	0	0	0	0	0	0	0	0	0	0	0	0	0	0	0	0	0	0	0	0	0	0	0
670	18013	Brown, Indiana	Brown	Indiana	39.19605589	-86.22868909	48.3748958266556	15092	311.98	0	0	0	0	0	0	0	0	0	0	0	0	0	0	0	0	0	0	0	0	0	0	0	0	0	0	0	0	0	0	0	0	0	0	0	0	0	0	0	0
671	18015	Carroll, Indiana	Carroll	Indiana	40.5807832	-86.56198812	54.4221159529311	20257	372.22	0	0	0	0	0	0	0	0	0	0	0	0	0	0	0	0	0	0	0	0	0	0	0	0	0	0	0	0	0	0	0	0	0	0	0	0	0	0	0	0
672	18017	Cass, Indiana	Cass	Indiana	40.76135835	-86.34830753	91.4448623074124	37689	412.15	0	0	0	0	0	0	0	0	0	0	0	0	0	0	0	0	0	0	0	0	0	0	0	0	0	0	0	0	0	0	0	0	0	0	0	0	0	0	0	0
673	18019	Clark, Indiana	Clark	Indiana	38.48015445	-85.70510334	317.282626186773	118302	372.86	0	0	0	0	0	0	0	0	0	0	0	0	0	0	0	0	0	0	0	0	0	0	0	0	0	0	0	0	0	0	0	0	0	0	0	0	0	0	0	0
674	18021	Clay, Indiana	Clay	Indiana	39.39561833	-87.11723506	73.3484365385691	26225	357.54	0	0	0	0	0	0	0	0	0	0	0	0	0	0	0	0	0	0	0	0	0	0	0	0	0	0	0	0	0	0	0	0	0	0	0	0	0	0	0	0
675	18023	Clinton, Indiana	Clinton	Indiana	40.30319754	-86.47277257	79.9837065198608	32399	405.07	0	0	0	0	0	0	0	0	0	0	0	0	0	0	0	0	0	0	0	0	0	0	0	0	0	0	0	0	0	0	0	0	0	0	0	0	0	0	0	0
676	18025	Crawford, Indiana	Crawford	Indiana	38.28814402	-86.44518825	34.606072503599	10577	305.64	0	0	0	0	0	0	0	0	0	0	0	0	0	0	0	0	0	0	0	0	0	0	0	0	0	0	0	0	0	0	0	0	0	0	0	0	0	0	0	0
677	18027	Daviess, Indiana	Daviess	Indiana	38.70186039	-87.07185406	77.6525646697246	33351	429.49	0	0	0	0	0	0	0	0	0	0	0	0	0	0	0	0	0	0	0	0	0	0	0	0	0	0	0	0	0	0	0	0	0	0	0	0	0	0	0	0
678	18033	DeKalb, Indiana	DeKalb	Indiana	41.39804622	-84.99906934	119.825257703544	43475	362.82	0	0	0	0	0	0	0	0	0	0	0	0	0	0	0	0	0	0	0	0	0	0	0	0	0	0	0	0	0	0	0	0	0	0	0	0	0	0	0	0
679	18029	Dearborn, Indiana	Dearborn	Indiana	39.14647946	-84.97333539	162.14142871193	49458	305.03	0	0	0	0	0	0	0	0	0	0	0	0	0	0	0	0	0	0	0	0	0	0	0	0	0	0	0	0	0	0	0	0	0	0	0	0	0	0	0	0
680	18031	Decatur, Indiana	Decatur	Indiana	39.30712658	-85.50087166	71.2859328448345	26559	372.57	0	0	0	0	0	0	0	0	0	0	0	0	0	0	0	0	0	0	0	0	0	0	0	0	0	0	0	0	0	0	0	0	0	0	0	0	0	0	0	0
681	18035	Delaware, Indiana	Delaware	Indiana	40.22787247	-85.39732772	291.071610731409	114135	392.12	0	0	0	0	0	0	0	0	0	0	0	0	0	0	0	0	0	0	0	0	0	0	0	0	0	0	0	0	0	0	0	0	0	0	0	0	0	0	0	0
682	18037	Dubois, Indiana	Dubois	Indiana	38.36597551	-86.8792417	100.021063964238	42736	427.27	0	0	0	0	0	0	0	0	0	0	0	0	0	0	0	0	0	0	0	0	0	0	0	0	0	0	0	0	0	0	0	0	0	0	0	0	0	0	0	0
683	18039	Elkhart, Indiana	Elkhart	Indiana	41.59761169	-85.85875695	445.497333592417	206341	463.17	0	0	0	0	0	0	0	0	0	0	0	0	0	0	0	0	0	0	0	0	0	0	0	0	0	0	0	0	0	0	0	0	0	0	0	0	0	0	0	0
684	18041	Fayette, Indiana	Fayette	Indiana	39.63684962	-85.17797541	107.446165294637	23102	215.01	0	0	0	0	0	0	0	0	0	0	0	0	0	0	0	0	0	0	0	0	0	0	0	0	0	0	0	0	0	0	0	0	0	0	0	0	0	0	0	0
685	18043	Floyd, Indiana	Floyd	Indiana	38.32117957	-85.90385377	530.805110525248	78522	147.93	0	0	0	0	0	0	0	0	0	0	0	0	0	0	0	0	0	0	0	0	0	0	0	0	0	0	0	0	0	0	0	0	0	0	0	0	0	0	0	0
686	18045	Fountain, Indiana	Fountain	Indiana	40.12361933	-87.24217689	41.3132487489258	16346	395.66	0	0	0	0	0	0	0	0	0	0	0	0	0	0	0	0	0	0	0	0	0	0	0	0	0	0	0	0	0	0	0	0	0	0	0	0	0	0	0	0
687	18047	Franklin, Indiana	Franklin	Indiana	39.4142482	-85.06062647	59.1993340790261	22758	384.43	0	0	0	0	0	0	0	0	0	0	0	0	0	0	0	0	0	0	0	0	0	0	0	0	0	0	0	0	0	0	0	0	0	0	0	0	0	0	0	0
688	18049	Fulton, Indiana	Fulton	Indiana	41.0469907	-86.26252745	54.2197128043649	19974	368.39	0	0	0	0	0	0	0	0	0	0	0	0	0	0	0	0	0	0	0	0	0	0	0	0	0	0	0	0	0	0	0	0	0	0	0	0	0	0	0	0
689	18051	Gibson, Indiana	Gibson	Indiana	38.30393723	-87.58054938	69.0455188824386	33659	487.49	0	0	0	0	0	0	0	0	0	0	0	0	0	0	0	0	0	0	0	0	0	0	0	0	0	0	0	0	0	0	0	0	0	0	0	0	0	0	0	0
690	18053	Grant, Indiana	Grant	Indiana	40.51587228	-85.65468702	158.835462602942	65769	414.07	0	0	0	0	0	0	0	0	0	0	0	0	0	0	0	0	0	0	0	0	0	0	0	0	0	0	0	0	0	0	0	0	0	0	0	0	0	0	0	0
691	18055	Greene, Indiana	Greene	Indiana	39.03630547	-86.96223202	58.8434809858246	31922	542.49	0	0	0	0	0	0	0	0	0	0	0	0	0	0	0	0	0	0	0	0	0	0	0	0	0	0	0	0	0	0	0	0	0	0	0	0	0	0	0	0
692	18057	Hamilton, Indiana	Hamilton	Indiana	40.07306535	-86.05244729	857.308443452456	338011	394.27	0	0	0	0	0	0	0	0	0	0	0	0	0	0	0	0	0	0	0	0	0	0	0	0	0	0	0	0	0	0	0	0	0	0	0	0	0	0	0	0
693	18059	Hancock, Indiana	Hancock	Indiana	39.82304555	-85.77566351	255.434285340827	78168	306.02	0	0	0	0	0	0	0	0	0	0	0	0	0	0	0	0	0	0	0	0	0	0	0	0	0	0	0	0	0	0	0	0	0	0	0	0	0	0	0	0
694	18061	Harrison, Indiana	Harrison	Indiana	38.19467379	-86.10948271	83.6188392636011	40515	484.52	0	0	0	0	0	0	0	0	0	0	0	0	0	0	0	0	0	0	0	0	0	0	0	0	0	0	0	0	0	0	0	0	0	0	0	0	0	0	0	0
695	18063	Hendricks, Indiana	Hendricks	Indiana	39.76719009	-86.51037283	418.547098867071	170311	406.91	0	0	0	0	0	0	0	0	0	0	0	0	0	0	0	0	0	0	0	0	0	0	0	0	0	0	0	0	0	0	0	0	0	0	0	0	0	0	0	0
696	18065	Henry, Indiana	Henry	Indiana	39.93029017	-85.39625719	122.415025007655	47972	391.88	0	0	0	0	0	0	0	0	0	0	0	0	0	0	0	0	0	0	0	0	0	0	0	0	0	0	0	0	0	0	0	0	0	0	0	0	0	0	0	0
697	18067	Howard, Indiana	Howard	Indiana	40.48527731	-86.11351892	281.662458199686	82544	293.06	0	0	0	0	0	0	0	0	0	0	0	0	0	0	0	0	0	0	0	0	0	0	0	0	0	0	0	0	0	0	0	0	0	0	0	0	0	0	0	0
698	18069	Huntington, Indiana	Huntington	Indiana	40.82907273	-85.48822092	95.4396968509081	36520	382.65	0	0	0	0	0	0	0	0	0	0	0	0	0	0	0	0	0	0	0	0	0	0	0	0	0	0	0	0	0	0	0	0	0	0	0	0	0	0	0	0
699	18071	Jackson, Indiana	Jackson	Indiana	38.9091582	-86.03851889	86.8449470852722	44231	509.31	0	0	0	0	0	0	0	0	0	0	0	0	0	0	0	0	0	0	0	0	0	0	0	0	0	0	0	0	0	0	0	0	0	0	0	0	0	0	0	0
700	18073	Jasper, Indiana	Jasper	Indiana	41.02078733	-87.11553319	59.9728387119831	33562	559.62	0	0	0	0	0	0	0	0	0	0	0	0	0	0	0	0	0	0	0	0	0	0	0	0	0	0	0	0	0	0	0	0	0	0	0	0	0	0	0	0
701	18075	Jay, Indiana	Jay	Indiana	40.43781032	-85.00576229	53.2312260686098	20436	383.91	0	0	0	0	0	0	0	0	0	0	0	0	0	0	0	0	0	0	0	0	0	0	0	0	0	0	0	0	0	0	0	0	0	0	0	0	0	0	0	0
702	18077	Jefferson, Indiana	Jefferson	Indiana	38.78576239	-85.43633383	89.5876660288939	32308	360.63	0	0	0	0	0	0	0	0	0	0	0	0	0	0	0	0	0	0	0	0	0	0	0	0	0	0	0	0	0	0	0	0	0	0	0	0	0	0	0	0
703	18079	Jennings, Indiana	Jennings	Indiana	38.99588883	-85.62710784	73.6496893090446	27735	376.58	0	0	0	0	0	0	0	0	0	0	0	0	0	0	0	0	0	0	0	0	0	0	0	0	0	0	0	0	0	0	0	0	0	0	0	0	0	0	0	0
704	18081	Johnson, Indiana	Johnson	Indiana	39.48994426	-86.10149107	493.608588459258	158167	320.43	0	0	0	0	0	0	0	0	0	0	0	0	0	0	0	0	0	0	0	0	0	0	0	0	0	0	0	0	0	0	0	0	0	0	0	0	0	0	0	0
705	18083	Knox, Indiana	Knox	Indiana	38.68861576	-87.4194665	70.9144817161793	36594	516.03	0	0	0	0	0	0	0	0	0	0	0	0	0	0	0	0	0	0	0	0	0	0	0	0	0	0	0	0	0	0	0	0	0	0	0	0	0	0	0	0
706	18085	Kosciusko, Indiana	Kosciusko	Indiana	41.24521668	-85.86312322	149.527644999812	79456	531.38	0	0	0	0	0	0	0	0	0	0	0	0	0	0	0	0	0	0	0	0	0	0	0	0	0	0	0	0	0	0	0	0	0	0	0	0	0	0	0	0
707	18087	LaGrange, Indiana	LaGrange	Indiana	41.64232188	-85.42674232	104.351720141194	39614	379.62	0	0	0	0	0	0	0	0	0	0	0	0	0	0	0	0	0	0	0	0	0	0	0	0	0	0	0	0	0	0	0	0	0	0	0	0	0	0	0	0
708	18091	LaPorte, Indiana	LaPorte	Indiana	41.54366008	-86.74072188	183.667056660538	109888	598.3	0	0	0	0	0	0	0	0	0	0	0	0	0	0	0	0	0	0	0	0	0	0	0	0	0	0	0	0	0	0	0	0	0	0	0	0	0	0	0	0
709	18089	Lake, Indiana	Lake	Indiana	41.41874274	-87.38277575	973.009860509861	485493	498.96	0	0	0	0	0	0	0	0	0	0	0	0	0	0	0	0	0	0	0	0	0	0	0	0	0	0	0	0	0	0	0	0	0	0	0	0	0	0	0	0
710	18093	Lawrence, Indiana	Lawrence	Indiana	38.84112637	-86.48361629	101.008526838391	45370	449.17	0	0	0	0	0	0	0	0	0	0	0	0	0	0	0	0	0	0	0	0	0	0	0	0	0	0	0	0	0	0	0	0	0	0	0	0	0	0	0	0
711	18095	Madison, Indiana	Madison	Indiana	40.16143691	-85.71964711	286.707824393698	129569	451.92	0	0	0	0	0	0	0	0	0	0	0	0	0	0	0	0	0	0	0	0	0	0	0	0	0	0	0	0	0	0	0	0	0	0	0	0	0	0	0	0
712	18097	Marion, Indiana	Marion	Indiana	39.78163624	-86.13826325	2433.96921524098	964582	396.3	0	0	0	0	0	0	0	0	0	0	0	0	0	0	0	0	0	0	0	0	0	0	0	0	0	0	0	0	0	0	0	0	0	0	0	0	0	0	0	0
713	18099	Marshall, Indiana	Marshall	Indiana	41.32467367	-86.26185087	104.271577666073	46258	443.63	0	0	0	0	0	0	0	0	0	0	0	0	0	0	0	0	0	0	0	0	0	0	0	0	0	0	0	0	0	0	0	0	0	0	0	0	0	0	0	0
714	18101	Martin, Indiana	Martin	Indiana	38.7099921	-86.80373186	30.5444689342944	10255	335.74	0	0	0	0	0	0	0	0	0	0	0	0	0	0	0	0	0	0	0	0	0	0	0	0	0	0	0	0	0	0	0	0	0	0	0	0	0	0	0	0
715	18103	Miami, Indiana	Miami	Indiana	40.76940965	-86.04525048	95.0032099293816	35516	373.84	0	0	0	0	0	0	0	0	0	0	0	0	0	0	0	0	0	0	0	0	0	0	0	0	0	0	0	0	0	0	0	0	0	0	0	0	0	0	0	0
716	18105	Monroe, Indiana	Monroe	Indiana	39.16130004	-86.52414358	376.2414133989	148431	394.51	0	0	0	0	0	0	0	0	0	0	0	0	0	0	0	0	0	0	0	0	0	0	0	0	0	0	0	0	0	0	0	0	0	0	0	0	0	0	0	0
717	18107	Montgomery, Indiana	Montgomery	Indiana	40.04034823	-86.89335024	75.9755058361903	38338	504.61	0	0	0	0	0	0	0	0	0	0	0	0	0	0	0	0	0	0	0	0	0	0	0	0	0	0	0	0	0	0	0	0	0	0	0	0	0	0	0	0
718	18109	Morgan, Indiana	Morgan	Indiana	39.47899078	-86.44573375	174.49068000099	70489	403.97	0	0	0	0	0	0	0	0	0	0	0	0	0	0	0	0	0	0	0	0	0	0	0	0	0	0	0	0	0	0	0	0	0	0	0	0	0	0	0	0
719	18111	Newton, Indiana	Newton	Indiana	40.95610449	-87.39635768	34.8068498606133	13984	401.76	0	0	0	0	0	0	0	0	0	0	0	0	0	0	0	0	0	0	0	0	0	0	0	0	0	0	0	0	0	0	0	0	0	0	0	0	0	0	0	0
720	18113	Noble, Indiana	Noble	Indiana	41.39672484	-85.41966713	116.210690293058	47744	410.84	0	0	0	0	0	0	0	0	0	0	0	0	0	0	0	0	0	0	0	0	0	0	0	0	0	0	0	0	0	0	0	0	0	0	0	0	0	0	0	0
721	18115	Ohio, Indiana	Ohio	Indiana	38.955305	-84.96515993	68.2029254701648	5875	86.14	0	0	0	0	0	0	0	0	0	0	0	0	0	0	0	0	0	0	0	0	0	0	0	0	0	0	0	0	0	0	0	0	0	0	0	0	0	0	0	0
722	18117	Orange, Indiana	Orange	Indiana	38.5411892	-86.49523093	49.3134867843068	19646	398.39	0	0	0	0	0	0	0	0	0	0	0	0	0	0	0	0	0	0	0	0	0	0	0	0	0	0	0	0	0	0	0	0	0	0	0	0	0	0	0	0
723	18119	Owen, Indiana	Owen	Indiana	39.31145587	-86.83900724	53.9827143190843	20799	385.29	0	0	0	0	0	0	0	0	0	0	0	0	0	0	0	0	0	0	0	0	0	0	0	0	0	0	0	0	0	0	0	0	0	0	0	0	0	0	0	0
724	18121	Parke, Indiana	Parke	Indiana	39.77202286	-87.20375833	38.0897764584177	16937	444.66	0	0	0	0	0	0	0	0	0	0	0	0	0	0	0	0	0	0	0	0	0	0	0	0	0	0	0	0	0	0	0	0	0	0	0	0	0	0	0	0
725	18123	Perry, Indiana	Perry	Indiana	38.07809328	-86.63741946	50.21612134231	19169	381.73	0	0	0	0	0	0	0	0	0	0	0	0	0	0	0	0	0	0	0	0	0	0	0	0	0	0	0	0	0	0	0	0	0	0	0	0	0	0	0	0
726	18125	Pike, Indiana	Pike	Indiana	38.40112197	-87.23574907	37.066179990426	12389	334.24	0	0	0	0	0	0	0	0	0	0	0	0	0	0	0	0	0	0	0	0	0	0	0	0	0	0	0	0	0	0	0	0	0	0	0	0	0	0	0	0
727	18127	Porter, Indiana	Porter	Indiana	41.45986947	-87.06848888	407.48296066005	170389	418.15	0	0	0	0	0	0	0	0	0	0	0	0	0	0	0	0	0	0	0	0	0	0	0	0	0	0	0	0	0	0	0	0	0	0	0	0	0	0	0	0
728	18129	Posey, Indiana	Posey	Indiana	38.02097333	-87.86480429	62.0821837536929	25427	409.57	0	0	0	0	0	0	0	0	0	0	0	0	0	0	0	0	0	0	0	0	0	0	0	0	0	0	0	0	0	0	0	0	0	0	0	0	0	0	0	0
729	18131	Pulaski, Indiana	Pulaski	Indiana	41.04166107	-86.69890683	28.4861063069296	12353	433.65	0	0	0	0	0	0	0	0	0	0	0	0	0	0	0	0	0	0	0	0	0	0	0	0	0	0	0	0	0	0	0	0	0	0	0	0	0	0	0	0
730	18133	Putnam, Indiana	Putnam	Indiana	39.66437981	-86.84517605	78.1969908226334	37576	480.53	0	0	0	0	0	0	0	0	0	0	0	0	0	0	0	0	0	0	0	0	0	0	0	0	0	0	0	0	0	0	0	0	0	0	0	0	0	0	0	0
731	18135	Randolph, Indiana	Randolph	Indiana	40.15734772	-85.01139319	54.5227463636766	24665	452.38	0	0	0	0	0	0	0	0	0	0	0	0	0	0	0	0	0	0	0	0	0	0	0	0	0	0	0	0	0	0	0	0	0	0	0	0	0	0	0	0
732	18137	Ripley, Indiana	Ripley	Indiana	39.10235626	-85.26212744	63.4455569742177	28324	446.43	0	0	0	0	0	0	0	0	0	0	0	0	0	0	0	0	0	0	0	0	0	0	0	0	0	0	0	0	0	0	0	0	0	0	0	0	0	0	0	0
733	18139	Rush, Indiana	Rush	Indiana	39.62002287	-85.4655599	40.6277565421935	16581	408.12	0	0	0	0	0	0	0	0	0	0	0	0	0	0	0	0	0	0	0	0	0	0	0	0	0	0	0	0	0	0	0	0	0	0	0	0	0	0	0	0
734	18143	Scott, Indiana	Scott	Indiana	38.68672078	-85.74627859	125.383403361345	23873	190.4	0	0	0	0	0	0	0	0	0	0	0	0	0	0	0	0	0	0	0	0	0	0	0	0	0	0	0	0	0	0	0	0	0	0	0	0	0	0	0	0
735	18145	Shelby, Indiana	Shelby	Indiana	39.52305623	-85.7915857	108.78997932628	44729	411.15	0	0	0	0	0	0	0	0	0	0	0	0	0	0	0	0	0	0	0	0	0	0	0	0	0	0	0	0	0	0	0	0	0	0	0	0	0	0	0	0
736	18147	Spencer, Indiana	Spencer	Indiana	38.01519732	-87.0079644	51.1090386651207	20277	396.74	0	0	0	0	0	0	0	0	0	0	0	0	0	0	0	0	0	0	0	0	0	0	0	0	0	0	0	0	0	0	0	0	0	0	0	0	0	0	0	0
737	18141	St. Joseph, Indiana	St. Joseph	Indiana	41.61756781	-86.29040834	593.700993775254	271826	457.85	0	0	0	0	0	0	0	0	0	0	0	0	0	0	0	0	0	0	0	0	0	0	0	0	0	0	0	0	0	0	0	0	0	0	0	0	0	0	0	0
738	18149	Starke, Indiana	Starke	Indiana	41.27890281	-86.64686895	74.3861805712807	22995	309.13	0	0	0	0	0	0	0	0	0	0	0	0	0	0	0	0	0	0	0	0	0	0	0	0	0	0	0	0	0	0	0	0	0	0	0	0	0	0	0	0
739	18151	Steuben, Indiana	Steuben	Indiana	41.64423868	-85.00101094	111.976435553829	34594	308.94	0	0	0	0	0	0	0	0	0	0	0	0	0	0	0	0	0	0	0	0	0	0	0	0	0	0	0	0	0	0	0	0	0	0	0	0	0	0	0	0
740	18153	Sullivan, Indiana	Sullivan	Indiana	39.08952258	-87.41414469	46.2248960057253	20669	447.14	0	0	0	0	0	0	0	0	0	0	0	0	0	0	0	0	0	0	0	0	0	0	0	0	0	0	0	0	0	0	0	0	0	0	0	0	0	0	0	0
741	18155	Switzerland, Indiana	Switzerland	Indiana	38.82767338	-85.03022429	48.7286407106921	10751	220.63	0	0	0	0	0	0	0	0	0	0	0	0	0	0	0	0	0	0	0	0	0	0	0	0	0	0	0	0	0	0	0	0	0	0	0	0	0	0	0	0
742	18157	Tippecanoe, Indiana	Tippecanoe	Indiana	40.38872739	-86.89413959	391.61281286889	195732	499.81	0	0	0	0	0	0	0	0	0	0	0	0	0	0	0	0	0	0	0	0	0	0	0	0	0	0	0	0	0	0	0	0	0	0	0	0	0	0	0	0
743	18159	Tipton, Indiana	Tipton	Indiana	40.31123252	-86.05234925	58.1407845244492	15148	260.54	0	0	0	0	0	0	0	0	0	0	0	0	0	0	0	0	0	0	0	0	0	0	0	0	0	0	0	0	0	0	0	0	0	0	0	0	0	0	0	0
744	18161	Union, Indiana	Union	Indiana	39.62550777	-84.92497066	43.7538766902369	7054	161.22	0	0	0	0	0	0	0	0	0	0	0	0	0	0	0	0	0	0	0	0	0	0	0	0	0	0	0	0	0	0	0	0	0	0	0	0	0	0	0	0
745	18163	Vanderburgh, Indiana	Vanderburgh	Indiana	38.02658833	-87.58763124	777.158643138599	181451	233.48	0	0	0	0	0	0	0	0	0	0	0	0	0	0	0	0	0	0	0	0	0	0	0	0	0	0	0	0	0	0	0	0	0	0	0	0	0	0	0	0
746	18165	Vermillion, Indiana	Vermillion	Indiana	39.8523352	-87.46160542	60.3316723762068	15498	256.88	0	0	0	0	0	0	0	0	0	0	0	0	0	0	0	0	0	0	0	0	0	0	0	0	0	0	0	0	0	0	0	0	0	0	0	0	0	0	0	0
747	18167	Vigo, Indiana	Vigo	Indiana	39.42944561	-87.39169027	265.398824725397	107038	403.31	0	0	0	0	0	0	0	0	0	0	0	0	0	0	0	0	0	0	0	0	0	0	0	0	0	0	0	0	0	0	0	0	0	0	0	0	0	0	0	0
748	18169	Wabash, Indiana	Wabash	Indiana	40.84704239	-85.79328272	75.154571684892	30996	412.43	0	0	0	0	0	0	0	0	0	0	0	0	0	0	0	0	0	0	0	0	0	0	0	0	0	0	0	0	0	0	0	0	0	0	0	0	0	0	0	0
749	18171	Warren, Indiana	Warren	Indiana	40.34728141	-87.35602659	22.6637051661731	8265	364.68	0	0	0	0	0	0	0	0	0	0	0	0	0	0	0	0	0	0	0	0	0	0	0	0	0	0	0	0	0	0	0	0	0	0	0	0	0	0	0	0
750	18173	Warrick, Indiana	Warrick	Indiana	38.08922676	-87.2716085	163.70770749961	62998	384.82	0	0	0	0	0	0	0	0	0	0	0	0	0	0	0	0	0	0	0	0	0	0	0	0	0	0	0	0	0	0	0	0	0	0	0	0	0	0	0	0
751	18175	Washington, Indiana	Washington	Indiana	38.60219804	-86.1049363	54.573414050182	28036	513.73	0	0	0	0	0	0	0	0	0	0	0	0	0	0	0	0	0	0	0	0	0	0	0	0	0	0	0	0	0	0	0	0	0	0	0	0	0	0	0	0
752	18177	Wayne, Indiana	Wayne	Indiana	39.8633444	-85.01044989	163.996614725942	65884	401.74	0	0	0	0	0	0	0	0	0	0	0	0	0	0	0	0	0	0	0	0	0	0	0	0	0	0	0	0	0	0	0	0	0	0	0	0	0	0	0	0
753	18179	Wells, Indiana	Wells	Indiana	40.72934187	-85.22132966	76.8725040071722	28296	368.09	0	0	0	0	0	0	0	0	0	0	0	0	0	0	0	0	0	0	0	0	0	0	0	0	0	0	0	0	0	0	0	0	0	0	0	0	0	0	0	0
754	18181	White, Indiana	White	Indiana	40.74911165	-86.86492015	47.7153943617358	24102	505.12	0	0	0	0	0	0	0	0	0	0	0	0	0	0	0	0	0	0	0	0	0	0	0	0	0	0	0	0	0	0	0	0	0	0	0	0	0	0	0	0
755	18183	Whitley, Indiana	Whitley	Indiana	41.13863784	-85.50791236	101.212861698006	33964	335.57	0	0	0	0	0	0	0	0	0	0	0	0	0	0	0	0	0	0	0	0	0	0	0	0	0	0	0	0	0	0	0	0	0	0	0	0	0	0	0	0
756	19001	Adair, Iowa	Adair	Iowa	41.33075609	-94.47105874	12.5634584643491	7152	569.27	0	0	0	0	0	0	0	0	0	0	0	0	0	0	0	0	0	0	0	0	0	0	0	0	0	0	0	0	0	0	0	0	0	0	0	0	0	0	0	0
757	19003	Adams, Iowa	Adams	Iowa	41.02903567	-94.69932645	8.5065180426979	3602	423.44	0	0	0	0	0	0	0	0	0	0	0	0	0	0	0	0	0	0	0	0	0	0	0	0	0	0	0	0	0	0	0	0	0	0	0	0	0	0	0	0
758	19005	Allamakee, Iowa	Allamakee	Iowa	43.28383218	-91.37860922	21.4167240408087	13687	639.08	0	0	0	0	0	0	0	0	0	0	0	0	0	0	0	0	0	0	0	0	0	0	0	0	0	0	0	0	0	0	0	0	0	0	0	0	0	0	0	0
759	19007	Appanoose, Iowa	Appanoose	Iowa	40.74324454	-92.86865906	24.9874318807939	12426	497.29	0	0	0	0	0	0	0	0	0	0	0	0	0	0	0	0	0	0	0	0	0	0	0	0	0	0	0	0	0	0	0	0	0	0	0	0	0	0	0	0
760	19009	Audubon, Iowa	Audubon	Iowa	41.6844628	-94.90581859	12.4074408524472	5496	442.96	0	0	0	0	0	0	0	0	0	0	0	0	0	0	0	0	0	0	0	0	0	0	0	0	0	0	0	0	0	0	0	0	0	0	0	0	0	0	0	0
761	19011	Benton, Iowa	Benton	Iowa	42.08011739	-92.06463573	35.8040376399631	25645	716.26	0	0	0	0	0	0	0	0	0	0	0	0	0	0	0	0	0	0	0	0	0	0	0	0	0	0	0	0	0	0	0	0	0	0	0	0	0	0	0	0
762	19013	Black Hawk, Iowa	Black Hawk	Iowa	42.4704581	-92.30524729	231.945843717412	131228	565.77	0	0	0	0	0	0	0	0	0	0	0	0	0	0	0	0	0	0	0	0	0	0	0	0	0	0	0	0	0	0	0	0	0	0	0	0	0	0	0	0
763	19015	Boone, Iowa	Boone	Iowa	42.03657094	-93.9313999	45.8981402102979	26234	571.57	0	0	0	0	0	0	0	0	0	0	0	0	0	0	0	0	0	0	0	0	0	0	0	0	0	0	0	0	0	0	0	0	0	0	0	0	0	0	0	0
764	19017	Bremer, Iowa	Bremer	Iowa	42.77461496	-92.31795937	57.5502893359052	25062	435.48	0	0	0	0	0	0	0	0	0	0	0	0	0	0	0	0	0	0	0	0	0	0	0	0	0	0	0	0	0	0	0	0	0	0	0	0	0	0	0	0
765	19019	Buchanan, Iowa	Buchanan	Iowa	42.4709188	-91.83510825	37.0827641763861	21175	571.02	0	0	0	0	0	0	0	0	0	0	0	0	0	0	0	0	0	0	0	0	0	0	0	0	0	0	0	0	0	0	0	0	0	0	0	0	0	0	0	0
766	19021	Buena Vista, Iowa	Buena Vista	Iowa	42.73545875	-95.15100162	34.1270807604669	19620	574.91	0	0	0	0	0	0	0	0	0	0	0	0	0	0	0	0	0	0	0	0	0	0	0	0	0	0	0	0	0	0	0	0	0	0	0	0	0	0	0	0
767	19023	Butler, Iowa	Butler	Iowa	42.73172833	-92.79015971	24.8892489614397	14439	580.13	0	0	0	0	0	0	0	0	0	0	0	0	0	0	0	0	0	0	0	0	0	0	0	0	0	0	0	0	0	0	0	0	0	0	0	0	0	0	0	0
768	19025	Calhoun, Iowa	Calhoun	Iowa	42.38521079	-94.64046046	16.9622962612067	9668	569.97	0	0	0	0	0	0	0	0	0	0	0	0	0	0	0	0	0	0	0	0	0	0	0	0	0	0	0	0	0	0	0	0	0	0	0	0	0	0	0	0
769	19027	Carroll, Iowa	Carroll	Iowa	42.03617207	-94.86032705	35.4119837032874	20165	569.44	0	0	0	0	0	0	0	0	0	0	0	0	0	0	0	0	0	0	0	0	0	0	0	0	0	0	0	0	0	0	0	0	0	0	0	0	0	0	0	0
770	19029	Cass, Iowa	Cass	Iowa	41.33149454	-94.92792482	22.7479752600705	12836	564.27	0	0	0	0	0	0	0	0	0	0	0	0	0	0	0	0	0	0	0	0	0	0	0	0	0	0	0	0	0	0	0	0	0	0	0	0	0	0	0	0
771	19031	Cedar, Iowa	Cedar	Iowa	41.77233777	-91.13246684	32.1465552947674	18627	579.44	0	0	0	0	0	0	0	0	0	0	0	0	0	0	0	0	0	0	0	0	0	0	0	0	0	0	0	0	0	0	0	0	0	0	0	0	0	0	0	0
772	19033	Cerro Gordo, Iowa	Cerro Gordo	Iowa	43.08177563	-93.2612239	74.6951487744365	42450	568.31	0	0	0	0	0	0	0	0	0	0	0	0	0	0	0	0	0	0	0	0	0	0	0	0	0	0	0	0	0	0	0	0	0	0	0	0	0	0	0	0
773	19035	Cherokee, Iowa	Cherokee	Iowa	42.73538914	-95.62389402	19.4744414206722	11235	576.91	0	0	0	0	0	0	0	0	0	0	0	0	0	0	0	0	0	0	0	0	0	0	0	0	0	0	0	0	0	0	0	0	0	0	0	0	0	0	0	0
774	19037	Chickasaw, Iowa	Chickasaw	Iowa	43.06001295	-92.31773347	23.6587493556446	11933	504.38	0	0	0	0	0	0	0	0	0	0	0	0	0	0	0	0	0	0	0	0	0	0	0	0	0	0	0	0	0	0	0	0	0	0	0	0	0	0	0	0
775	19039	Clarke, Iowa	Clarke	Iowa	41.02868181	-93.78499767	21.7895493656794	9395	431.17	0	0	0	0	0	0	0	0	0	0	0	0	0	0	0	0	0	0	0	0	0	0	0	0	0	0	0	0	0	0	0	0	0	0	0	0	0	0	0	0
776	19041	Clay, Iowa	Clay	Iowa	43.08247182	-95.15096481	28.2349622734645	16016	567.24	0	0	0	0	0	0	0	0	0	0	0	0	0	0	0	0	0	0	0	0	0	0	0	0	0	0	0	0	0	0	0	0	0	0	0	0	0	0	0	0
777	19043	Clayton, Iowa	Clayton	Iowa	42.84443388	-91.34133693	22.5409099082899	17549	778.54	0	0	0	0	0	0	0	0	0	0	0	0	0	0	0	0	0	0	0	0	0	0	0	0	0	0	0	0	0	0	0	0	0	0	0	0	0	0	0	0
778	19045	Clinton, Iowa	Clinton	Iowa	41.89981633	-90.53275096	66.81296858586	46429	694.91	0	0	0	0	0	0	0	0	0	0	0	0	0	0	0	0	0	0	0	0	0	0	0	0	0	0	0	0	0	0	0	0	0	0	0	0	0	0	0	0
779	19047	Crawford, Iowa	Crawford	Iowa	42.03718237	-95.3819718	23.5511558548846	16820	714.19	0	0	0	0	0	0	0	0	0	0	0	0	0	0	0	0	0	0	0	0	0	0	0	0	0	0	0	0	0	0	0	0	0	0	0	0	0	0	0	0
780	19049	Dallas, Iowa	Dallas	Iowa	41.68560356	-94.04127625	158.812133571246	93453	588.45	0	0	0	0	0	0	0	0	0	0	0	0	0	0	0	0	0	0	0	0	0	0	0	0	0	0	0	0	0	0	0	0	0	0	0	0	0	0	0	0
781	19051	Davis, Iowa	Davis	Iowa	40.74773536	-92.41005468	17.9215038132978	9000	502.19	0	0	0	0	0	0	0	0	0	0	0	0	0	0	0	0	0	0	0	0	0	0	0	0	0	0	0	0	0	0	0	0	0	0	0	0	0	0	0	0
782	19053	Decatur, Iowa	Decatur	Iowa	40.73742757	-93.78645949	14.796570655035	7870	531.88	0	0	0	0	0	0	0	0	0	0	0	0	0	0	0	0	0	0	0	0	0	0	0	0	0	0	0	0	0	0	0	0	0	0	0	0	0	0	0	0
783	19055	Delaware, Iowa	Delaware	Iowa	42.47104597	-91.3664492	29.443021323733	17011	577.76	0	0	0	0	0	0	0	0	0	0	0	0	0	0	0	0	0	0	0	0	0	0	0	0	0	0	0	0	0	0	0	0	0	0	0	0	0	0	0	0
784	19057	Des Moines, Iowa	Des Moines	Iowa	40.92012606	-91.18326592	93.6436604825531	38967	416.12	0	0	0	0	0	0	0	0	0	0	0	0	0	0	0	0	0	0	0	0	0	0	0	0	0	0	0	0	0	0	0	0	0	0	0	0	0	0	0	0
785	19059	Dickinson, Iowa	Dickinson	Iowa	43.37787725	-95.1510206	45.3430020230682	17258	380.61	0	0	0	0	0	0	0	0	0	0	0	0	0	0	0	0	0	0	0	0	0	0	0	0	0	0	0	0	0	0	0	0	0	0	0	0	0	0	0	0
786	19061	Dubuque, Iowa	Dubuque	Iowa	42.46815349	-90.88181925	159.972053263193	97311	608.3	0	0	0	0	0	0	0	0	0	0	0	0	0	0	0	0	0	0	0	0	0	0	0	0	0	0	0	0	0	0	0	0	0	0	0	0	0	0	0	0
787	19063	Emmet, Iowa	Emmet	Iowa	43.37782951	-94.67858943	23.2595736081641	9208	395.88	0	0	0	0	0	0	0	0	0	0	0	0	0	0	0	0	0	0	0	0	0	0	0	0	0	0	0	0	0	0	0	0	0	0	0	0	0	0	0	0
788	19065	Fayette, Iowa	Fayette	Iowa	42.86271799	-91.8441231	26.8879736183139	19650	730.81	0	0	0	0	0	0	0	0	0	0	0	0	0	0	0	0	0	0	0	0	0	0	0	0	0	0	0	0	0	0	0	0	0	0	0	0	0	0	0	0
789	19067	Floyd, Iowa	Floyd	Iowa	43.0600053	-92.78940097	31.2446317639774	15642	500.63	0	0	0	0	0	0	0	0	0	0	0	0	0	0	0	0	0	0	0	0	0	0	0	0	0	0	0	0	0	0	0	0	0	0	0	0	0	0	0	0
790	19069	Franklin, Iowa	Franklin	Iowa	42.73270384	-93.26256925	17.3032974208293	10070	581.97	0	0	0	0	0	0	0	0	0	0	0	0	0	0	0	0	0	0	0	0	0	0	0	0	0	0	0	0	0	0	0	0	0	0	0	0	0	0	0	0
791	19071	Fremont, Iowa	Fremont	Iowa	40.7454272	-95.60129045	13.6163552773159	6960	511.15	0	0	0	0	0	0	0	0	0	0	0	0	0	0	0	0	0	0	0	0	0	0	0	0	0	0	0	0	0	0	0	0	0	0	0	0	0	0	0	0
792	19073	Greene, Iowa	Greene	Iowa	42.03614551	-94.39658081	15.6047544638938	8888	569.57	0	0	0	0	0	0	0	0	0	0	0	0	0	0	0	0	0	0	0	0	0	0	0	0	0	0	0	0	0	0	0	0	0	0	0	0	0	0	0	0
793	19075	Grundy, Iowa	Grundy	Iowa	42.40183723	-92.78829551	24.3733312079066	12232	501.86	0	0	0	0	0	0	0	0	0	0	0	0	0	0	0	0	0	0	0	0	0	0	0	0	0	0	0	0	0	0	0	0	0	0	0	0	0	0	0	0
794	19077	Guthrie, Iowa	Guthrie	Iowa	41.68378965	-94.50111014	18.0979309877756	10689	590.62	0	0	0	0	0	0	0	0	0	0	0	0	0	0	0	0	0	0	0	0	0	0	0	0	0	0	0	0	0	0	0	0	0	0	0	0	0	0	0	0
795	19079	Hamilton, Iowa	Hamilton	Iowa	42.38382428	-93.70197703	25.6142175986129	14773	576.75	0	0	0	0	0	0	0	0	0	0	0	0	0	0	0	0	0	0	0	0	0	0	0	0	0	0	0	0	0	0	0	0	0	0	0	0	0	0	0	0
796	19081	Hancock, Iowa	Hancock	Iowa	43.08178477	-93.73454884	18.6164623467601	10630	571	0	0	0	0	0	0	0	0	0	0	0	0	0	0	0	0	0	0	0	0	0	0	0	0	0	0	0	0	0	0	0	0	0	0	0	0	0	0	0	0
797	19083	Hardin, Iowa	Hardin	Iowa	42.38353877	-93.23654611	29.5902056875867	16846	569.31	0	0	0	0	0	0	0	0	0	0	0	0	0	0	0	0	0	0	0	0	0	0	0	0	0	0	0	0	0	0	0	0	0	0	0	0	0	0	0	0
798	19085	Harrison, Iowa	Harrison	Iowa	41.68330137	-95.81558439	20.1607232546459	14049	696.85	0	0	0	0	0	0	0	0	0	0	0	0	0	0	0	0	0	0	0	0	0	0	0	0	0	0	0	0	0	0	0	0	0	0	0	0	0	0	0	0
799	19087	Henry, Iowa	Henry	Iowa	40.98767962	-91.54436349	45.9420256487003	19954	434.33	0	0	0	0	0	0	0	0	0	0	0	0	0	0	0	0	0	0	0	0	0	0	0	0	0	0	0	0	0	0	0	0	0	0	0	0	0	0	0	0
800	19089	Howard, Iowa	Howard	Iowa	43.35671042	-92.31702714	19.351294241944	9158	473.25	0	0	0	0	0	0	0	0	0	0	0	0	0	0	0	0	0	0	0	0	0	0	0	0	0	0	0	0	0	0	0	0	0	0	0	0	0	0	0	0
801	19091	Humboldt, Iowa	Humboldt	Iowa	42.7764426	-94.20722537	22.0052952687924	9558	434.35	0	0	0	0	0	0	0	0	0	0	0	0	0	0	0	0	0	0	0	0	0	0	0	0	0	0	0	0	0	0	0	0	0	0	0	0	0	0	0	0
802	19093	Ida, Iowa	Ida	Iowa	42.38696136	-95.51355387	15.897661699613	6860	431.51	0	0	0	0	0	0	0	0	0	0	0	0	0	0	0	0	0	0	0	0	0	0	0	0	0	0	0	0	0	0	0	0	0	0	0	0	0	0	0	0
803	19095	Iowa, Iowa	Iowa	Iowa	41.68630265	-92.0643373	27.5960849844832	16184	586.46	0	0	0	0	0	0	0	0	0	0	0	0	0	0	0	0	0	0	0	0	0	0	0	0	0	0	0	0	0	0	0	0	0	0	0	0	0	0	0	0
804	19097	Jackson, Iowa	Jackson	Iowa	42.17178824	-90.57354837	30.5625432362745	19439	636.04	0	0	0	0	0	0	0	0	0	0	0	0	0	0	0	0	0	0	0	0	0	0	0	0	0	0	0	0	0	0	0	0	0	0	0	0	0	0	0	0
805	19099	Jasper, Iowa	Jasper	Iowa	41.68576082	-93.05567785	50.9090660168122	37185	730.42	0	0	0	0	0	0	0	0	0	0	0	0	0	0	0	0	0	0	0	0	0	0	0	0	0	0	0	0	0	0	0	0	0	0	0	0	0	0	0	0
806	19101	Jefferson, Iowa	Jefferson	Iowa	41.03192394	-91.94849466	42.0082202475259	18295	435.51	0	0	0	0	0	0	0	0	0	0	0	0	0	0	0	0	0	0	0	0	0	0	0	0	0	0	0	0	0	0	0	0	0	0	0	0	0	0	0	0
807	19103	Johnson, Iowa	Johnson	Iowa	41.67169354	-91.58754744	246.140316591753	151140	614.04	0	0	0	0	0	0	0	0	0	0	0	0	0	0	0	0	0	0	0	0	0	0	0	0	0	0	0	0	0	0	0	0	0	0	0	0	0	0	0	0
808	19105	Jones, Iowa	Jones	Iowa	42.12118609	-91.13139641	35.9282165317397	20681	575.62	0	0	0	0	0	0	0	0	0	0	0	0	0	0	0	0	0	0	0	0	0	0	0	0	0	0	0	0	0	0	0	0	0	0	0	0	0	0	0	0
809	19107	Keokuk, Iowa	Keokuk	Iowa	41.33649833	-92.1785067	17.6905279878449	10246	579.18	0	0	0	0	0	0	0	0	0	0	0	0	0	0	0	0	0	0	0	0	0	0	0	0	0	0	0	0	0	0	0	0	0	0	0	0	0	0	0	0
810	19109	Kossuth, Iowa	Kossuth	Iowa	43.20405458	-94.20691791	15.228431614442	14813	972.72	0	0	0	0	0	0	0	0	0	0	0	0	0	0	0	0	0	0	0	0	0	0	0	0	0	0	0	0	0	0	0	0	0	0	0	0	0	0	0	0
811	19111	Lee, Iowa	Lee	Iowa	40.64181461	-91.48183025	65.0351677229866	33657	517.52	0	0	0	0	0	0	0	0	0	0	0	0	0	0	0	0	0	0	0	0	0	0	0	0	0	0	0	0	0	0	0	0	0	0	0	0	0	0	0	0
812	19113	Linn, Iowa	Linn	Iowa	42.07923082	-91.59809485	316.239816984712	226706	716.88	0	0	0	0	0	0	0	0	0	0	0	0	0	0	0	0	0	0	0	0	0	0	0	0	0	0	0	0	0	0	0	0	0	0	0	0	0	0	0	0
813	19115	Louisa, Iowa	Louisa	Iowa	41.21842119	-91.26102611	27.465963113224	11035	401.77	0	0	0	0	0	0	0	0	0	0	0	0	0	0	0	0	0	0	0	0	0	0	0	0	0	0	0	0	0	0	0	0	0	0	0	0	0	0	0	0
814	19117	Lucas, Iowa	Lucas	Iowa	41.02958964	-93.32780803	19.9725957407278	8600	430.59	0	0	0	0	0	0	0	0	0	0	0	0	0	0	0	0	0	0	0	0	0	0	0	0	0	0	0	0	0	0	0	0	0	0	0	0	0	0	0	0
815	19119	Lyon, Iowa	Lyon	Iowa	43.38107862	-96.20926845	20.0034033863694	11755	587.65	0	0	0	0	0	0	0	0	0	0	0	0	0	0	0	0	0	0	0	0	0	0	0	0	0	0	0	0	0	0	0	0	0	0	0	0	0	0	0	0
816	19121	Madison, Iowa	Madison	Iowa	41.33081904	-94.01554631	29.1224755351955	16338	561.01	0	0	0	0	0	0	0	0	0	0	0	0	0	0	0	0	0	0	0	0	0	0	0	0	0	0	0	0	0	0	0	0	0	0	0	0	0	0	0	0
817	19123	Mahaska, Iowa	Mahaska	Iowa	41.33521503	-92.64083907	38.7047612374312	22095	570.86	0	0	0	0	0	0	0	0	0	0	0	0	0	0	0	0	0	0	0	0	0	0	0	0	0	0	0	0	0	0	0	0	0	0	0	0	0	0	0	0
818	19125	Marion, Iowa	Marion	Iowa	41.33445101	-93.09934783	59.9660974158296	33253	554.53	0	0	0	0	0	0	0	0	0	0	0	0	0	0	0	0	0	0	0	0	0	0	0	0	0	0	0	0	0	0	0	0	0	0	0	0	0	0	0	0
819	19127	Marshall, Iowa	Marshall	Iowa	42.03586837	-92.9990819	68.7668122270742	39369	572.5	0	0	0	0	0	0	0	0	0	0	0	0	0	0	0	0	0	0	0	0	0	0	0	0	0	0	0	0	0	0	0	0	0	0	0	0	0	0	0	0
820	19129	Mills, Iowa	Mills	Iowa	41.03299766	-95.61920963	34.5395940014631	15109	437.44	0	0	0	0	0	0	0	0	0	0	0	0	0	0	0	0	0	0	0	0	0	0	0	0	0	0	0	0	0	0	0	0	0	0	0	0	0	0	0	0
821	19131	Mitchell, Iowa	Mitchell	Iowa	43.35638371	-92.78887719	22.5651738324132	10586	469.13	0	0	0	0	0	0	0	0	0	0	0	0	0	0	0	0	0	0	0	0	0	0	0	0	0	0	0	0	0	0	0	0	0	0	0	0	0	0	0	0
822	19133	Monona, Iowa	Monona	Iowa	42.05220391	-95.95743843	12.4122927082283	8615	694.07	0	0	0	0	0	0	0	0	0	0	0	0	0	0	0	0	0	0	0	0	0	0	0	0	0	0	0	0	0	0	0	0	0	0	0	0	0	0	0	0
823	19135	Monroe, Iowa	Monroe	Iowa	41.02988815	-92.8690667	17.7695287282117	7707	433.72	0	0	0	0	0	0	0	0	0	0	0	0	0	0	0	0	0	0	0	0	0	0	0	0	0	0	0	0	0	0	0	0	0	0	0	0	0	0	0	0
824	19137	Montgomery, Iowa	Montgomery	Iowa	41.03018714	-95.15642896	23.383635934921	9917	424.1	0	0	0	0	0	0	0	0	0	0	0	0	0	0	0	0	0	0	0	0	0	0	0	0	0	0	0	0	0	0	0	0	0	0	0	0	0	0	0	0
825	19139	Muscatine, Iowa	Muscatine	Iowa	41.48370744	-91.1121697	97.5244016732576	42664	437.47	0	0	0	0	0	0	0	0	0	0	0	0	0	0	0	0	0	0	0	0	0	0	0	0	0	0	0	0	0	0	0	0	0	0	0	0	0	0	0	0
826	19141	O'Brien, Iowa	O'Brien	Iowa	43.08310673	-95.62474482	24.0000698031551	13753	573.04	0	0	0	0	0	0	0	0	0	0	0	0	0	0	0	0	0	0	0	0	0	0	0	0	0	0	0	0	0	0	0	0	0	0	0	0	0	0	0	0
827	19143	Osceola, Iowa	Osceola	Iowa	43.37824276	-95.62422844	14.9443162436039	5958	398.68	0	0	0	0	0	0	0	0	0	0	0	0	0	0	0	0	0	0	0	0	0	0	0	0	0	0	0	0	0	0	0	0	0	0	0	0	0	0	0	0
828	19145	Page, Iowa	Page	Iowa	40.7393172	-95.1497813	28.2405503420944	15107	534.94	0	0	0	0	0	0	0	0	0	0	0	0	0	0	0	0	0	0	0	0	0	0	0	0	0	0	0	0	0	0	0	0	0	0	0	0	0	0	0	0
829	19147	Palo Alto, Iowa	Palo Alto	Iowa	43.08193849	-94.67824621	15.7597900113507	8886	563.84	0	0	0	0	0	0	0	0	0	0	0	0	0	0	0	0	0	0	0	0	0	0	0	0	0	0	0	0	0	0	0	0	0	0	0	0	0	0	0	0
830	19149	Plymouth, Iowa	Plymouth	Iowa	42.737633	-96.21366621	29.1775313191716	25177	862.89	0	0	0	0	0	0	0	0	0	0	0	0	0	0	0	0	0	0	0	0	0	0	0	0	0	0	0	0	0	0	0	0	0	0	0	0	0	0	0	0
831	19151	Pocahontas, Iowa	Pocahontas	Iowa	42.73420133	-94.67862564	11.4666343288753	6619	577.24	0	0	0	0	0	0	0	0	0	0	0	0	0	0	0	0	0	0	0	0	0	0	0	0	0	0	0	0	0	0	0	0	0	0	0	0	0	0	0	0
832	19153	Polk, Iowa	Polk	Iowa	41.68679484	-93.57767461	854.251555447115	490161	573.79	0	0	0	0	0	0	0	0	0	0	0	0	0	0	0	0	0	0	0	0	0	0	0	0	0	0	0	0	0	0	0	0	0	0	0	0	0	0	0	0
833	19155	Pottawattamie, Iowa	Pottawattamie	Iowa	41.33640314	-95.53907776	98.0826703708381	93206	950.28	0	0	0	0	0	0	0	0	0	0	0	0	0	0	0	0	0	0	0	0	0	0	0	0	0	0	0	0	0	0	0	0	0	0	0	0	0	0	0	0
834	19157	Poweshiek, Iowa	Poweshiek	Iowa	41.68625425	-92.53155731	31.6345545620844	18504	584.93	0	0	0	0	0	0	0	0	0	0	0	0	0	0	0	0	0	0	0	0	0	0	0	0	0	0	0	0	0	0	0	0	0	0	0	0	0	0	0	0
835	19159	Ringgold, Iowa	Ringgold	Iowa	40.73518949	-94.24368535	9.1391223155929	4894	535.5	0	0	0	0	0	0	0	0	0	0	0	0	0	0	0	0	0	0	0	0	0	0	0	0	0	0	0	0	0	0	0	0	0	0	0	0	0	0	0	0
836	19161	Sac, Iowa	Sac	Iowa	42.38624071	-95.10547892	16.9057929427314	9721	575.01	0	0	0	0	0	0	0	0	0	0	0	0	0	0	0	0	0	0	0	0	0	0	0	0	0	0	0	0	0	0	0	0	0	0	0	0	0	0	0	0
837	19163	Scott, Iowa	Scott	Iowa	41.63935978	-90.61959493	377.530616254448	172943	458.09	0	0	0	0	0	0	0	0	0	0	0	0	0	0	0	0	0	0	0	0	0	0	0	0	0	0	0	0	0	0	0	0	0	0	0	0	0	0	0	0
838	19165	Shelby, Iowa	Shelby	Iowa	41.6850066	-95.31015553	19.3879278242324	11454	590.78	0	0	0	0	0	0	0	0	0	0	0	0	0	0	0	0	0	0	0	0	0	0	0	0	0	0	0	0	0	0	0	0	0	0	0	0	0	0	0	0
839	19167	Sioux, Iowa	Sioux	Iowa	43.08221074	-96.1767568	45.3646219723296	34855	768.33	0	0	0	0	0	0	0	0	0	0	0	0	0	0	0	0	0	0	0	0	0	0	0	0	0	0	0	0	0	0	0	0	0	0	0	0	0	0	0	0
840	19169	Story, Iowa	Story	Iowa	42.03621213	-93.46499005	169.541915435914	97117	572.82	0	0	0	0	0	0	0	0	0	0	0	0	0	0	0	0	0	0	0	0	0	0	0	0	0	0	0	0	0	0	0	0	0	0	0	0	0	0	0	0
841	19171	Tama, Iowa	Tama	Iowa	42.07991767	-92.53266945	23.3755426415722	16854	721.01	0	0	0	0	0	0	0	0	0	0	0	0	0	0	0	0	0	0	0	0	0	0	0	0	0	0	0	0	0	0	0	0	0	0	0	0	0	0	0	0
842	19173	Taylor, Iowa	Taylor	Iowa	40.73710579	-94.69778563	11.5078022184621	6121	531.9	0	0	0	0	0	0	0	0	0	0	0	0	0	0	0	0	0	0	0	0	0	0	0	0	0	0	0	0	0	0	0	0	0	0	0	0	0	0	0	0
843	19175	Union, Iowa	Union	Iowa	41.0277278	-94.24234847	28.8941343089815	12241	423.65	0	0	0	0	0	0	0	0	0	0	0	0	0	0	0	0	0	0	0	0	0	0	0	0	0	0	0	0	0	0	0	0	0	0	0	0	0	0	0	0
844	19177	Van Buren, Iowa	Van Buren	Iowa	40.75326764	-91.95017958	14.5300026815735	7044	484.79	0	0	0	0	0	0	0	0	0	0	0	0	0	0	0	0	0	0	0	0	0	0	0	0	0	0	0	0	0	0	0	0	0	0	0	0	0	0	0	0
845	19179	Wapello, Iowa	Wapello	Iowa	41.03064984	-92.40954728	80.9786258481347	34969	431.83	0	0	0	0	0	0	0	0	0	0	0	0	0	0	0	0	0	0	0	0	0	0	0	0	0	0	0	0	0	0	0	0	0	0	0	0	0	0	0	0
846	19181	Warren, Iowa	Warren	Iowa	41.33559454	-93.56007641	90.3181650667743	51466	569.83	0	0	0	0	0	0	0	0	0	0	0	0	0	0	0	0	0	0	0	0	0	0	0	0	0	0	0	0	0	0	0	0	0	0	0	0	0	0	0	0
847	19183	Washington, Iowa	Washington	Iowa	41.33577126	-91.71725711	38.6136699247592	21965	568.84	0	0	0	0	0	0	0	0	0	0	0	0	0	0	0	0	0	0	0	0	0	0	0	0	0	0	0	0	0	0	0	0	0	0	0	0	0	0	0	0
848	19185	Wayne, Iowa	Wayne	Iowa	40.73969028	-93.32752197	12.2582978075518	6441	525.44	0	0	0	0	0	0	0	0	0	0	0	0	0	0	0	0	0	0	0	0	0	0	0	0	0	0	0	0	0	0	0	0	0	0	0	0	0	0	0	0
849	19187	Webster, Iowa	Webster	Iowa	42.42853483	-94.17987389	50.1718789301585	35904	715.62	0	0	0	0	0	0	0	0	0	0	0	0	0	0	0	0	0	0	0	0	0	0	0	0	0	0	0	0	0	0	0	0	0	0	0	0	0	0	0	0
850	19189	Winnebago, Iowa	Winnebago	Iowa	43.37751174	-93.73407298	25.8533296711528	10354	400.49	0	0	0	0	0	0	0	0	0	0	0	0	0	0	0	0	0	0	0	0	0	0	0	0	0	0	0	0	0	0	0	0	0	0	0	0	0	0	0	0
851	19191	Winneshiek, Iowa	Winneshiek	Iowa	43.29094334	-91.84422722	28.9779233768681	19991	689.87	0	0	0	0	0	0	0	0	0	0	0	0	0	0	0	0	0	0	0	0	0	0	0	0	0	0	0	0	0	0	0	0	0	0	0	0	0	0	0	0
852	19193	Woodbury, Iowa	Woodbury	Iowa	42.38979414	-96.0459439	118.129532669592	103107	872.83	0	0	0	0	0	0	0	0	0	0	0	0	0	0	0	0	0	0	0	0	0	0	0	0	0	0	0	0	0	0	0	0	0	0	0	0	0	0	0	0
853	19195	Worth, Iowa	Worth	Iowa	43.37750768	-93.26087602	18.4469659102269	7381	400.12	0	0	0	0	0	0	0	0	0	0	0	0	0	0	0	0	0	0	0	0	0	0	0	0	0	0	0	0	0	0	0	0	0	0	0	0	0	0	0	0
854	19197	Wright, Iowa	Wright	Iowa	42.73305373	-93.73515113	21.642948209917	12562	580.42	0	0	0	0	0	0	0	0	0	0	0	0	0	0	0	0	0	0	0	0	0	0	0	0	0	0	0	0	0	0	0	0	0	0	0	0	0	0	0	0
855	20001	Allen, Kansas	Allen	Kansas	37.88582951	-95.30030847	24.7231661003398	12369	500.3	0	0	0	0	0	0	0	0	0	0	0	0	0	0	0	0	0	0	0	0	0	0	0	0	0	0	0	0	0	0	0	0	0	0	0	0	0	0	0	0
856	20003	Anderson, Kansas	Anderson	Kansas	38.21413251	-95.29272815	13.55645648236	7858	579.65	0	0	0	0	0	0	0	0	0	0	0	0	0	0	0	0	0	0	0	0	0	0	0	0	0	0	0	0	0	0	0	0	0	0	0	0	0	0	0	0
857	20005	Atchison, Kansas	Atchison	Kansas	39.53185661	-95.30870026	37.2776399100123	16073	431.17	0	0	0	0	0	0	0	0	0	0	0	0	0	0	0	0	0	0	0	0	0	0	0	0	0	0	0	0	0	0	0	0	0	0	0	0	0	0	0	0
858	20007	Barber, Kansas	Barber	Kansas	37.2288586	-98.68460053	3.90363910516988	4427	1134.07	0	0	0	0	0	0	0	0	0	0	0	0	0	0	0	0	0	0	0	0	0	0	0	0	0	0	0	0	0	0	0	0	0	0	0	0	0	0	0	0
859	20009	Barton, Kansas	Barton	Kansas	38.47889676	-98.75636726	28.7904846995756	25779	895.4	0	0	0	0	0	0	0	0	0	0	0	0	0	0	0	0	0	0	0	0	0	0	0	0	0	0	0	0	0	0	0	0	0	0	0	0	0	0	0	0
860	20011	Bourbon, Kansas	Bourbon	Kansas	37.85508555	-94.84865997	22.8712606417297	14534	635.47	0	0	0	0	0	0	0	0	0	0	0	0	0	0	0	0	0	0	0	0	0	0	0	0	0	0	0	0	0	0	0	0	0	0	0	0	0	0	0	0
861	20013	Brown, Kansas	Brown	Kansas	39.82652589	-95.56421698	16.7533764254559	9564	570.87	0	0	0	0	0	0	0	0	0	0	0	0	0	0	0	0	0	0	0	0	0	0	0	0	0	0	0	0	0	0	0	0	0	0	0	0	0	0	0	0
862	20015	Butler, Kansas	Butler	Kansas	37.78134351	-96.83878537	46.7954904675982	66911	1429.86	0	0	0	0	0	0	0	0	0	0	0	0	0	0	0	0	0	0	0	0	0	0	0	0	0	0	0	0	0	0	0	0	0	0	0	0	0	0	0	0
863	20017	Chase, Kansas	Chase	Kansas	38.30292938	-96.59563862	3.42534861459654	2648	773.06	0	0	0	0	0	0	0	0	0	0	0	0	0	0	0	0	0	0	0	0	0	0	0	0	0	0	0	0	0	0	0	0	0	0	0	0	0	0	0	0
864	20019	Chautauqua, Kansas	Chautauqua	Kansas	37.14994405	-96.2454192	5.0870272977711	3250	638.88	0	0	0	0	0	0	0	0	0	0	0	0	0	0	0	0	0	0	0	0	0	0	0	0	0	0	0	0	0	0	0	0	0	0	0	0	0	0	0	0
865	20021	Cherokee, Kansas	Cherokee	Kansas	37.16928494	-94.8462897	33.9346801232194	19939	587.57	0	0	0	0	0	0	0	0	0	0	0	0	0	0	0	0	0	0	0	0	0	0	0	0	0	0	0	0	0	0	0	0	0	0	0	0	0	0	0	0
866	20023	Cheyenne, Kansas	Cheyenne	Kansas	39.78580976	-101.7318201	2.60518291188265	2657	1019.89	0	0	0	0	0	0	0	0	0	0	0	0	0	0	0	0	0	0	0	0	0	0	0	0	0	0	0	0	0	0	0	0	0	0	0	0	0	0	0	0
867	20025	Clark, Kansas	Clark	Kansas	37.23577007	-99.81883015	2.04590459969424	1994	974.63	0	0	0	0	0	0	0	0	0	0	0	0	0	0	0	0	0	0	0	0	0	0	0	0	0	0	0	0	0	0	0	0	0	0	0	0	0	0	0	0
868	20027	Clay, Kansas	Clay	Kansas	39.34948772	-97.16518128	12.4004339067101	8002	645.3	0	0	0	0	0	0	0	0	0	0	0	0	0	0	0	0	0	0	0	0	0	0	0	0	0	0	0	0	0	0	0	0	0	0	0	0	0	0	0	0
869	20029	Cloud, Kansas	Cloud	Kansas	39.48028352	-97.64925343	12.2822713674616	8786	715.34	0	0	0	0	0	0	0	0	0	0	0	0	0	0	0	0	0	0	0	0	0	0	0	0	0	0	0	0	0	0	0	0	0	0	0	0	0	0	0	0
870	20031	Coffey, Kansas	Coffey	Kansas	38.2365018	-95.73379515	13.045697424037	8179	626.95	0	0	0	0	0	0	0	0	0	0	0	0	0	0	0	0	0	0	0	0	0	0	0	0	0	0	0	0	0	0	0	0	0	0	0	0	0	0	0	0
871	20033	Comanche, Kansas	Comanche	Kansas	37.1911452	-99.27113247	2.15653938855766	1700	788.3	0	0	0	0	0	0	0	0	0	0	0	0	0	0	0	0	0	0	0	0	0	0	0	0	0	0	0	0	0	0	0	0	0	0	0	0	0	0	0	0
872	20035	Cowley, Kansas	Cowley	Kansas	37.23781842	-96.83776647	31.0086608927382	34908	1125.75	0	0	0	0	0	0	0	0	0	0	0	0	0	0	0	0	0	0	0	0	0	0	0	0	0	0	0	0	0	0	0	0	0	0	0	0	0	0	0	0
873	20037	Crawford, Kansas	Crawford	Kansas	37.50675523	-94.85245778	65.819994574064	38818	589.76	0	0	0	0	0	0	0	0	0	0	0	0	0	0	0	0	0	0	0	0	0	0	0	0	0	0	0	0	0	0	0	0	0	0	0	0	0	0	0	0
874	20039	Decatur, Kansas	Decatur	Kansas	39.78468441	-100.4594081	3.16389112722715	2827	893.52	0	0	0	0	0	0	0	0	0	0	0	0	0	0	0	0	0	0	0	0	0	0	0	0	0	0	0	0	0	0	0	0	0	0	0	0	0	0	0	0
875	20041	Dickinson, Kansas	Dickinson	Kansas	38.86600962	-97.15532383	21.7998512519626	18466	847.07	0	0	0	0	0	0	0	0	0	0	0	0	0	0	0	0	0	0	0	0	0	0	0	0	0	0	0	0	0	0	0	0	0	0	0	0	0	0	0	0
876	20043	Doniphan, Kansas	Doniphan	Kansas	39.79067154	-95.14056866	19.3182684730942	7600	393.41	0	0	0	0	0	0	0	0	0	0	0	0	0	0	0	0	0	0	0	0	0	0	0	0	0	0	0	0	0	0	0	0	0	0	0	0	0	0	0	0
877	20045	Douglas, Kansas	Douglas	Kansas	38.88503636	-95.2925121	268.188299295852	122259	455.87	0	0	0	0	0	0	0	0	0	0	0	0	0	0	0	0	0	0	0	0	0	0	0	0	0	0	0	0	0	0	0	0	0	0	0	0	0	0	0	0
878	20047	Edwards, Kansas	Edwards	Kansas	37.88735543	-99.31263309	4.4991879592854	2798	621.89	0	0	0	0	0	0	0	0	0	0	0	0	0	0	0	0	0	0	0	0	0	0	0	0	0	0	0	0	0	0	0	0	0	0	0	0	0	0	0	0
879	20049	Elk, Kansas	Elk	Kansas	37.45338105	-96.24369667	3.92698599944122	2530	644.26	0	0	0	0	0	0	0	0	0	0	0	0	0	0	0	0	0	0	0	0	0	0	0	0	0	0	0	0	0	0	0	0	0	0	0	0	0	0	0	0
880	20051	Ellis, Kansas	Ellis	Kansas	38.91458712	-99.31751551	31.7287284283984	28553	899.91	0	0	0	0	0	0	0	0	0	0	0	0	0	0	0	0	0	0	0	0	0	0	0	0	0	0	0	0	0	0	0	0	0	0	0	0	0	0	0	0
881	20053	Ellsworth, Kansas	Ellsworth	Kansas	38.69677695	-98.20462799	8.52413215059021	6102	715.85	0	0	0	0	0	0	0	0	0	0	0	0	0	0	0	0	0	0	0	0	0	0	0	0	0	0	0	0	0	0	0	0	0	0	0	0	0	0	0	0
882	20055	Finney, Kansas	Finney	Kansas	38.04340344	-100.7381938	28.0090939115341	36467	1301.97	0	0	0	0	0	0	0	0	0	0	0	0	0	0	0	0	0	0	0	0	0	0	0	0	0	0	0	0	0	0	0	0	0	0	0	0	0	0	0	0
883	20057	Ford, Kansas	Ford	Kansas	37.69200114	-99.88825298	30.6108698225391	33619	1098.27	0	0	0	0	0	0	0	0	0	0	0	0	0	0	0	0	0	0	0	0	0	0	0	0	0	0	0	0	0	0	0	0	0	0	0	0	0	0	0	0
884	20059	Franklin, Kansas	Franklin	Kansas	38.56443815	-95.28644341	44.676087869036	25544	571.76	0	0	0	0	0	0	0	0	0	0	0	0	0	0	0	0	0	0	0	0	0	0	0	0	0	0	0	0	0	0	0	0	0	0	0	0	0	0	0	0
885	20061	Geary, Kansas	Geary	Kansas	38.99871131	-96.7577178	82.3410119078571	31670	384.62	0	0	0	0	0	0	0	0	0	0	0	0	0	0	0	0	0	0	0	0	0	0	0	0	0	0	0	0	0	0	0	0	0	0	0	0	0	0	0	0
886	20063	Gove, Kansas	Gove	Kansas	38.91588178	-100.4829321	2.45973536382808	2636	1071.66	0	0	0	0	0	0	0	0	0	0	0	0	0	0	0	0	0	0	0	0	0	0	0	0	0	0	0	0	0	0	0	0	0	0	0	0	0	0	0	0
887	20065	Graham, Kansas	Graham	Kansas	39.34987223	-99.88332493	2.76232025998308	2482	898.52	0	0	0	0	0	0	0	0	0	0	0	0	0	0	0	0	0	0	0	0	0	0	0	0	0	0	0	0	0	0	0	0	0	0	0	0	0	0	0	0
888	20067	Grant, Kansas	Grant	Kansas	37.56227336	-101.3079758	12.4391092553932	7150	574.8	0	0	0	0	0	0	0	0	0	0	0	0	0	0	0	0	0	0	0	0	0	0	0	0	0	0	0	0	0	0	0	0	0	0	0	0	0	0	0	0
889	20069	Gray, Kansas	Gray	Kansas	37.73836671	-100.4369088	6.8917099220827	5988	868.87	0	0	0	0	0	0	0	0	0	0	0	0	0	0	0	0	0	0	0	0	0	0	0	0	0	0	0	0	0	0	0	0	0	0	0	0	0	0	0	0
890	20071	Greeley, Kansas	Greeley	Kansas	38.4808095	-101.8061079	1.58263215363864	1232	778.45	0	0	0	0	0	0	0	0	0	0	0	0	0	0	0	0	0	0	0	0	0	0	0	0	0	0	0	0	0	0	0	0	0	0	0	0	0	0	0	0
891	20073	Greenwood, Kansas	Greenwood	Kansas	37.8774388	-96.23250453	5.23222251377591	5982	1143.3	0	0	0	0	0	0	0	0	0	0	0	0	0	0	0	0	0	0	0	0	0	0	0	0	0	0	0	0	0	0	0	0	0	0	0	0	0	0	0	0
892	20075	Hamilton, Kansas	Hamilton	Kansas	37.99978709	-101.7921066	2.5478921435811	2539	996.51	0	0	0	0	0	0	0	0	0	0	0	0	0	0	0	0	0	0	0	0	0	0	0	0	0	0	0	0	0	0	0	0	0	0	0	0	0	0	0	0
893	20077	Harper, Kansas	Harper	Kansas	37.19175361	-98.07578384	6.78423003481972	5436	801.27	0	0	0	0	0	0	0	0	0	0	0	0	0	0	0	0	0	0	0	0	0	0	0	0	0	0	0	0	0	0	0	0	0	0	0	0	0	0	0	0
894	20079	Harvey, Kansas	Harvey	Kansas	38.04293782	-97.42747573	63.7869383974062	34429	539.75	0	0	0	0	0	0	0	0	0	0	0	0	0	0	0	0	0	0	0	0	0	0	0	0	0	0	0	0	0	0	0	0	0	0	0	0	0	0	0	0
895	20081	Haskell, Kansas	Haskell	Kansas	37.5620394	-100.8710738	6.87075772267627	3968	577.52	0	0	0	0	0	0	0	0	0	0	0	0	0	0	0	0	0	0	0	0	0	0	0	0	0	0	0	0	0	0	0	0	0	0	0	0	0	0	0	0
896	20083	Hodgeman, Kansas	Hodgeman	Kansas	38.08780079	-99.89829881	2.08607076826475	1794	859.99	0	0	0	0	0	0	0	0	0	0	0	0	0	0	0	0	0	0	0	0	0	0	0	0	0	0	0	0	0	0	0	0	0	0	0	0	0	0	0	0
897	20085	Jackson, Kansas	Jackson	Kansas	39.41673394	-95.79356799	20.0710127701076	13171	656.22	0	0	0	0	0	0	0	0	0	0	0	0	0	0	0	0	0	0	0	0	0	0	0	0	0	0	0	0	0	0	0	0	0	0	0	0	0	0	0	0
898	20087	Jefferson, Kansas	Jefferson	Kansas	39.2347941	-95.38289232	35.7568019227519	19043	532.57	0	0	0	0	0	0	0	0	0	0	0	0	0	0	0	0	0	0	0	0	0	0	0	0	0	0	0	0	0	0	0	0	0	0	0	0	0	0	0	0
899	20089	Jewell, Kansas	Jewell	Kansas	39.78470589	-98.21820662	3.16450130800853	2879	909.78	0	0	0	0	0	0	0	0	0	0	0	0	0	0	0	0	0	0	0	0	0	0	0	0	0	0	0	0	0	0	0	0	0	0	0	0	0	0	0	0
900	20091	Johnson, Kansas	Johnson	Kansas	38.88548175	-94.82250877	1272.57958890508	602401	473.37	0	0	0	0	0	0	0	0	0	0	0	0	0	0	0	0	0	0	0	0	0	0	0	0	0	0	0	0	0	0	0	0	0	0	0	0	0	0	0	0
901	20093	Kearny, Kansas	Kearny	Kansas	38.00017981	-101.321681	4.40875778252579	3838	870.54	0	0	0	0	0	0	0	0	0	0	0	0	0	0	0	0	0	0	0	0	0	0	0	0	0	0	0	0	0	0	0	0	0	0	0	0	0	0	0	0
902	20095	Kingman, Kansas	Kingman	Kansas	37.55909527	-98.13638678	8.28391401037806	7152	863.36	0	0	0	0	0	0	0	0	0	0	0	0	0	0	0	0	0	0	0	0	0	0	0	0	0	0	0	0	0	0	0	0	0	0	0	0	0	0	0	0
903	20097	Kiowa, Kansas	Kiowa	Kansas	37.55848695	-99.2856537	3.42494187977416	2475	722.64	0	0	0	0	0	0	0	0	0	0	0	0	0	0	0	0	0	0	0	0	0	0	0	0	0	0	0	0	0	0	0	0	0	0	0	0	0	0	0	0
904	20099	Labette, Kansas	Labette	Kansas	37.19113093	-95.29849679	30.4018348339506	19618	645.29	0	0	0	0	0	0	0	0	0	0	0	0	0	0	0	0	0	0	0	0	0	0	0	0	0	0	0	0	0	0	0	0	0	0	0	0	0	0	0	0
905	20101	Lane, Kansas	Lane	Kansas	38.48119447	-100.4660754	2.1394920971204	1535	717.46	0	0	0	0	0	0	0	0	0	0	0	0	0	0	0	0	0	0	0	0	0	0	0	0	0	0	0	0	0	0	0	0	0	0	0	0	0	0	0	0
906	20103	Leavenworth, Kansas	Leavenworth	Kansas	39.20183497	-95.03620809	176.648013309422	81758	462.83	0	0	0	0	0	0	0	0	0	0	0	0	0	0	0	0	0	0	0	0	0	0	0	0	0	0	0	0	0	0	0	0	0	0	0	0	0	0	0	0
907	20105	Lincoln, Kansas	Lincoln	Kansas	39.04549684	-98.20756994	4.11731998887962	2962	719.4	0	0	0	0	0	0	0	0	0	0	0	0	0	0	0	0	0	0	0	0	0	0	0	0	0	0	0	0	0	0	0	0	0	0	0	0	0	0	0	0
908	20107	Linn, Kansas	Linn	Kansas	38.21267844	-94.84254089	16.3333669999663	9703	594.06	0	0	0	0	0	0	0	0	0	0	0	0	0	0	0	0	0	0	0	0	0	0	0	0	0	0	0	0	0	0	0	0	0	0	0	0	0	0	0	0
909	20109	Logan, Kansas	Logan	Kansas	38.91735806	-101.148475	2.6039385269201	2794	1072.99	0	0	0	0	0	0	0	0	0	0	0	0	0	0	0	0	0	0	0	0	0	0	0	0	0	0	0	0	0	0	0	0	0	0	0	0	0	0	0	0
910	20111	Lyon, Kansas	Lyon	Kansas	38.45576156	-96.15275715	39.1695281248894	33195	847.47	0	0	0	0	0	0	0	0	0	0	0	0	0	0	0	0	0	0	0	0	0	0	0	0	0	0	0	0	0	0	0	0	0	0	0	0	0	0	0	0
911	20115	Marion, Kansas	Marion	Kansas	38.35855394	-97.0985251	12.5851168602866	11884	944.29	0	0	0	0	0	0	0	0	0	0	0	0	0	0	0	0	0	0	0	0	0	0	0	0	0	0	0	0	0	0	0	0	0	0	0	0	0	0	0	0
912	20117	Marshall, Kansas	Marshall	Kansas	39.78359669	-96.52278974	10.7833988757804	9707	900.18	0	0	0	0	0	0	0	0	0	0	0	0	0	0	0	0	0	0	0	0	0	0	0	0	0	0	0	0	0	0	0	0	0	0	0	0	0	0	0	0
913	20113	McPherson, Kansas	McPherson	Kansas	38.39184858	-97.64769869	31.774410811894	28542	898.27	0	0	0	0	0	0	0	0	0	0	0	0	0	0	0	0	0	0	0	0	0	0	0	0	0	0	0	0	0	0	0	0	0	0	0	0	0	0	0	0
914	20119	Meade, Kansas	Meade	Kansas	37.23859987	-100.364831	4.12334243270047	4033	978.09	0	0	0	0	0	0	0	0	0	0	0	0	0	0	0	0	0	0	0	0	0	0	0	0	0	0	0	0	0	0	0	0	0	0	0	0	0	0	0	0
915	20121	Miami, Kansas	Miami	Kansas	38.56383358	-94.83832189	59.4743424938332	34237	575.66	0	0	0	0	0	0	0	0	0	0	0	0	0	0	0	0	0	0	0	0	0	0	0	0	0	0	0	0	0	0	0	0	0	0	0	0	0	0	0	0
916	20123	Mitchell, Kansas	Mitchell	Kansas	39.39331582	-98.20906732	8.51964262813662	5979	701.79	0	0	0	0	0	0	0	0	0	0	0	0	0	0	0	0	0	0	0	0	0	0	0	0	0	0	0	0	0	0	0	0	0	0	0	0	0	0	0	0
917	20125	Montgomery, Kansas	Montgomery	Kansas	37.19236568	-95.74329258	49.4600096343605	31829	643.53	0	0	0	0	0	0	0	0	0	0	0	0	0	0	0	0	0	0	0	0	0	0	0	0	0	0	0	0	0	0	0	0	0	0	0	0	0	0	0	0
918	20127	Morris, Kansas	Morris	Kansas	38.68827511	-96.65128437	8.08307444482798	5620	695.28	0	0	0	0	0	0	0	0	0	0	0	0	0	0	0	0	0	0	0	0	0	0	0	0	0	0	0	0	0	0	0	0	0	0	0	0	0	0	0	0
919	20129	Morton, Kansas	Morton	Kansas	37.19141121	-101.7992519	3.5451468351308	2587	729.73	0	0	0	0	0	0	0	0	0	0	0	0	0	0	0	0	0	0	0	0	0	0	0	0	0	0	0	0	0	0	0	0	0	0	0	0	0	0	0	0
920	20131	Nemaha, Kansas	Nemaha	Kansas	39.78345387	-96.01392079	14.2606247299388	10231	717.43	0	0	0	0	0	0	0	0	0	0	0	0	0	0	0	0	0	0	0	0	0	0	0	0	0	0	0	0	0	0	0	0	0	0	0	0	0	0	0	0
921	20133	Neosho, Kansas	Neosho	Kansas	37.55862897	-95.30670046	28.0102192591037	16007	571.47	0	0	0	0	0	0	0	0	0	0	0	0	0	0	0	0	0	0	0	0	0	0	0	0	0	0	0	0	0	0	0	0	0	0	0	0	0	0	0	0
922	20135	Ness, Kansas	Ness	Kansas	38.47974157	-99.91547333	2.5587345894394	2750	1074.75	0	0	0	0	0	0	0	0	0	0	0	0	0	0	0	0	0	0	0	0	0	0	0	0	0	0	0	0	0	0	0	0	0	0	0	0	0	0	0	0
923	20137	Norton, Kansas	Norton	Kansas	39.78443827	-99.90286639	6.10501861911107	5361	878.13	0	0	0	0	0	0	0	0	0	0	0	0	0	0	0	0	0	0	0	0	0	0	0	0	0	0	0	0	0	0	0	0	0	0	0	0	0	0	0	0
924	20139	Osage, Kansas	Osage	Kansas	38.65235984	-95.72707998	22.6060210908266	15949	705.52	0	0	0	0	0	0	0	0	0	0	0	0	0	0	0	0	0	0	0	0	0	0	0	0	0	0	0	0	0	0	0	0	0	0	0	0	0	0	0	0
925	20141	Osborne, Kansas	Osborne	Kansas	39.3503437	-98.76753828	3.83305322128852	3421	892.5	0	0	0	0	0	0	0	0	0	0	0	0	0	0	0	0	0	0	0	0	0	0	0	0	0	0	0	0	0	0	0	0	0	0	0	0	0	0	0	0
926	20143	Ottawa, Kansas	Ottawa	Kansas	39.13237408	-97.65020313	7.9141981046994	5704	720.73	0	0	0	0	0	0	0	0	0	0	0	0	0	0	0	0	0	0	0	0	0	0	0	0	0	0	0	0	0	0	0	0	0	0	0	0	0	0	0	0
927	20145	Pawnee, Kansas	Pawnee	Kansas	38.18108732	-99.23692334	8.50369898973829	6414	754.26	0	0	0	0	0	0	0	0	0	0	0	0	0	0	0	0	0	0	0	0	0	0	0	0	0	0	0	0	0	0	0	0	0	0	0	0	0	0	0	0
928	20147	Phillips, Kansas	Phillips	Kansas	39.78465501	-99.34668865	5.90824942430126	5234	885.88	0	0	0	0	0	0	0	0	0	0	0	0	0	0	0	0	0	0	0	0	0	0	0	0	0	0	0	0	0	0	0	0	0	0	0	0	0	0	0	0
929	20149	Pottawatomie, Kansas	Pottawatomie	Kansas	39.37925655	-96.34564657	28.9921761670353	24383	841.02	0	0	0	0	0	0	0	0	0	0	0	0	0	0	0	0	0	0	0	0	0	0	0	0	0	0	0	0	0	0	0	0	0	0	0	0	0	0	0	0
930	20151	Pratt, Kansas	Pratt	Kansas	37.64780729	-98.73922153	12.4673487157162	9164	735.04	0	0	0	0	0	0	0	0	0	0	0	0	0	0	0	0	0	0	0	0	0	0	0	0	0	0	0	0	0	0	0	0	0	0	0	0	0	0	0	0
931	20153	Rawlins, Kansas	Rawlins	Kansas	39.78525843	-101.0761617	2.36576836041967	2530	1069.42	0	0	0	0	0	0	0	0	0	0	0	0	0	0	0	0	0	0	0	0	0	0	0	0	0	0	0	0	0	0	0	0	0	0	0	0	0	0	0	0
932	20155	Reno, Kansas	Reno	Kansas	37.95230263	-98.08607292	49.387023539252	61998	1255.35	0	0	0	0	0	0	0	0	0	0	0	0	0	0	0	0	0	0	0	0	0	0	0	0	0	0	0	0	0	0	0	0	0	0	0	0	0	0	0	0
933	20157	Republic, Kansas	Republic	Kansas	39.82799632	-97.65036709	6.46249494681963	4636	717.37	0	0	0	0	0	0	0	0	0	0	0	0	0	0	0	0	0	0	0	0	0	0	0	0	0	0	0	0	0	0	0	0	0	0	0	0	0	0	0	0
934	20159	Rice, Kansas	Rice	Kansas	38.34616184	-98.19992118	13.1320224719101	9537	726.24	0	0	0	0	0	0	0	0	0	0	0	0	0	0	0	0	0	0	0	0	0	0	0	0	0	0	0	0	0	0	0	0	0	0	0	0	0	0	0	0
935	20161	Riley, Kansas	Riley	Kansas	39.28935726	-96.73420026	121.73770438034	74232	609.77	0	0	0	0	0	0	0	0	0	0	0	0	0	0	0	0	0	0	0	0	0	0	0	0	0	0	0	0	0	0	0	0	0	0	0	0	0	0	0	0
936	20163	Rooks, Kansas	Rooks	Kansas	39.35022773	-99.32484567	5.52479983829854	4920	890.53	0	0	0	0	0	0	0	0	0	0	0	0	0	0	0	0	0	0	0	0	0	0	0	0	0	0	0	0	0	0	0	0	0	0	0	0	0	0	0	0
937	20165	Rush, Kansas	Rush	Kansas	38.52275276	-99.30863983	4.22982612572448	3036	717.76	0	0	0	0	0	0	0	0	0	0	0	0	0	0	0	0	0	0	0	0	0	0	0	0	0	0	0	0	0	0	0	0	0	0	0	0	0	0	0	0
938	20167	Russell, Kansas	Russell	Kansas	38.91462787	-98.76254297	7.73587886173358	6856	886.26	0	0	0	0	0	0	0	0	0	0	0	0	0	0	0	0	0	0	0	0	0	0	0	0	0	0	0	0	0	0	0	0	0	0	0	0	0	0	0	0
939	20169	Saline, Kansas	Saline	Kansas	38.78369175	-97.65185177	75.2881064119297	54224	720.22	0	0	0	0	0	0	0	0	0	0	0	0	0	0	0	0	0	0	0	0	0	0	0	0	0	0	0	0	0	0	0	0	0	0	0	0	0	0	0	0
940	20171	Scott, Kansas	Scott	Kansas	38.48222076	-100.9066539	6.72157649747749	4823	717.54	0	0	0	0	0	0	0	0	0	0	0	0	0	0	0	0	0	0	0	0	0	0	0	0	0	0	0	0	0	0	0	0	0	0	0	0	0	0	0	0
941	20173	Sedgwick, Kansas	Sedgwick	Kansas	37.6842718	-97.4608198	517.330152078676	516042	997.51	0	0	0	0	0	0	0	0	0	0	0	0	0	0	0	0	0	0	0	0	0	0	0	0	0	0	0	0	0	0	0	0	0	0	0	0	0	0	0	0
942	20175	Seward, Kansas	Seward	Kansas	37.19324632	-100.8507201	33.5074276778733	21428	639.5	0	0	0	0	0	0	0	0	0	0	0	0	0	0	0	0	0	0	0	0	0	0	0	0	0	0	0	0	0	0	0	0	0	0	0	0	0	0	0	0
943	20177	Shawnee, Kansas	Shawnee	Kansas	39.04100763	-95.7557264	325.125914488438	176875	544.02	0	0	0	0	0	0	0	0	0	0	0	0	0	0	0	0	0	0	0	0	0	0	0	0	0	0	0	0	0	0	0	0	0	0	0	0	0	0	0	0
944	20179	Sheridan, Kansas	Sheridan	Kansas	39.35018161	-100.4418259	2.81374168489665	2521	895.96	0	0	0	0	0	0	0	0	0	0	0	0	0	0	0	0	0	0	0	0	0	0	0	0	0	0	0	0	0	0	0	0	0	0	0	0	0	0	0	0
945	20181	Sherman, Kansas	Sherman	Kansas	39.35147699	-101.7197624	5.60284829604098	5917	1056.07	0	0	0	0	0	0	0	0	0	0	0	0	0	0	0	0	0	0	0	0	0	0	0	0	0	0	0	0	0	0	0	0	0	0	0	0	0	0	0	0
946	20183	Smith, Kansas	Smith	Kansas	39.78516566	-98.78566062	4.00129542358118	3583	895.46	0	0	0	0	0	0	0	0	0	0	0	0	0	0	0	0	0	0	0	0	0	0	0	0	0	0	0	0	0	0	0	0	0	0	0	0	0	0	0	0
947	20185	Stafford, Kansas	Stafford	Kansas	38.03100851	-98.71762001	5.24714348841614	4156	792.05	0	0	0	0	0	0	0	0	0	0	0	0	0	0	0	0	0	0	0	0	0	0	0	0	0	0	0	0	0	0	0	0	0	0	0	0	0	0	0	0
948	20187	Stanton, Kansas	Stanton	Kansas	37.56304714	-101.7843534	2.94848239876534	2006	680.35	0	0	0	0	0	0	0	0	0	0	0	0	0	0	0	0	0	0	0	0	0	0	0	0	0	0	0	0	0	0	0	0	0	0	0	0	0	0	0	0
949	20189	Stevens, Kansas	Stevens	Kansas	37.1923008	-101.3118967	7.54169588472274	5485	727.29	0	0	0	0	0	0	0	0	0	0	0	0	0	0	0	0	0	0	0	0	0	0	0	0	0	0	0	0	0	0	0	0	0	0	0	0	0	0	0	0
950	20191	Sumner, Kansas	Sumner	Kansas	37.23682549	-97.47721621	19.320777704452	22836	1181.94	0	0	0	0	0	0	0	0	0	0	0	0	0	0	0	0	0	0	0	0	0	0	0	0	0	0	0	0	0	0	0	0	0	0	0	0	0	0	0	0
951	20193	Thomas, Kansas	Thomas	Kansas	39.35107575	-101.0553705	7.23650541086267	7777	1074.69	0	0	0	0	0	0	0	0	0	0	0	0	0	0	0	0	0	0	0	0	0	0	0	0	0	0	0	0	0	0	0	0	0	0	0	0	0	0	0	0
952	20195	Trego, Kansas	Trego	Kansas	38.91467218	-99.87284448	3.15127939919953	2803	889.48	0	0	0	0	0	0	0	0	0	0	0	0	0	0	0	0	0	0	0	0	0	0	0	0	0	0	0	0	0	0	0	0	0	0	0	0	0	0	0	0
953	20197	Wabaunsee, Kansas	Wabaunsee	Kansas	38.95471985	-96.20350509	8.72592219564396	6931	794.3	0	0	0	0	0	0	0	0	0	0	0	0	0	0	0	0	0	0	0	0	0	0	0	0	0	0	0	0	0	0	0	0	0	0	0	0	0	0	0	0
954	20199	Wallace, Kansas	Wallace	Kansas	38.91686134	-101.7638876	1.66146773928747	1518	913.65	0	0	0	0	0	0	0	0	0	0	0	0	0	0	0	0	0	0	0	0	0	0	0	0	0	0	0	0	0	0	0	0	0	0	0	0	0	0	0	0
955	20201	Washington, Kansas	Washington	Kansas	39.78420784	-97.0875323	6.04184362287094	5406	894.76	0	0	0	0	0	0	0	0	0	0	0	0	0	0	0	0	0	0	0	0	0	0	0	0	0	0	0	0	0	0	0	0	0	0	0	0	0	0	0	0
956	20203	Wichita, Kansas	Wichita	Kansas	38.48178252	-101.3471509	2.94891242328514	2119	718.57	0	0	0	0	0	0	0	0	0	0	0	0	0	0	0	0	0	0	0	0	0	0	0	0	0	0	0	0	0	0	0	0	0	0	0	0	0	0	0	0
957	20205	Wilson, Kansas	Wilson	Kansas	37.55937174	-95.74323255	14.9451281511868	8525	570.42	0	0	0	0	0	0	0	0	0	0	0	0	0	0	0	0	0	0	0	0	0	0	0	0	0	0	0	0	0	0	0	0	0	0	0	0	0	0	0	0
958	20207	Woodson, Kansas	Woodson	Kansas	37.8865336	-95.74006277	6.30348318669399	3138	497.82	0	0	0	0	0	0	0	0	0	0	0	0	0	0	0	0	0	0	0	0	0	0	0	0	0	0	0	0	0	0	0	0	0	0	0	0	0	0	0	0
959	20209	Wyandotte, Kansas	Wyandotte	Kansas	39.11727348	-94.76378225	1091.22031662269	165429	151.6	0	0	0	0	0	0	0	0	0	0	0	0	0	0	0	0	0	0	0	0	0	0	0	0	0	0	0	0	0	0	0	0	0	0	0	0	0	0	0	0
960	21001	Adair, Kentucky	Adair	Kentucky	37.10459774	-85.28129668	47.3795894196605	19202	405.28	0	0	0	0	0	0	0	0	0	0	0	0	0	0	0	0	0	0	0	0	0	0	0	0	0	0	0	0	0	0	0	0	0	0	0	0	0	0	0	0
961	21003	Allen, Kentucky	Allen	Kentucky	36.75197631	-86.19457544	61.9010280536679	21315	344.34	0	0	0	0	0	0	0	0	0	0	0	0	0	0	0	0	0	0	0	0	0	0	0	0	0	0	0	0	0	0	0	0	0	0	0	0	0	0	0	0
962	21005	Anderson, Kentucky	Anderson	Kentucky	38.00671029	-84.99171713	112.703760590596	22747	201.83	0	0	0	0	0	0	0	0	0	0	0	0	0	0	0	0	0	0	0	0	0	0	0	0	0	0	0	0	0	0	0	0	0	0	0	0	0	0	0	0
963	21007	Ballard, Kentucky	Ballard	Kentucky	37.05842757	-88.99427697	31.9792426822347	7888	246.66	0	0	0	0	0	0	0	0	0	0	0	0	0	0	0	0	0	0	0	0	0	0	0	0	0	0	0	0	0	0	0	0	0	0	0	0	0	0	0	0
964	21009	Barren, Kentucky	Barren	Kentucky	36.96469836	-85.93338945	90.7597325347664	44249	487.54	0	0	0	0	0	0	0	0	0	0	0	0	0	0	0	0	0	0	0	0	0	0	0	0	0	0	0	0	0	0	0	0	0	0	0	0	0	0	0	0
965	21011	Bath, Kentucky	Bath	Kentucky	38.14735938	-83.74588932	44.8366153735787	12500	278.79	0	0	0	0	0	0	0	0	0	0	0	0	0	0	0	0	0	0	0	0	0	0	0	0	0	0	0	0	0	0	0	0	0	0	0	0	0	0	0	0
966	21013	Bell, Kentucky	Bell	Kentucky	36.73355174	-83.67766671	72.5125348189415	26032	359	0	0	0	0	0	0	0	0	0	0	0	0	0	0	0	0	0	0	0	0	0	0	0	0	0	0	0	0	0	0	0	0	0	0	0	0	0	0	0	0
967	21015	Boone, Kentucky	Boone	Kentucky	38.97065142	-84.72615357	542.218704335119	133581	246.36	0	0	0	0	0	0	0	0	0	0	0	0	0	0	0	0	0	0	0	0	0	0	0	0	0	0	0	0	0	0	0	0	0	0	0	0	0	0	0	0
968	21017	Bourbon, Kentucky	Bourbon	Kentucky	38.2054607	-84.21827874	68.3004279994477	19788	289.72	0	0	0	0	0	0	0	0	0	0	0	0	0	0	0	0	0	0	0	0	0	0	0	0	0	0	0	0	0	0	0	0	0	0	0	0	0	0	0	0
969	21019	Boyd, Kentucky	Boyd	Kentucky	38.36176608	-82.68652187	292.24321281121	46718	159.86	0	0	0	0	0	0	0	0	0	0	0	0	0	0	0	0	0	0	0	0	0	0	0	0	0	0	0	0	0	0	0	0	0	0	0	0	0	0	0	0
970	21021	Boyle, Kentucky	Boyle	Kentucky	37.62680923	-84.8633779	166.842426597103	30060	180.17	0	0	0	0	0	0	0	0	0	0	0	0	0	0	0	0	0	0	0	0	0	0	0	0	0	0	0	0	0	0	0	0	0	0	0	0	0	0	0	0
971	21023	Bracken, Kentucky	Bracken	Kentucky	38.69158994	-84.08532444	40.3822771265989	8303	205.61	0	0	0	0	0	0	0	0	0	0	0	0	0	0	0	0	0	0	0	0	0	0	0	0	0	0	0	0	0	0	0	0	0	0	0	0	0	0	0	0
972	21025	Breathitt, Kentucky	Breathitt	Kentucky	37.52333168	-83.31959161	25.6493572429479	12630	492.41	0	0	0	0	0	0	0	0	0	0	0	0	0	0	0	0	0	0	0	0	0	0	0	0	0	0	0	0	0	0	0	0	0	0	0	0	0	0	0	0
973	21027	Breckinridge, Kentucky	Breckinridge	Kentucky	37.77377239	-86.42885017	36.103813671386	20477	567.17	0	0	0	0	0	0	0	0	0	0	0	0	0	0	0	0	0	0	0	0	0	0	0	0	0	0	0	0	0	0	0	0	0	0	0	0	0	0	0	0
974	21029	Bullitt, Kentucky	Bullitt	Kentucky	37.97162523	-85.68955617	274.984849505084	81676	297.02	0	0	0	0	0	0	0	0	0	0	0	0	0	0	0	0	0	0	0	0	0	0	0	0	0	0	0	0	0	0	0	0	0	0	0	0	0	0	0	0
975	21031	Butler, Kentucky	Butler	Kentucky	37.20946153	-86.68748787	30.2260085897346	12879	426.09	0	0	0	0	0	0	0	0	0	0	0	0	0	0	0	0	0	0	0	0	0	0	0	0	0	0	0	0	0	0	0	0	0	0	0	0	0	0	0	0
976	21033	Caldwell, Kentucky	Caldwell	Kentucky	37.14749129	-87.86948214	36.9703297659445	12747	344.79	0	0	0	0	0	0	0	0	0	0	0	0	0	0	0	0	0	0	0	0	0	0	0	0	0	0	0	0	0	0	0	0	0	0	0	0	0	0	0	0
977	21035	Calloway, Kentucky	Calloway	Kentucky	36.62093411	-88.2731593	101.296036569529	39001	385.02	0	0	0	0	0	0	0	0	0	0	0	0	0	0	0	0	0	0	0	0	0	0	0	0	0	0	0	0	0	0	0	0	0	0	0	0	0	0	0	0
978	21037	Campbell, Kentucky	Campbell	Kentucky	38.94384345	-84.37875208	618.491837948582	93584	151.31	0	0	0	0	0	0	0	0	0	0	0	0	0	0	0	0	0	0	0	0	0	0	0	0	0	0	0	0	0	0	0	0	0	0	0	0	0	0	0	0
979	21039	Carlisle, Kentucky	Carlisle	Kentucky	36.85372876	-88.9669222	25.1280156258248	4760	189.43	0	0	0	0	0	0	0	0	0	0	0	0	0	0	0	0	0	0	0	0	0	0	0	0	0	0	0	0	0	0	0	0	0	0	0	0	0	0	0	0
980	21041	Carroll, Kentucky	Carroll	Kentucky	38.66599534	-85.12601074	82.6864742941588	10631	128.57	0	0	0	0	0	0	0	0	0	0	0	0	0	0	0	0	0	0	0	0	0	0	0	0	0	0	0	0	0	0	0	0	0	0	0	0	0	0	0	0
981	21043	Carter, Kentucky	Carter	Kentucky	38.31690743	-83.05092385	65.4383394383394	26797	409.5	0	0	0	0	0	0	0	0	0	0	0	0	0	0	0	0	0	0	0	0	0	0	0	0	0	0	0	0	0	0	0	0	0	0	0	0	0	0	0	0
982	21045	Casey, Kentucky	Casey	Kentucky	37.32533118	-84.92726209	36.3753010827724	16159	444.23	0	0	0	0	0	0	0	0	0	0	0	0	0	0	0	0	0	0	0	0	0	0	0	0	0	0	0	0	0	0	0	0	0	0	0	0	0	0	0	0
983	21047	Christian, Kentucky	Christian	Kentucky	36.89267803	-87.49055367	98.2034843205575	70461	717.5	0	0	0	0	0	0	0	0	0	0	0	0	0	0	0	0	0	0	0	0	0	0	0	0	0	0	0	0	0	0	0	0	0	0	0	0	0	0	0	0
984	21049	Clark, Kentucky	Clark	Kentucky	37.9689263	-84.14615986	143.638596213262	36263	252.46	0	0	0	0	0	0	0	0	0	0	0	0	0	0	0	0	0	0	0	0	0	0	0	0	0	0	0	0	0	0	0	0	0	0	0	0	0	0	0	0
985	21051	Clay, Kentucky	Clay	Kentucky	37.16451126	-83.712575	42.4102290889718	19901	469.25	0	0	0	0	0	0	0	0	0	0	0	0	0	0	0	0	0	0	0	0	0	0	0	0	0	0	0	0	0	0	0	0	0	0	0	0	0	0	0	0
986	21053	Clinton, Kentucky	Clinton	Kentucky	36.72581156	-85.13377529	51.8022813688213	10218	197.25	0	0	0	0	0	0	0	0	0	0	0	0	0	0	0	0	0	0	0	0	0	0	0	0	0	0	0	0	0	0	0	0	0	0	0	0	0	0	0	0
987	21055	Crittenden, Kentucky	Crittenden	Kentucky	37.35839237	-88.0882609	24.4645089595777	8806	359.95	0	0	0	0	0	0	0	0	0	0	0	0	0	0	0	0	0	0	0	0	0	0	0	0	0	0	0	0	0	0	0	0	0	0	0	0	0	0	0	0
988	21057	Cumberland, Kentucky	Cumberland	Kentucky	36.78926125	-85.39050034	21.6724555999738	6614	305.18	0	0	0	0	0	0	0	0	0	0	0	0	0	0	0	0	0	0	0	0	0	0	0	0	0	0	0	0	0	0	0	0	0	0	0	0	0	0	0	0
989	21059	Daviess, Kentucky	Daviess	Kentucky	37.73028906	-87.0901948	221.47049198211	101511	458.35	0	0	0	0	0	0	0	0	0	0	0	0	0	0	0	0	0	0	0	0	0	0	0	0	0	0	0	0	0	0	0	0	0	0	0	0	0	0	0	0
990	21061	Edmonson, Kentucky	Edmonson	Kentucky	37.21218923	-86.23955613	40.1148969889065	12150	302.88	0	0	0	0	0	0	0	0	0	0	0	0	0	0	0	0	0	0	0	0	0	0	0	0	0	0	0	0	0	0	0	0	0	0	0	0	0	0	0	0
991	21063	Elliott, Kentucky	Elliott	Kentucky	38.11624059	-83.09771563	32.0800614544213	7517	234.32	0	0	0	0	0	0	0	0	0	0	0	0	0	0	0	0	0	0	0	0	0	0	0	0	0	0	0	0	0	0	0	0	0	0	0	0	0	0	0	0
992	21065	Estill, Kentucky	Estill	Kentucky	37.69241417	-83.95956369	55.7373162636321	14106	253.08	0	0	0	0	0	0	0	0	0	0	0	0	0	0	0	0	0	0	0	0	0	0	0	0	0	0	0	0	0	0	0	0	0	0	0	0	0	0	0	0
993	21067	Fayette, Kentucky	Fayette	Kentucky	38.0368225	-84.45576892	1139.26317644985	323152	283.65	0	0	0	0	0	0	0	0	0	0	0	0	0	0	0	0	0	0	0	0	0	0	0	0	0	0	0	0	0	0	0	0	0	0	0	0	0	0	0	0
994	21069	Fleming, Kentucky	Fleming	Kentucky	38.36758311	-83.69657514	41.8345096689046	14581	348.54	0	0	0	0	0	0	0	0	0	0	0	0	0	0	0	0	0	0	0	0	0	0	0	0	0	0	0	0	0	0	0	0	0	0	0	0	0	0	0	0
995	21071	Floyd, Kentucky	Floyd	Kentucky	37.56213922	-82.74750924	90.4789749326283	35589	393.34	0	0	0	0	0	0	0	0	0	0	0	0	0	0	0	0	0	0	0	0	0	0	0	0	0	0	0	0	0	0	0	0	0	0	0	0	0	0	0	0
996	21073	Franklin, Kentucky	Franklin	Kentucky	38.2379395	-84.87962551	245.4440433213	50991	207.75	0	0	0	0	0	0	0	0	0	0	0	0	0	0	0	0	0	0	0	0	0	0	0	0	0	0	0	0	0	0	0	0	0	0	0	0	0	0	0	0
997	21075	Fulton, Kentucky	Fulton	Kentucky	36.55238827	-89.20140068	29.0462287104623	5969	205.5	0	0	0	0	0	0	0	0	0	0	0	0	0	0	0	0	0	0	0	0	0	0	0	0	0	0	0	0	0	0	0	0	0	0	0	0	0	0	0	0
998	21077	Gallatin, Kentucky	Gallatin	Kentucky	38.75398691	-84.8558382	87.6123678751358	8869	101.23	0	0	0	0	0	0	0	0	0	0	0	0	0	0	0	0	0	0	0	0	0	0	0	0	0	0	0	0	0	0	0	0	0	0	0	0	0	0	0	0
999	21079	Garrard, Kentucky	Garrard	Kentucky	37.6388668	-84.53289319	76.7819888734353	17666	230.08	0	0	0	0	0	0	0	0	0	0	0	0	0	0	0	0	0	0	0	0	0	0	0	0	0	0	0	0	0	0	0	0	0	0	0	0	0	0	0	0
1000	21081	Grant, Kentucky	Grant	Kentucky	38.64962758	-84.62415957	97.1817336021089	25069	257.96	0	0	0	0	0	0	0	0	0	0	0	0	0	0	0	0	0	0	0	0	0	0	0	0	0	0	0	0	0	0	0	0	0	0	0	0	0	0	0	0
1001	21083	Graves, Kentucky	Graves	Kentucky	36.72292505	-88.65143315	67.5426831478595	37266	551.74	0	0	0	0	0	0	0	0	0	0	0	0	0	0	0	0	0	0	0	0	0	0	0	0	0	0	0	0	0	0	0	0	0	0	0	0	0	0	0	0
1002	21085	Grayson, Kentucky	Grayson	Kentucky	37.46231118	-86.34248968	53.205154016509	26427	496.7	0	0	0	0	0	0	0	0	0	0	0	0	0	0	0	0	0	0	0	0	0	0	0	0	0	0	0	0	0	0	0	0	0	0	0	0	0	0	0	0
1003	21087	Green, Kentucky	Green	Kentucky	37.26484328	-85.5540745	38.251232388211	10941	286.03	0	0	0	0	0	0	0	0	0	0	0	0	0	0	0	0	0	0	0	0	0	0	0	0	0	0	0	0	0	0	0	0	0	0	0	0	0	0	0	0
1004	21089	Greenup, Kentucky	Greenup	Kentucky	38.54332505	-82.9215658	101.910569105691	35098	344.4	0	0	0	0	0	0	0	0	0	0	0	0	0	0	0	0	0	0	0	0	0	0	0	0	0	0	0	0	0	0	0	0	0	0	0	0	0	0	0	0
1005	21091	Hancock, Kentucky	Hancock	Kentucky	37.83766422	-86.78280584	46.4801492139622	8722	187.65	0	0	0	0	0	0	0	0	0	0	0	0	0	0	0	0	0	0	0	0	0	0	0	0	0	0	0	0	0	0	0	0	0	0	0	0	0	0	0	0
1006	21093	Hardin, Kentucky	Hardin	Kentucky	37.6976111	-85.96319251	178.022718521371	110958	623.28	0	0	0	0	0	0	0	0	0	0	0	0	0	0	0	0	0	0	0	0	0	0	0	0	0	0	0	0	0	0	0	0	0	0	0	0	0	0	0	0
1007	21095	Harlan, Kentucky	Harlan	Kentucky	36.85699301	-83.21899516	55.8358199343108	26010	465.83	0	0	0	0	0	0	0	0	0	0	0	0	0	0	0	0	0	0	0	0	0	0	0	0	0	0	0	0	0	0	0	0	0	0	0	0	0	0	0	0
1008	21097	Harrison, Kentucky	Harrison	Kentucky	38.44188174	-84.32869741	61.6464290377334	18886	306.36	0	0	0	0	0	0	0	0	0	0	0	0	0	0	0	0	0	0	0	0	0	0	0	0	0	0	0	0	0	0	0	0	0	0	0	0	0	0	0	0
1009	21099	Hart, Kentucky	Hart	Kentucky	37.29943898	-85.88461055	46.1913659637458	19035	412.09	0	0	0	0	0	0	0	0	0	0	0	0	0	0	0	0	0	0	0	0	0	0	0	0	0	0	0	0	0	0	0	0	0	0	0	0	0	0	0	0
1010	21101	Henderson, Kentucky	Henderson	Kentucky	37.79344553	-87.57392021	103.533560812513	45210	436.67	0	0	0	0	0	0	0	0	0	0	0	0	0	0	0	0	0	0	0	0	0	0	0	0	0	0	0	0	0	0	0	0	0	0	0	0	0	0	0	0
1011	21103	Henry, Kentucky	Henry	Kentucky	38.44942688	-85.11587507	56.329467654045	16126	286.28	0	0	0	0	0	0	0	0	0	0	0	0	0	0	0	0	0	0	0	0	0	0	0	0	0	0	0	0	0	0	0	0	0	0	0	0	0	0	0	0
1012	21105	Hickman, Kentucky	Hickman	Kentucky	36.6794808	-88.97875928	18.0790027655096	4380	242.27	0	0	0	0	0	0	0	0	0	0	0	0	0	0	0	0	0	0	0	0	0	0	0	0	0	0	0	0	0	0	0	0	0	0	0	0	0	0	0	0
1013	21107	Hopkins, Kentucky	Hopkins	Kentucky	37.30939025	-87.54670406	82.4464944649446	44686	542	0	0	0	0	0	0	0	0	0	0	0	0	0	0	0	0	0	0	0	0	0	0	0	0	0	0	0	0	0	0	0	0	0	0	0	0	0	0	0	0
1014	21109	Jackson, Kentucky	Jackson	Kentucky	37.41866422	-83.99825483	38.6123986095017	13329	345.2	0	0	0	0	0	0	0	0	0	0	0	0	0	0	0	0	0	0	0	0	0	0	0	0	0	0	0	0	0	0	0	0	0	0	0	0	0	0	0	0
1015	21111	Jefferson, Kentucky	Jefferson	Kentucky	38.18664655	-85.65931031	2015.55386152148	766757	380.42	0	0	0	0	0	0	0	0	0	0	0	0	0	0	0	0	0	0	0	0	0	0	0	0	0	0	0	0	0	0	0	0	0	0	0	0	0	0	0	0
1016	21113	Jessamine, Kentucky	Jessamine	Kentucky	37.87119786	-84.58252003	314.402742272833	54115	172.12	0	0	0	0	0	0	0	0	0	0	0	0	0	0	0	0	0	0	0	0	0	0	0	0	0	0	0	0	0	0	0	0	0	0	0	0	0	0	0	0
1017	21115	Johnson, Kentucky	Johnson	Kentucky	37.85106355	-82.8264322	84.7031876312273	22188	261.95	0	0	0	0	0	0	0	0	0	0	0	0	0	0	0	0	0	0	0	0	0	0	0	0	0	0	0	0	0	0	0	0	0	0	0	0	0	0	0	0
1018	21117	Kenton, Kentucky	Kenton	Kentucky	38.93950319	-84.53241199	1042.10920436817	166998	160.25	0	0	0	0	0	0	0	0	0	0	0	0	0	0	0	0	0	0	0	0	0	0	0	0	0	0	0	0	0	0	0	0	0	0	0	0	0	0	0	0
1019	21119	Knott, Kentucky	Knott	Kentucky	37.35388197	-82.94981134	42.119936276741	14806	351.52	0	0	0	0	0	0	0	0	0	0	0	0	0	0	0	0	0	0	0	0	0	0	0	0	0	0	0	0	0	0	0	0	0	0	0	0	0	0	0	0
1020	21121	Knox, Kentucky	Knox	Kentucky	36.89225732	-83.85403396	80.6238674605229	31145	386.3	0	0	0	0	0	0	0	0	0	0	0	0	0	0	0	0	0	0	0	0	0	0	0	0	0	0	0	0	0	0	0	0	0	0	0	0	0	0	0	0
1021	21123	Larue, Kentucky	Larue	Kentucky	37.54567114	-85.70138352	55.055062710309	14398	261.52	0	0	0	0	0	0	0	0	0	0	0	0	0	0	0	0	0	0	0	0	0	0	0	0	0	0	0	0	0	0	0	0	0	0	0	0	0	0	0	0
1022	21125	Laurel, Kentucky	Laurel	Kentucky	37.10975748	-84.11321779	140.138264777048	60813	433.95	0	0	0	0	0	0	0	0	0	0	0	0	0	0	0	0	0	0	0	0	0	0	0	0	0	0	0	0	0	0	0	0	0	0	0	0	0	0	0	0
1023	21127	Lawrence, Kentucky	Lawrence	Kentucky	38.07136018	-82.72882223	36.8551491819057	15317	415.6	0	0	0	0	0	0	0	0	0	0	0	0	0	0	0	0	0	0	0	0	0	0	0	0	0	0	0	0	0	0	0	0	0	0	0	0	0	0	0	0
1024	21129	Lee, Kentucky	Lee	Kentucky	37.59645942	-83.71513901	35.4447955568323	7403	208.86	0	0	0	0	0	0	0	0	0	0	0	0	0	0	0	0	0	0	0	0	0	0	0	0	0	0	0	0	0	0	0	0	0	0	0	0	0	0	0	0
1025	21131	Leslie, Kentucky	Leslie	Kentucky	37.09246661	-83.37999606	24.640754415727	9877	400.84	0	0	0	0	0	0	0	0	0	0	0	0	0	0	0	0	0	0	0	0	0	0	0	0	0	0	0	0	0	0	0	0	0	0	0	0	0	0	0	0
1026	21133	Letcher, Kentucky	Letcher	Kentucky	37.12306748	-82.85346474	63.7832558965405	21553	337.91	0	0	0	0	0	0	0	0	0	0	0	0	0	0	0	0	0	0	0	0	0	0	0	0	0	0	0	0	0	0	0	0	0	0	0	0	0	0	0	0
1027	21135	Lewis, Kentucky	Lewis	Kentucky	38.53184419	-83.37735618	27.4935796537155	13275	482.84	0	0	0	0	0	0	0	0	0	0	0	0	0	0	0	0	0	0	0	0	0	0	0	0	0	0	0	0	0	0	0	0	0	0	0	0	0	0	0	0
1028	21137	Lincoln, Kentucky	Lincoln	Kentucky	37.45475628	-84.6565327	73.4801999461223	24549	334.09	0	0	0	0	0	0	0	0	0	0	0	0	0	0	0	0	0	0	0	0	0	0	0	0	0	0	0	0	0	0	0	0	0	0	0	0	0	0	0	0
1029	21139	Livingston, Kentucky	Livingston	Kentucky	37.21137452	-88.34797529	29.3616070002874	9194	313.13	0	0	0	0	0	0	0	0	0	0	0	0	0	0	0	0	0	0	0	0	0	0	0	0	0	0	0	0	0	0	0	0	0	0	0	0	0	0	0	0
1030	21141	Logan, Kentucky	Logan	Kentucky	36.85949479	-86.877635	49.0862659156358	27102	552.13	0	0	0	0	0	0	0	0	0	0	0	0	0	0	0	0	0	0	0	0	0	0	0	0	0	0	0	0	0	0	0	0	0	0	0	0	0	0	0	0
1031	21143	Lyon, Kentucky	Lyon	Kentucky	37.02080035	-88.07886257	38.3931911709689	8210	213.84	0	0	0	0	0	0	0	0	0	0	0	0	0	0	0	0	0	0	0	0	0	0	0	0	0	0	0	0	0	0	0	0	0	0	0	0	0	0	0	0
1032	21151	Madison, Kentucky	Madison	Kentucky	37.71659336	-84.27220275	212.643783301699	92987	437.29	0	0	0	0	0	0	0	0	0	0	0	0	0	0	0	0	0	0	0	0	0	0	0	0	0	0	0	0	0	0	0	0	0	0	0	0	0	0	0	0
1033	21153	Magoffin, Kentucky	Magoffin	Kentucky	37.70820545	-83.0657714	39.4274413175982	12161	308.44	0	0	0	0	0	0	0	0	0	0	0	0	0	0	0	0	0	0	0	0	0	0	0	0	0	0	0	0	0	0	0	0	0	0	0	0	0	0	0	0
1034	21155	Marion, Kentucky	Marion	Kentucky	37.55218078	-85.26898542	56.1878662429667	19273	343.01	0	0	0	0	0	0	0	0	0	0	0	0	0	0	0	0	0	0	0	0	0	0	0	0	0	0	0	0	0	0	0	0	0	0	0	0	0	0	0	0
1035	21157	Marshall, Kentucky	Marshall	Kentucky	36.8800707	-88.32803576	103.236514522822	31100	301.25	0	0	0	0	0	0	0	0	0	0	0	0	0	0	0	0	0	0	0	0	0	0	0	0	0	0	0	0	0	0	0	0	0	0	0	0	0	0	0	0
1036	21159	Martin, Kentucky	Martin	Kentucky	37.79990579	-82.51247478	48.7587108013937	11195	229.6	0	0	0	0	0	0	0	0	0	0	0	0	0	0	0	0	0	0	0	0	0	0	0	0	0	0	0	0	0	0	0	0	0	0	0	0	0	0	0	0
1037	21161	Mason, Kentucky	Mason	Kentucky	38.59471935	-83.82151043	71.0864948153084	17070	240.13	0	0	0	0	0	0	0	0	0	0	0	0	0	0	0	0	0	0	0	0	0	0	0	0	0	0	0	0	0	0	0	0	0	0	0	0	0	0	0	0
1038	21145	McCracken, Kentucky	McCracken	Kentucky	37.05350953	-88.70445755	262.997507437485	65418	248.74	0	0	0	0	0	0	0	0	0	0	0	0	0	0	0	0	0	0	0	0	0	0	0	0	0	0	0	0	0	0	0	0	0	0	0	0	0	0	0	0
1039	21147	McCreary, Kentucky	McCreary	Kentucky	36.73874143	-84.48102924	40.3725398313027	17231	426.8	0	0	0	0	0	0	0	0	0	0	0	0	0	0	0	0	0	0	0	0	0	0	0	0	0	0	0	0	0	0	0	0	0	0	0	0	0	0	0	0
1040	21149	McLean, Kentucky	McLean	Kentucky	37.5301951	-87.26803443	36.4676991325702	9207	252.47	0	0	0	0	0	0	0	0	0	0	0	0	0	0	0	0	0	0	0	0	0	0	0	0	0	0	0	0	0	0	0	0	0	0	0	0	0	0	0	0
1041	21163	Meade, Kentucky	Meade	Kentucky	37.96163597	-86.21028219	93.5498657586275	28572	305.42	0	0	0	0	0	0	0	0	0	0	0	0	0	0	0	0	0	0	0	0	0	0	0	0	0	0	0	0	0	0	0	0	0	0	0	0	0	0	0	0
1042	21165	Menifee, Kentucky	Menifee	Kentucky	37.94090733	-83.59985712	31.8744473916888	6489	203.58	0	0	0	0	0	0	0	0	0	0	0	0	0	0	0	0	0	0	0	0	0	0	0	0	0	0	0	0	0	0	0	0	0	0	0	0	0	0	0	0
1043	21167	Mercer, Kentucky	Mercer	Kentucky	37.81474237	-84.87488475	88.1551446945338	21933	248.8	0	0	0	0	0	0	0	0	0	0	0	0	0	0	0	0	0	0	0	0	0	0	0	0	0	0	0	0	0	0	0	0	0	0	0	0	0	0	0	0
1044	21169	Metcalfe, Kentucky	Metcalfe	Kentucky	36.99459295	-85.63123699	34.7695494562403	10071	289.65	0	0	0	0	0	0	0	0	0	0	0	0	0	0	0	0	0	0	0	0	0	0	0	0	0	0	0	0	0	0	0	0	0	0	0	0	0	0	0	0
1045	21171	Monroe, Kentucky	Monroe	Kentucky	36.71225341	-85.71596443	32.3344566900446	10650	329.37	0	0	0	0	0	0	0	0	0	0	0	0	0	0	0	0	0	0	0	0	0	0	0	0	0	0	0	0	0	0	0	0	0	0	0	0	0	0	0	0
1046	21173	Montgomery, Kentucky	Montgomery	Kentucky	38.03253032	-83.9145241	142.660992045397	28157	197.37	0	0	0	0	0	0	0	0	0	0	0	0	0	0	0	0	0	0	0	0	0	0	0	0	0	0	0	0	0	0	0	0	0	0	0	0	0	0	0	0
1047	21175	Morgan, Kentucky	Morgan	Kentucky	37.92465657	-83.25558245	34.9198436229108	13309	381.13	0	0	0	0	0	0	0	0	0	0	0	0	0	0	0	0	0	0	0	0	0	0	0	0	0	0	0	0	0	0	0	0	0	0	0	0	0	0	0	0
1048	21177	Muhlenberg, Kentucky	Muhlenberg	Kentucky	37.21425819	-87.14632053	65.560503553995	30622	467.08	0	0	0	0	0	0	0	0	0	0	0	0	0	0	0	0	0	0	0	0	0	0	0	0	0	0	0	0	0	0	0	0	0	0	0	0	0	0	0	0
1049	21179	Nelson, Kentucky	Nelson	Kentucky	37.80335779	-85.4657193	110.735072213839	46233	417.51	0	0	0	0	0	0	0	0	0	0	0	0	0	0	0	0	0	0	0	0	0	0	0	0	0	0	0	0	0	0	0	0	0	0	0	0	0	0	0	0
1050	21181	Nicholas, Kentucky	Nicholas	Kentucky	38.33342292	-84.01889177	37.2444535533125	7269	195.17	0	0	0	0	0	0	0	0	0	0	0	0	0	0	0	0	0	0	0	0	0	0	0	0	0	0	0	0	0	0	0	0	0	0	0	0	0	0	0	0
1051	21183	Ohio, Kentucky	Ohio	Kentucky	37.47751843	-86.85368087	40.8568460844245	23994	587.27	0	0	0	0	0	0	0	0	0	0	0	0	0	0	0	0	0	0	0	0	0	0	0	0	0	0	0	0	0	0	0	0	0	0	0	0	0	0	0	0
1052	21185	Oldham, Kentucky	Oldham	Kentucky	38.39791089	-85.448222	356.794145924581	66799	187.22	0	0	0	0	0	0	0	0	0	0	0	0	0	0	0	0	0	0	0	0	0	0	0	0	0	0	0	0	0	0	0	0	0	0	0	0	0	0	0	0
1053	21187	Owen, Kentucky	Owen	Kentucky	38.51679143	-84.82404619	31.048134434634	10901	351.1	0	0	0	0	0	0	0	0	0	0	0	0	0	0	0	0	0	0	0	0	0	0	0	0	0	0	0	0	0	0	0	0	0	0	0	0	0	0	0	0
1054	21189	Owsley, Kentucky	Owsley	Kentucky	37.42823949	-83.68811419	22.3646218529963	4415	197.41	0	0	0	0	0	0	0	0	0	0	0	0	0	0	0	0	0	0	0	0	0	0	0	0	0	0	0	0	0	0	0	0	0	0	0	0	0	0	0	0
1055	21191	Pendleton, Kentucky	Pendleton	Kentucky	38.69607718	-84.35599463	52.6410737480156	14590	277.16	0	0	0	0	0	0	0	0	0	0	0	0	0	0	0	0	0	0	0	0	0	0	0	0	0	0	0	0	0	0	0	0	0	0	0	0	0	0	0	0
1056	21193	Perry, Kentucky	Perry	Kentucky	37.25023553	-83.22922731	75.8324255895428	25758	339.67	0	0	0	0	0	0	0	0	0	0	0	0	0	0	0	0	0	0	0	0	0	0	0	0	0	0	0	0	0	0	0	0	0	0	0	0	0	0	0	0
1057	21195	Pike, Kentucky	Pike	Kentucky	37.47088263	-82.39487445	73.5559142381455	57876	786.83	0	0	0	0	0	0	0	0	0	0	0	0	0	0	0	0	0	0	0	0	0	0	0	0	0	0	0	0	0	0	0	0	0	0	0	0	0	0	0	0
1058	21197	Powell, Kentucky	Powell	Kentucky	37.83218794	-83.82553961	69.0524080902894	12359	178.98	0	0	0	0	0	0	0	0	0	0	0	0	0	0	0	0	0	0	0	0	0	0	0	0	0	0	0	0	0	0	0	0	0	0	0	0	0	0	0	0
1059	21199	Pulaski, Kentucky	Pulaski	Kentucky	37.10466131	-84.57629079	98.6907853768928	64979	658.41	0	0	0	0	0	0	0	0	0	0	0	0	0	0	0	0	0	0	0	0	0	0	0	0	0	0	0	0	0	0	0	0	0	0	0	0	0	0	0	0
1060	21201	Robertson, Kentucky	Robertson	Kentucky	38.51923469	-84.05055616	21.0989890901812	2108	99.91	0	0	0	0	0	0	0	0	0	0	0	0	0	0	0	0	0	0	0	0	0	0	0	0	0	0	0	0	0	0	0	0	0	0	0	0	0	0	0	0
1061	21203	Rockcastle, Kentucky	Rockcastle	Kentucky	37.36642393	-84.31176452	52.7421494913755	16695	316.54	0	0	0	0	0	0	0	0	0	0	0	0	0	0	0	0	0	0	0	0	0	0	0	0	0	0	0	0	0	0	0	0	0	0	0	0	0	0	0	0
1062	21205	Rowan, Kentucky	Rowan	Kentucky	38.19484205	-83.42088935	87.4195854181558	24460	279.8	0	0	0	0	0	0	0	0	0	0	0	0	0	0	0	0	0	0	0	0	0	0	0	0	0	0	0	0	0	0	0	0	0	0	0	0	0	0	0	0
1063	21207	Russell, Kentucky	Russell	Kentucky	36.99308373	-85.06070117	70.6575731293858	17923	253.66	0	0	0	0	0	0	0	0	0	0	0	0	0	0	0	0	0	0	0	0	0	0	0	0	0	0	0	0	0	0	0	0	0	0	0	0	0	0	0	0
1064	21209	Scott, Kentucky	Scott	Kentucky	38.29622293	-84.5816631	202.306846009156	57004	281.77	0	0	0	0	0	0	0	0	0	0	0	0	0	0	0	0	0	0	0	0	0	0	0	0	0	0	0	0	0	0	0	0	0	0	0	0	0	0	0	0
1065	21211	Shelby, Kentucky	Shelby	Kentucky	38.21476019	-85.194223	129.132862712043	49024	379.64	0	0	0	0	0	0	0	0	0	0	0	0	0	0	0	0	0	0	0	0	0	0	0	0	0	0	0	0	0	0	0	0	0	0	0	0	0	0	0	0
1066	21213	Simpson, Kentucky	Simpson	Kentucky	36.74058474	-86.58047435	79.2997438087105	18572	234.2	0	0	0	0	0	0	0	0	0	0	0	0	0	0	0	0	0	0	0	0	0	0	0	0	0	0	0	0	0	0	0	0	0	0	0	0	0	0	0	0
1067	21215	Spencer, Kentucky	Spencer	Kentucky	38.03223971	-85.32749335	103.658667238054	19351	186.68	0	0	0	0	0	0	0	0	0	0	0	0	0	0	0	0	0	0	0	0	0	0	0	0	0	0	0	0	0	0	0	0	0	0	0	0	0	0	0	0
1068	21217	Taylor, Kentucky	Taylor	Kentucky	37.3677562	-85.3329931	96.7559043292156	25769	266.33	0	0	0	0	0	0	0	0	0	0	0	0	0	0	0	0	0	0	0	0	0	0	0	0	0	0	0	0	0	0	0	0	0	0	0	0	0	0	0	0
1069	21219	Todd, Kentucky	Todd	Kentucky	36.8381152	-87.17878374	32.8277703604806	12294	374.5	0	0	0	0	0	0	0	0	0	0	0	0	0	0	0	0	0	0	0	0	0	0	0	0	0	0	0	0	0	0	0	0	0	0	0	0	0	0	0	0
1070	21221	Trigg, Kentucky	Trigg	Kentucky	36.80767017	-87.87333656	33.1898602269896	14651	441.43	0	0	0	0	0	0	0	0	0	0	0	0	0	0	0	0	0	0	0	0	0	0	0	0	0	0	0	0	0	0	0	0	0	0	0	0	0	0	0	0
1071	21223	Trimble, Kentucky	Trimble	Kentucky	38.61056487	-85.33775972	55.8588855918233	8471	151.65	0	0	0	0	0	0	0	0	0	0	0	0	0	0	0	0	0	0	0	0	0	0	0	0	0	0	0	0	0	0	0	0	0	0	0	0	0	0	0	0
1072	21225	Union, Kentucky	Union	Kentucky	37.66166713	-87.94300009	41.9454571970249	14381	342.85	0	0	0	0	0	0	0	0	0	0	0	0	0	0	0	0	0	0	0	0	0	0	0	0	0	0	0	0	0	0	0	0	0	0	0	0	0	0	0	0
1073	21227	Warren, Kentucky	Warren	Kentucky	36.99903045	-86.42672751	245.376661742984	132896	541.6	0	0	0	0	0	0	0	0	0	0	0	0	0	0	0	0	0	0	0	0	0	0	0	0	0	0	0	0	0	0	0	0	0	0	0	0	0	0	0	0
1074	21229	Washington, Kentucky	Washington	Kentucky	37.75599461	-85.17407732	40.6869176169812	12095	297.27	0	0	0	0	0	0	0	0	0	0	0	0	0	0	0	0	0	0	0	0	0	0	0	0	0	0	0	0	0	0	0	0	0	0	0	0	0	0	0	0
1075	21231	Wayne, Kentucky	Wayne	Kentucky	36.80310688	-84.8251971	44.3787240543903	20333	458.17	0	0	0	0	0	0	0	0	0	0	0	0	0	0	0	0	0	0	0	0	0	0	0	0	0	0	0	0	0	0	0	0	0	0	0	0	0	0	0	0
1076	21233	Webster, Kentucky	Webster	Kentucky	37.52168356	-87.67989953	38.9889739109478	12942	331.94	0	0	0	0	0	0	0	0	0	0	0	0	0	0	0	0	0	0	0	0	0	0	0	0	0	0	0	0	0	0	0	0	0	0	0	0	0	0	0	0
1077	21235	Whitley, Kentucky	Whitley	Kentucky	36.75700531	-84.14541217	82.8266678847955	36264	437.83	0	0	0	0	0	0	0	0	0	0	0	0	0	0	0	0	0	0	0	0	0	0	0	0	0	0	0	0	0	0	0	0	0	0	0	0	0	0	0	0
1078	21237	Wolfe, Kentucky	Wolfe	Kentucky	37.73941626	-83.49303612	32.214070306522	7157	222.17	0	0	0	0	0	0	0	0	0	0	0	0	0	0	0	0	0	0	0	0	0	0	0	0	0	0	0	0	0	0	0	0	0	0	0	0	0	0	0	0
1079	21239	Woodford, Kentucky	Woodford	Kentucky	38.04178222	-84.7417556	141.614577815447	26734	188.78	0	0	0	0	0	0	0	0	0	0	0	0	0	0	0	0	0	0	0	0	0	0	0	0	0	0	0	0	0	0	0	0	0	0	0	0	0	0	0	0
1080	22001	Acadia, Louisiana	Acadia	Louisiana	30.2950649	-92.41419698	94.7078397850775	62045	655.12	0	0	0	0	0	0	0	0	0	0	0	0	0	0	0	0	0	0	0	0	0	0	0	0	0	0	0	0	0	0	0	0	0	0	0	0	0	0	0	0
1081	22003	Allen, Louisiana	Allen	Louisiana	30.65385745	-92.82442028	33.637855220844	25627	761.85	0	0	0	0	0	0	0	0	0	0	0	0	0	0	0	0	0	0	0	0	0	0	0	0	0	0	0	0	0	0	0	0	0	0	0	0	0	0	0	0
1082	22005	Ascension, Louisiana	Ascension	Louisiana	30.20406249	-90.9132841	436.59562728464	126604	289.98	0	0	0	0	0	0	0	0	0	0	0	0	0	0	0	0	0	0	0	0	0	0	0	0	0	0	0	0	0	0	0	0	0	0	0	0	0	0	0	0
1083	22007	Assumption, Louisiana	Assumption	Louisiana	29.89946234	-91.06461642	64.640051969527	21891	338.66	0	0	0	0	0	0	0	0	0	0	0	0	0	0	0	0	0	0	0	0	0	0	0	0	0	0	0	0	0	0	0	0	0	0	0	0	0	0	0	0
1084	22009	Avoyelles, Louisiana	Avoyelles	Louisiana	31.07796211	-92.00079449	48.2250759823649	40144	832.43	0	0	0	0	0	0	0	0	0	0	0	0	0	0	0	0	0	0	0	0	0	0	0	0	0	0	0	0	0	0	0	0	0	0	0	0	0	0	0	0
1085	22011	Beauregard, Louisiana	Beauregard	Louisiana	30.64836518	-93.34173616	32.399294934937	37497	1157.34	0	0	0	0	0	0	0	0	0	0	0	0	0	0	0	0	0	0	0	0	0	0	0	0	0	0	0	0	0	0	0	0	0	0	0	0	0	0	0	0
1086	22013	Bienville, Louisiana	Bienville	Louisiana	32.34569994	-93.05398492	16.3213233572054	13241	811.27	0	0	0	0	0	0	0	0	0	0	0	0	0	0	0	0	0	0	0	0	0	0	0	0	0	0	0	0	0	0	0	0	0	0	0	0	0	0	0	0
1087	22015	Bossier, Louisiana	Bossier	Louisiana	32.67932307	-93.60460152	151.226102897412	127039	840.06	0	0	0	0	0	0	0	0	0	0	0	0	0	0	0	0	0	0	0	0	0	0	0	0	0	0	0	0	0	0	0	0	0	0	0	0	0	0	0	0
1088	22017	Caddo, Louisiana	Caddo	Louisiana	32.57991587	-93.88375652	273.412707446445	240204	878.54	0	0	0	0	0	0	0	0	0	0	0	0	0	0	0	0	0	0	0	0	0	0	0	0	0	0	0	0	0	0	0	0	0	0	0	0	0	0	0	0
1089	22019	Calcasieu, Louisiana	Calcasieu	Louisiana	30.22931235	-93.35400434	191.260365154279	203436	1063.66	0	0	0	0	0	0	0	0	0	0	0	0	0	0	0	0	0	0	0	0	0	0	0	0	0	0	0	0	0	0	0	0	0	0	0	0	0	0	0	0
1090	22021	Caldwell, Louisiana	Caldwell	Louisiana	32.0902519	-92.11752148	18.7337085867553	9918	529.42	0	0	0	0	0	0	0	0	0	0	0	0	0	0	0	0	0	0	0	0	0	0	0	0	0	0	0	0	0	0	0	0	0	0	0	0	0	0	0	0
1091	22023	Cameron, Louisiana	Cameron	Louisiana	29.87592238	-93.19310676	5.42692370553121	6973	1284.89	0	0	0	0	0	0	0	0	0	0	0	0	0	0	0	0	0	0	0	0	0	0	0	0	0	0	0	0	0	0	0	0	0	0	0	0	0	0	0	0
1092	22025	Catahoula, Louisiana	Catahoula	Louisiana	31.66778967	-91.84526385	13.4090363402681	9494	708.03	0	0	0	0	0	0	0	0	0	0	0	0	0	0	0	0	0	0	0	0	0	0	0	0	0	0	0	0	0	0	0	0	0	0	0	0	0	0	0	0
1093	22027	Claiborne, Louisiana	Claiborne	Louisiana	32.82308512	-92.99526883	20.7582662144977	15670	754.88	0	0	0	0	0	0	0	0	0	0	0	0	0	0	0	0	0	0	0	0	0	0	0	0	0	0	0	0	0	0	0	0	0	0	0	0	0	0	0	0
1094	22029	Concordia, Louisiana	Concordia	Louisiana	31.44817835	-91.63814433	27.6344487172129	19259	696.92	0	0	0	0	0	0	0	0	0	0	0	0	0	0	0	0	0	0	0	0	0	0	0	0	0	0	0	0	0	0	0	0	0	0	0	0	0	0	0	0
1095	22031	De Soto, Louisiana	De Soto	Louisiana	32.05457447	-93.74130302	31.3654948719706	27463	875.58	0	0	0	0	0	0	0	0	0	0	0	0	0	0	0	0	0	0	0	0	0	0	0	0	0	0	0	0	0	0	0	0	0	0	0	0	0	0	0	0
1096	22033	East Baton Rouge, Louisiana	East Baton Rouge	Louisiana	30.53842039	-91.09777565	966.376792498408	440059	455.37	0	0	0	0	0	0	0	0	0	0	0	0	0	0	0	0	0	0	0	0	0	0	0	0	0	0	0	0	0	0	0	0	0	0	0	0	0	0	0	0
1097	22035	East Carroll, Louisiana	East Carroll	Louisiana	32.73926954	-91.23425694	16.3085333967198	6861	420.7	0	0	0	0	0	0	0	0	0	0	0	0	0	0	0	0	0	0	0	0	0	0	0	0	0	0	0	0	0	0	0	0	0	0	0	0	0	0	0	0
1098	22037	East Feliciana, Louisiana	East Feliciana	Louisiana	30.84425359	-91.04976723	42.2024216492799	19135	453.41	0	0	0	0	0	0	0	0	0	0	0	0	0	0	0	0	0	0	0	0	0	0	0	0	0	0	0	0	0	0	0	0	0	0	0	0	0	0	0	0
1099	22039	Evangeline, Louisiana	Evangeline	Louisiana	30.72985248	-92.39915924	50.4166792475618	33395	662.38	0	0	0	0	0	0	0	0	0	0	0	0	0	0	0	0	0	0	0	0	0	0	0	0	0	0	0	0	0	0	0	0	0	0	0	0	0	0	0	0
1100	22041	Franklin, Louisiana	Franklin	Louisiana	32.13675181	-91.67589857	32.0450215341264	20015	624.59	0	0	0	0	0	0	0	0	0	0	0	0	0	0	0	0	0	0	0	0	0	0	0	0	0	0	0	0	0	0	0	0	0	0	0	0	0	0	0	0
1101	22043	Grant, Louisiana	Grant	Louisiana	31.59882456	-92.56124347	34.8179711677527	22389	643.03	0	0	0	0	0	0	0	0	0	0	0	0	0	0	0	0	0	0	0	0	0	0	0	0	0	0	0	0	0	0	0	0	0	0	0	0	0	0	0	0
1102	22045	Iberia, Louisiana	Iberia	Louisiana	29.86803617	-91.75871777	121.631743045758	69830	574.11	0	0	0	0	0	0	0	0	0	0	0	0	0	0	0	0	0	0	0	0	0	0	0	0	0	0	0	0	0	0	0	0	0	0	0	0	0	0	0	0
1103	22047	Iberville, Louisiana	Iberville	Louisiana	30.25734305	-91.3499598	52.5532224431405	32511	618.63	0	0	0	0	0	0	0	0	0	0	0	0	0	0	0	0	0	0	0	0	0	0	0	0	0	0	0	0	0	0	0	0	0	0	0	0	0	0	0	0
1104	22049	Jackson, Louisiana	Jackson	Louisiana	32.30251776	-92.55692092	27.6608454267543	15744	569.18	0	0	0	0	0	0	0	0	0	0	0	0	0	0	0	0	0	0	0	0	0	0	0	0	0	0	0	0	0	0	0	0	0	0	0	0	0	0	0	0
1105	22051	Jefferson, Louisiana	Jefferson	Louisiana	29.74075478	-90.11115756	1462.95369211514	432493	295.63	0	0	0	0	0	0	0	0	0	0	0	0	0	0	0	0	0	0	0	0	0	0	0	0	0	0	0	0	0	0	0	0	0	0	0	0	0	0	0	0
1106	22053	Jefferson Davis, Louisiana	Jefferson Davis	Louisiana	30.26896765	-92.81210004	48.159918935102	31368	651.33	0	0	0	0	0	0	0	0	0	0	0	0	0	0	0	0	0	0	0	0	0	0	0	0	0	0	0	0	0	0	0	0	0	0	0	0	0	0	0	0
1107	22059	LaSalle, Louisiana	LaSalle	Louisiana	31.67884782	-92.15907765	23.8394057757572	14892	624.68	0	0	0	0	0	0	0	0	0	0	0	0	0	0	0	0	0	0	0	0	0	0	0	0	0	0	0	0	0	0	0	0	0	0	0	0	0	0	0	0
1108	22055	Lafayette, Louisiana	Lafayette	Louisiana	30.2049055	-92.06959876	909.459660613278	244390	268.72	0	0	0	0	0	0	0	0	0	0	0	0	0	0	0	0	0	0	0	0	0	0	0	0	0	0	0	0	0	0	0	0	0	0	0	0	0	0	0	0
1109	22057	Lafourche, Louisiana	Lafourche	Louisiana	29.52470226	-90.40976986	91.3809082483781	97614	1068.21	0	0	0	0	0	0	0	0	0	0	0	0	0	0	0	0	0	0	0	0	0	0	0	0	0	0	0	0	0	0	0	0	0	0	0	0	0	0	0	0
1110	22061	Lincoln, Louisiana	Lincoln	Louisiana	32.6003154	-92.6659741	99.0842413193708	46742	471.74	0	0	0	0	0	0	0	0	0	0	0	0	0	0	0	0	0	0	0	0	0	0	0	0	0	0	0	0	0	0	0	0	0	0	0	0	0	0	0	0
1111	22063	Livingston, Louisiana	Livingston	Louisiana	30.44143993	-90.73061664	217.209991206011	140789	648.17	0	0	0	0	0	0	0	0	0	0	0	0	0	0	0	0	0	0	0	0	0	0	0	0	0	0	0	0	0	0	0	0	0	0	0	0	0	0	0	0
1112	22065	Madison, Louisiana	Madison	Louisiana	32.36918118	-91.23973355	17.5373134328358	10951	624.44	0	0	0	0	0	0	0	0	0	0	0	0	0	0	0	0	0	0	0	0	0	0	0	0	0	0	0	0	0	0	0	0	0	0	0	0	0	0	0	0
1113	22067	Morehouse, Louisiana	Morehouse	Louisiana	32.81686191	-91.80421614	31.2908054797278	24874	794.93	0	0	0	0	0	0	0	0	0	0	0	0	0	0	0	0	0	0	0	0	0	0	0	0	0	0	0	0	0	0	0	0	0	0	0	0	0	0	0	0
1114	22069	Natchitoches, Louisiana	Natchitoches	Louisiana	31.72321584	-93.09816516	30.4715512078259	38158	1252.25	0	0	0	0	0	0	0	0	0	0	0	0	0	0	0	0	0	0	0	0	0	0	0	0	0	0	0	0	0	0	0	0	0	0	0	0	0	0	0	0
1115	22071	Orleans, Louisiana	Orleans	Louisiana	30.06971951	-89.92660315	2302.82139062684	390144	169.42	0	0	0	0	0	0	0	0	0	0	0	0	0	0	0	0	0	0	0	0	0	0	0	0	0	0	0	0	0	0	0	0	0	0	0	0	0	0	0	0
1116	22073	Ouachita, Louisiana	Ouachita	Louisiana	32.47645559	-92.15704172	251.108271489654	153279	610.41	0	0	0	0	0	0	0	0	0	0	0	0	0	0	0	0	0	0	0	0	0	0	0	0	0	0	0	0	0	0	0	0	0	0	0	0	0	0	0	0
1117	22075	Plaquemines, Louisiana	Plaquemines	Louisiana	29.42245447	-89.60322085	29.7431754946084	23197	779.91	0	0	0	0	0	0	0	0	0	0	0	0	0	0	0	0	0	0	0	0	0	0	0	0	0	0	0	0	0	0	0	0	0	0	0	0	0	0	0	0
1118	22077	Pointe Coupee, Louisiana	Pointe Coupee	Louisiana	30.71409502	-91.60209535	38.9880685386203	21730	557.35	0	0	0	0	0	0	0	0	0	0	0	0	0	0	0	0	0	0	0	0	0	0	0	0	0	0	0	0	0	0	0	0	0	0	0	0	0	0	0	0
1119	22079	Rapides, Louisiana	Rapides	Louisiana	31.19778499	-92.52997303	98.3702085040517	129648	1317.96	0	0	0	0	0	0	0	0	0	0	0	0	0	0	0	0	0	0	0	0	0	0	0	0	0	0	0	0	0	0	0	0	0	0	0	0	0	0	0	0
1120	22081	Red River, Louisiana	Red River	Louisiana	32.09530039	-93.34213308	21.6967796653731	8442	389.09	0	0	0	0	0	0	0	0	0	0	0	0	0	0	0	0	0	0	0	0	0	0	0	0	0	0	0	0	0	0	0	0	0	0	0	0	0	0	0	0
1121	22083	Richland, Louisiana	Richland	Louisiana	32.41391005	-91.76634876	35.9938465941614	20122	559.04	0	0	0	0	0	0	0	0	0	0	0	0	0	0	0	0	0	0	0	0	0	0	0	0	0	0	0	0	0	0	0	0	0	0	0	0	0	0	0	0
1122	22085	Sabine, Louisiana	Sabine	Louisiana	31.56388699	-93.55433981	27.5586735282579	23884	866.66	0	0	0	0	0	0	0	0	0	0	0	0	0	0	0	0	0	0	0	0	0	0	0	0	0	0	0	0	0	0	0	0	0	0	0	0	0	0	0	0
1123	22087	St. Bernard, Louisiana	St. Bernard	Louisiana	29.87761636	-89.51887093	125.143038779402	47244	377.52	0	0	0	0	0	0	0	0	0	0	0	0	0	0	0	0	0	0	0	0	0	0	0	0	0	0	0	0	0	0	0	0	0	0	0	0	0	0	0	0
1124	22089	St. Charles, Louisiana	St. Charles	Louisiana	29.90709658	-90.35555967	190.268023505805	53100	279.08	0	0	0	0	0	0	0	0	0	0	0	0	0	0	0	0	0	0	0	0	0	0	0	0	0	0	0	0	0	0	0	0	0	0	0	0	0	0	0	0
1125	22091	St. Helena, Louisiana	St. Helena	Louisiana	30.82210324	-90.71013176	24.8090107737512	10132	408.4	0	0	0	0	0	0	0	0	0	0	0	0	0	0	0	0	0	0	0	0	0	0	0	0	0	0	0	0	0	0	0	0	0	0	0	0	0	0	0	0
1126	22093	St. James, Louisiana	St. James	Louisiana	30.02531716	-90.80212061	87.3395710855345	21096	241.54	0	0	0	0	0	0	0	0	0	0	0	0	0	0	0	0	0	0	0	0	0	0	0	0	0	0	0	0	0	0	0	0	0	0	0	0	0	0	0	0
1127	22095	St. John the Baptist, Louisiana	St. John the Baptist	Louisiana	30.12597499	-90.4753503	201.046604402309	42837	213.07	0	0	0	0	0	0	0	0	0	0	0	0	0	0	0	0	0	0	0	0	0	0	0	0	0	0	0	0	0	0	0	0	0	0	0	0	0	0	0	0
1128	22097	St. Landry, Louisiana	St. Landry	Louisiana	30.59724262	-92.00135806	88.890332077759	82124	923.88	0	0	0	0	0	0	0	0	0	0	0	0	0	0	0	0	0	0	0	0	0	0	0	0	0	0	0	0	0	0	0	0	0	0	0	0	0	0	0	0
1129	22099	St. Martin, Louisiana	St. Martin	Louisiana	30.13112107	-91.61403569	72.434081203823	53431	737.65	0	0	0	0	0	0	0	0	0	0	0	0	0	0	0	0	0	0	0	0	0	0	0	0	0	0	0	0	0	0	0	0	0	0	0	0	0	0	0	0
1130	22101	St. Mary, Louisiana	St. Mary	Louisiana	29.69262097	-91.44702164	88.8544780150528	49348	555.38	0	0	0	0	0	0	0	0	0	0	0	0	0	0	0	0	0	0	0	0	0	0	0	0	0	0	0	0	0	0	0	0	0	0	0	0	0	0	0	0
1131	22103	St. Tammany, Louisiana	St. Tammany	Louisiana	30.40942847	-89.95642711	307.987700313405	260419	845.55	0	0	0	0	0	0	0	0	0	0	0	0	0	0	0	0	0	0	0	0	0	0	0	0	0	0	0	0	0	0	0	0	0	0	0	0	0	0	0	0
1132	22105	Tangipahoa, Louisiana	Tangipahoa	Louisiana	30.62888673	-90.40664996	170.305963830298	134758	791.27	0	0	0	0	0	0	0	0	0	0	0	0	0	0	0	0	0	0	0	0	0	0	0	0	0	0	0	0	0	0	0	0	0	0	0	0	0	0	0	0
1133	22107	Tensas, Louisiana	Tensas	Louisiana	32.00760749	-91.32915234	7.1900195759647	4334	602.78	0	0	0	0	0	0	0	0	0	0	0	0	0	0	0	0	0	0	0	0	0	0	0	0	0	0	0	0	0	0	0	0	0	0	0	0	0	0	0	0
1134	22109	Terrebonne, Louisiana	Terrebonne	Louisiana	29.37343766	-90.82626855	89.6737321502504	110461	1231.81	0	0	0	0	0	0	0	0	0	0	0	0	0	0	0	0	0	0	0	0	0	0	0	0	0	0	0	0	0	0	0	0	0	0	0	0	0	0	0	0
1135	22111	Union, Louisiana	Union	Louisiana	32.83121059	-92.3749373	25.2089533518056	22108	876.99	0	0	0	0	0	0	0	0	0	0	0	0	0	0	0	0	0	0	0	0	0	0	0	0	0	0	0	0	0	0	0	0	0	0	0	0	0	0	0	0
1136	22113	Vermilion, Louisiana	Vermilion	Louisiana	29.83517605	-92.30292538	50.7253665189226	59511	1173.2	0	0	0	0	0	0	0	0	0	0	0	0	0	0	0	0	0	0	0	0	0	0	0	0	0	0	0	0	0	0	0	0	0	0	0	0	0	0	0	0
1137	22115	Vernon, Louisiana	Vernon	Louisiana	31.10884837	-93.18153838	35.7170290155206	47429	1327.91	0	0	0	0	0	0	0	0	0	0	0	0	0	0	0	0	0	0	0	0	0	0	0	0	0	0	0	0	0	0	0	0	0	0	0	0	0	0	0	0
1138	22117	Washington, Louisiana	Washington	Louisiana	30.85288548	-90.03866652	68.9956984108018	46194	669.52	0	0	0	0	0	0	0	0	0	0	0	0	0	0	0	0	0	0	0	0	0	0	0	0	0	0	0	0	0	0	0	0	0	0	0	0	0	0	0	0
1139	22119	Webster, Louisiana	Webster	Louisiana	32.70847669	-93.33121835	64.6510294588807	38340	593.03	0	0	0	0	0	0	0	0	0	0	0	0	0	0	0	0	0	0	0	0	0	0	0	0	0	0	0	0	0	0	0	0	0	0	0	0	0	0	0	0
1140	22121	West Baton Rouge, Louisiana	West Baton Rouge	Louisiana	30.46058217	-91.30989571	137.559124694631	26465	192.39	0	0	0	0	0	0	0	0	0	0	0	0	0	0	0	0	0	0	0	0	0	0	0	0	0	0	0	0	0	0	0	0	0	0	0	0	0	0	0	0
1141	22123	West Carroll, Louisiana	West Carroll	Louisiana	32.78550125	-91.461201	30.1126094814403	10830	359.65	0	0	0	0	0	0	0	0	0	0	0	0	0	0	0	0	0	0	0	0	0	0	0	0	0	0	0	0	0	0	0	0	0	0	0	0	0	0	0	0
1142	22125	West Feliciana, Louisiana	West Feliciana	Louisiana	30.87882871	-91.4148538	38.6101535180179	15568	403.21	0	0	0	0	0	0	0	0	0	0	0	0	0	0	0	0	0	0	0	0	0	0	0	0	0	0	0	0	0	0	0	0	0	0	0	0	0	0	0	0
1143	22127	Winn, Louisiana	Winn	Louisiana	31.94449367	-92.63789413	14.6344030565525	13904	950.09	0	0	0	0	0	0	0	0	0	0	0	0	0	0	0	0	0	0	0	0	0	0	0	0	0	0	0	0	0	0	0	0	0	0	0	0	0	0	0	0
1144	23001	Androscoggin, Maine	Androscoggin	Maine	44.1664747	-70.20380627	231.395721582288	108277	467.93	0	0	0	0	0	0	0	0	0	0	0	0	0	0	0	0	0	0	0	0	0	0	0	0	0	0	0	0	0	0	0	0	0	0	0	0	0	0	0	0
1145	23003	Aroostook, Maine	Aroostook	Maine	46.65926321	-68.59841248	10.0512191721891	67055	6671.33	0	0	0	0	0	0	0	0	0	0	0	0	0	0	0	0	0	0	0	0	0	0	0	0	0	0	0	0	0	0	0	0	0	0	0	0	0	0	0	0
1146	23005	Cumberland, Maine	Cumberland	Maine	43.8370751	-70.37226999	353.195488721805	295003	835.24	0	0	0	0	0	0	0	0	0	0	0	0	0	0	0	0	0	0	0	0	0	0	0	0	0	0	0	0	0	0	0	0	0	0	0	0	0	0	0	0
1147	23007	Franklin, Maine	Franklin	Maine	44.97330019	-70.44381045	17.7996121677934	30199	1696.61	0	0	0	0	0	0	0	0	0	0	0	0	0	0	0	0	0	0	0	0	0	0	0	0	0	0	0	0	0	0	0	0	0	0	0	0	0	0	0	0
1148	23009	Hancock, Maine	Hancock	Maine	44.59816444	-68.38401854	34.6507949511308	54987	1586.89	0	0	0	0	0	0	0	0	0	0	0	0	0	0	0	0	0	0	0	0	0	0	0	0	0	0	0	0	0	0	0	0	0	0	0	0	0	0	0	0
1149	23011	Kennebec, Maine	Kennebec	Maine	44.40759555	-69.76738544	140.978882331243	122302	867.52	0	0	0	0	0	0	0	0	0	0	0	0	0	0	0	0	0	0	0	0	0	0	0	0	0	0	0	0	0	0	0	0	0	0	0	0	0	0	0	0
1150	23013	Knox, Maine	Knox	Maine	44.11486325	-69.10529169	108.925588146687	39772	365.13	0	0	0	0	0	0	0	0	0	0	0	0	0	0	0	0	0	0	0	0	0	0	0	0	0	0	0	0	0	0	0	0	0	0	0	0	0	0	0	0
1151	23015	Lincoln, Maine	Lincoln	Maine	44.05996956	-69.54227124	75.9817471809047	34634	455.82	0	0	0	0	0	0	0	0	0	0	0	0	0	0	0	0	0	0	0	0	0	0	0	0	0	0	0	0	0	0	0	0	0	0	0	0	0	0	0	0
1152	23017	Oxford, Maine	Oxford	Maine	44.49952995	-70.75682123	27.9150054891085	57975	2076.84	0	0	0	0	0	0	0	0	0	0	0	0	0	0	0	0	0	0	0	0	0	0	0	0	0	0	0	0	0	0	0	0	0	0	0	0	0	0	0	0
1153	23019	Penobscot, Maine	Penobscot	Maine	45.40194593	-68.65020455	44.7841853674618	152148	3397.36	0	0	0	0	0	0	0	0	0	0	0	0	0	0	0	0	0	0	0	0	0	0	0	0	0	0	0	0	0	0	0	0	0	0	0	0	0	0	0	0
1154	23021	Piscataquis, Maine	Piscataquis	Maine	45.83839062	-69.2860223	4.23771605156456	16785	3960.86	0	0	0	0	0	0	0	0	0	0	0	0	0	0	0	0	0	0	0	0	0	0	0	0	0	0	0	0	0	0	0	0	0	0	0	0	0	0	0	0
1155	23023	Sagadahoc, Maine	Sagadahoc	Maine	43.95415864	-69.85074999	141.337853285506	35856	253.69	0	0	0	0	0	0	0	0	0	0	0	0	0	0	0	0	0	0	0	0	0	0	0	0	0	0	0	0	0	0	0	0	0	0	0	0	0	0	0	0
1156	23025	Somerset, Maine	Somerset	Maine	45.51229767	-69.95995554	12.8641320966262	50484	3924.4	0	0	0	0	0	0	0	0	0	0	0	0	0	0	0	0	0	0	0	0	0	0	0	0	0	0	0	0	0	0	0	0	0	0	0	0	0	0	0	0
1157	23027	Waldo, Maine	Waldo	Maine	44.4858305	-69.12061935	54.4100723366944	39715	729.92	0	0	0	0	0	0	0	0	0	0	0	0	0	0	0	0	0	0	0	0	0	0	0	0	0	0	0	0	0	0	0	0	0	0	0	0	0	0	0	0
1158	23029	Washington, Maine	Washington	Maine	45.01607142	-67.62813524	12.2446988675829	31379	2562.66	0	0	0	0	0	0	0	0	0	0	0	0	0	0	0	0	0	0	0	0	0	0	0	0	0	0	0	0	0	0	0	0	0	0	0	0	0	0	0	0
1159	23031	York, Maine	York	Maine	43.47808377	-70.71052375	209.588073200028	207641	990.71	0	0	0	0	0	0	0	0	0	0	0	0	0	0	0	0	0	0	0	0	0	0	0	0	0	0	0	0	0	0	0	0	0	0	0	0	0	0	0	0
1160	24001	Allegany, Maryland	Allegany	Maryland	39.62357628	-78.69280486	166.012825348925	70416	424.16	0	0	0	0	0	0	0	0	0	0	0	0	0	0	0	0	0	0	0	0	0	0	0	0	0	0	0	0	0	0	0	0	0	0	0	0	0	0	0	0
1161	24003	Anne Arundel, Maryland	Anne Arundel	Maryland	39.00670238	-76.60329337	1396.08098336949	579234	414.9	0	0	0	0	0	0	0	0	0	0	0	0	0	0	0	0	0	0	0	0	0	0	0	0	0	0	0	0	0	0	0	0	0	0	0	0	0	0	0	0
1162	24005	Baltimore, Maryland	Baltimore	Maryland	39.45784712	-76.62911955	1382.86812635801	827370	598.3	0	0	0	0	0	0	0	0	0	0	0	0	0	0	0	0	0	0	0	0	0	0	0	0	0	0	0	0	0	0	0	0	0	0	0	0	0	0	0	0
1163	24510	Baltimore City, Maryland	Baltimore City	Maryland	39.30211911	-76.61151012	7332.46849518162	593490	80.94	0	0	0	0	0	0	0	0	0	0	0	0	0	0	0	0	0	0	0	0	0	0	0	0	0	0	0	0	0	0	0	0	0	0	0	0	0	0	0	0
1164	24009	Calvert, Maryland	Calvert	Maryland	38.53961642	-76.56820632	434.083978418954	92525	213.15	0	0	0	0	0	0	0	0	0	0	0	0	0	0	0	0	0	0	0	0	0	0	0	0	0	0	0	0	0	0	0	0	0	0	0	0	0	0	0	0
1165	24011	Caroline, Maryland	Caroline	Maryland	38.87172293	-75.82904158	104.58330724438	33406	319.42	0	0	0	0	0	0	0	0	0	0	0	0	0	0	0	0	0	0	0	0	0	0	0	0	0	0	0	0	0	0	0	0	0	0	0	0	0	0	0	0
1166	24013	Carroll, Maryland	Carroll	Maryland	39.56453592	-77.02373735	376.342188163274	168447	447.59	0	0	0	0	0	0	0	0	0	0	0	0	0	0	0	0	0	0	0	0	0	0	0	0	0	0	0	0	0	0	0	0	0	0	0	0	0	0	0	0
1167	24015	Cecil, Maryland	Cecil	Maryland	39.56647682	-75.94627411	297.03699425304	102855	346.27	0	0	0	0	0	0	0	0	0	0	0	0	0	0	0	0	0	0	0	0	0	0	0	0	0	0	0	0	0	0	0	0	0	0	0	0	0	0	0	0
1168	24017	Charles, Maryland	Charles	Maryland	38.51092331	-76.98580666	356.651010376843	163257	457.75	0	0	0	0	0	0	0	0	0	0	0	0	0	0	0	0	0	0	0	0	0	0	0	0	0	0	0	0	0	0	0	0	0	0	0	0	0	0	0	0
1169	24019	Dorchester, Maryland	Dorchester	Maryland	38.45413522	-76.02752426	59.043585997744	31929	540.77	0	0	0	0	0	0	0	0	0	0	0	0	0	0	0	0	0	0	0	0	0	0	0	0	0	0	0	0	0	0	0	0	0	0	0	0	0	0	0	0
1170	24021	Frederick, Maryland	Frederick	Maryland	39.47296601	-77.39999394	393.121989639817	259547	660.22	0	0	0	0	0	0	0	0	0	0	0	0	0	0	0	0	0	0	0	0	0	0	0	0	0	0	0	0	0	0	0	0	0	0	0	0	0	0	0	0
1171	24023	Garrett, Maryland	Garrett	Maryland	39.52786077	-79.27355126	44.8369649204142	29014	647.1	0	0	0	0	0	0	0	0	0	0	0	0	0	0	0	0	0	0	0	0	0	0	0	0	0	0	0	0	0	0	0	0	0	0	0	0	0	0	0	0
1172	24025	Harford, Maryland	Harford	Maryland	39.55010644	-76.3077594	584.412821158114	255441	437.09	0	0	0	0	0	0	0	0	0	0	0	0	0	0	0	0	0	0	0	0	0	0	0	0	0	0	0	0	0	0	0	0	0	0	0	0	0	0	0	0
1173	24027	Howard, Maryland	Howard	Maryland	39.25305293	-76.93126208	1298.91521097551	325690	250.74	0	0	0	0	0	0	0	0	0	0	0	0	0	0	0	0	0	0	0	0	0	0	0	0	0	0	0	0	0	0	0	0	0	0	0	0	0	0	0	0
1174	24029	Kent, Maryland	Kent	Maryland	39.24976208	-76.04741541	70.107930549038	19422	277.03	0	0	0	0	0	0	0	0	0	0	0	0	0	0	0	0	0	0	0	0	0	0	0	0	0	0	0	0	0	0	0	0	0	0	0	0	0	0	0	0
1175	24031	Montgomery, Maryland	Montgomery	Maryland	39.13676329	-77.20358245	2138.80508905852	1050688	491.25	0	0	0	0	0	0	0	0	0	0	0	0	0	0	0	0	0	0	0	0	0	0	0	0	0	0	0	0	0	0	0	0	0	0	0	0	0	0	0	0
1176	24033	Prince George's, Maryland	Prince George's	Maryland	38.83070039	-76.8496441	1883.87370776275	909327	482.69	0	0	0	0	0	0	0	0	0	0	0	0	0	0	0	0	0	0	0	0	0	0	0	0	0	0	0	0	0	0	0	0	0	0	0	0	0	0	0	0
1177	24035	Queen Anne's, Maryland	Queen Anne's	Maryland	39.06198912	-76.03530977	135.46556962706	50381	371.91	0	0	0	0	0	0	0	0	0	0	0	0	0	0	0	0	0	0	0	0	0	0	0	0	0	0	0	0	0	0	0	0	0	0	0	0	0	0	0	0
1178	24039	Somerset, Maryland	Somerset	Maryland	38.1163542	-75.75118623	80.1201050919555	25616	319.72	0	0	0	0	0	0	0	0	0	0	0	0	0	0	0	0	0	0	0	0	0	0	0	0	0	0	0	0	0	0	0	0	0	0	0	0	0	0	0	0
1179	24037	St. Mary's, Maryland	St. Mary's	Maryland	38.30058422	-76.6062928	317.79494932527	113510	357.18	0	0	0	0	0	0	0	0	0	0	0	0	0	0	0	0	0	0	0	0	0	0	0	0	0	0	0	0	0	0	0	0	0	0	0	0	0	0	0	0
1180	24041	Talbot, Maryland	Talbot	Maryland	38.76618159	-76.10882561	138.456095926119	37181	268.54	0	0	0	0	0	0	0	0	0	0	0	0	0	0	0	0	0	0	0	0	0	0	0	0	0	0	0	0	0	0	0	0	0	0	0	0	0	0	0	0
1181	24043	Washington, Maryland	Washington	Maryland	39.60835778	-77.82002295	329.959806020359	151049	457.78	0	0	0	0	0	0	0	0	0	0	0	0	0	0	0	0	0	0	0	0	0	0	0	0	0	0	0	0	0	0	0	0	0	0	0	0	0	0	0	0
1182	24045	Wicomico, Maryland	Wicomico	Maryland	38.37301947	-75.62705831	276.703877790834	103609	374.44	0	0	0	0	0	0	0	0	0	0	0	0	0	0	0	0	0	0	0	0	0	0	0	0	0	0	0	0	0	0	0	0	0	0	0	0	0	0	0	0
1183	24047	Worcester, Maryland	Worcester	Maryland	38.21274277	-75.33200012	111.634065089263	52276	468.28	0	0	0	0	0	0	0	0	0	0	0	0	0	0	0	0	0	0	0	0	0	0	0	0	0	0	0	0	0	0	0	0	0	0	0	0	0	0	0	0
1184	25001	Barnstable, Massachusetts	Barnstable	Massachusetts	41.72980578	-70.28854339	540.968200751803	212990	393.72	0	0	0	0	0	0	0	0	0	0	0	0	0	0	0	0	0	0	0	0	0	0	0	0	0	0	0	0	0	0	0	0	0	0	0	0	0	0	0	0
1185	25003	Berkshire, Massachusetts	Berkshire	Massachusetts	42.37428441	-73.20524838	134.809348093481	124944	926.82	0	0	0	0	0	0	0	0	0	0	0	0	0	0	0	0	0	0	0	0	0	0	0	0	0	0	0	0	0	0	0	0	0	0	0	0	0	0	0	0
1186	25005	Bristol, Massachusetts	Bristol	Massachusetts	41.79228404	-71.10872211	1021.90743084433	565217	553.1	0	0	0	0	0	0	0	0	0	0	0	0	0	0	0	0	0	0	0	0	0	0	0	0	0	0	0	0	0	0	0	0	0	0	0	0	0	0	0	0
1187	25007	Dukes, Massachusetts	Dukes	Massachusetts	41.40674725	-70.68763497	167.864406779661	17332	103.25	0	0	0	0	0	0	0	0	0	0	0	0	0	0	0	0	0	0	0	0	0	0	0	0	0	0	0	0	0	0	0	0	0	0	0	0	0	0	0	0
1188	25009	Essex, Massachusetts	Essex	Massachusetts	42.6687626	-70.94687179	1601.90433652753	789034	492.56	0	0	0	0	0	0	0	0	0	0	0	0	0	0	0	0	0	0	0	0	0	0	0	0	0	0	0	0	0	0	0	0	0	0	0	0	0	0	0	0
1189	25011	Franklin, Massachusetts	Franklin	Massachusetts	42.58119713	-72.58602547	100.354630212206	70180	699.32	0	0	0	0	0	0	0	0	0	0	0	0	0	0	0	0	0	0	0	0	0	0	0	0	0	0	0	0	0	0	0	0	0	0	0	0	0	0	0	0
1190	25013	Hampden, Massachusetts	Hampden	Massachusetts	42.13440424	-72.63235561	755.698868976245	466372	617.14	0	0	0	0	0	0	0	0	0	0	0	0	0	0	0	0	0	0	0	0	0	0	0	0	0	0	0	0	0	0	0	0	0	0	0	0	0	0	0	0
1191	25015	Hampshire, Massachusetts	Hampshire	Massachusetts	42.33997957	-72.65898478	305.029776580814	160830	527.26	0	0	0	0	0	0	0	0	0	0	0	0	0	0	0	0	0	0	0	0	0	0	0	0	0	0	0	0	0	0	0	0	0	0	0	0	0	0	0	0
1192	25017	Middlesex, Massachusetts	Middlesex	Massachusetts	42.48607732	-71.39049229	1970.72583209019	1611699	817.82	0	0	0	0	0	0	0	0	0	0	0	0	0	0	0	0	0	0	0	0	0	0	0	0	0	0	0	0	0	0	0	0	0	0	0	0	0	0	0	1
1193	25019	Nantucket, Massachusetts	Nantucket	Massachusetts	41.2942019	-70.08774729	253.480097843006	11399	44.97	0	0	0	0	0	0	0	0	0	0	0	0	0	0	0	0	0	0	0	0	0	0	0	0	0	0	0	0	0	0	0	0	0	0	0	0	0	0	0	0
1194	25021	Norfolk, Massachusetts	Norfolk	Massachusetts	42.16073095	-71.20530408	1784.28971750271	706775	396.11	0	0	0	0	0	0	0	0	0	0	0	0	0	0	0	0	0	0	0	0	0	0	0	0	0	0	0	0	0	0	0	0	0	0	0	0	0	0	1	0
1195	25023	Plymouth, Massachusetts	Plymouth	Massachusetts	41.94070556	-70.80802823	790.802330521333	521202	659.08	0	0	0	0	0	0	0	0	0	0	0	0	0	0	0	0	0	0	0	0	0	0	0	0	0	0	0	0	0	0	0	0	0	0	0	0	0	0	0	0
1196	25025	Suffolk, Massachusetts	Suffolk	Massachusetts	42.3279514	-71.07850442	13824.7119518487	803907	58.15	0	0	0	0	0	0	1	1	1	1	1	1	1	1	1	1	1	1	1	1	1	1	1	1	1	1	1	1	1	1	1	1	1	1	1	1	1	1	1	1
1197	25027	Worcester, Massachusetts	Worcester	Massachusetts	42.35026951	-71.90493363	549.800432891837	830622	1510.77	0	0	0	0	0	0	0	0	0	0	0	0	0	0	1	1	1	1	1	1	1	1	1	1	1	1	1	1	1	1	1	1	1	1	1	1	1	1	1	1
1198	26001	Alcona, Michigan	Alcona	Michigan	44.6846864	-83.59507875	15.4241835781734	10405	674.59	0	0	0	0	0	0	0	0	0	0	0	0	0	0	0	0	0	0	0	0	0	0	0	0	0	0	0	0	0	0	0	0	0	0	0	0	0	0	0	0
1199	26003	Alger, Michigan	Alger	Michigan	46.41292944	-86.60260122	9.95333690318773	9108	915.07	0	0	0	0	0	0	0	0	0	0	0	0	0	0	0	0	0	0	0	0	0	0	0	0	0	0	0	0	0	0	0	0	0	0	0	0	0	0	0	0
1200	26005	Allegan, Michigan	Allegan	Michigan	42.59147037	-85.89102866	143.088593483029	118081	825.23	0	0	0	0	0	0	0	0	0	0	0	0	0	0	0	0	0	0	0	0	0	0	0	0	0	0	0	0	0	0	0	0	0	0	0	0	0	0	0	0
1201	26007	Alpena, Michigan	Alpena	Michigan	45.03477666	-83.62212411	49.6712482076033	28405	571.86	0	0	0	0	0	0	0	0	0	0	0	0	0	0	0	0	0	0	0	0	0	0	0	0	0	0	0	0	0	0	0	0	0	0	0	0	0	0	0	0
1202	26009	Antrim, Michigan	Antrim	Michigan	44.99690221	-85.15503082	49.0309018288837	23324	475.7	0	0	0	0	0	0	0	0	0	0	0	0	0	0	0	0	0	0	0	0	0	0	0	0	0	0	0	0	0	0	0	0	0	0	0	0	0	0	0	0
1203	26011	Arenac, Michigan	Arenac	Michigan	44.0636262	-83.89277559	40.9785511715631	14883	363.19	0	0	0	0	0	0	0	0	0	0	0	0	0	0	0	0	0	0	0	0	0	0	0	0	0	0	0	0	0	0	0	0	0	0	0	0	0	0	0	0
1204	26013	Baraga, Michigan	Baraga	Michigan	46.6720582	-88.36363591	9.13877941798588	8209	898.26	0	0	0	0	0	0	0	0	0	0	0	0	0	0	0	0	0	0	0	0	0	0	0	0	0	0	0	0	0	0	0	0	0	0	0	0	0	0	0	0
1205	26015	Barry, Michigan	Barry	Michigan	42.59513984	-85.30834519	111.283877849898	61550	553.09	0	0	0	0	0	0	0	0	0	0	0	0	0	0	0	0	0	0	0	0	0	0	0	0	0	0	0	0	0	0	0	0	0	0	0	0	0	0	0	0
1206	26017	Bay, Michigan	Bay	Michigan	43.70639106	-83.98731479	233.158489712865	103126	442.3	0	0	0	0	0	0	0	0	0	0	0	0	0	0	0	0	0	0	0	0	0	0	0	0	0	0	0	0	0	0	0	0	0	0	0	0	0	0	0	0
1207	26019	Benzie, Michigan	Benzie	Michigan	44.63899297	-86.01608482	55.5708476696903	17766	319.7	0	0	0	0	0	0	0	0	0	0	0	0	0	0	0	0	0	0	0	0	0	0	0	0	0	0	0	0	0	0	0	0	0	0	0	0	0	0	0	0
1208	26021	Berrien, Michigan	Berrien	Michigan	41.95447397	-86.4131308	270.191105239982	153401	567.75	0	0	0	0	0	0	0	0	0	0	0	0	0	0	0	0	0	0	0	0	0	0	0	0	0	0	0	0	0	0	0	0	0	0	0	0	0	0	0	0
1209	26023	Branch, Michigan	Branch	Michigan	41.91600556	-85.05929476	85.9391354148153	43517	506.37	0	0	0	0	0	0	0	0	0	0	0	0	0	0	0	0	0	0	0	0	0	0	0	0	0	0	0	0	0	0	0	0	0	0	0	0	0	0	0	0
1210	26025	Calhoun, Michigan	Calhoun	Michigan	42.24633834	-85.00493569	189.965025558246	134159	706.23	0	0	0	0	0	0	0	0	0	0	0	0	0	0	0	0	0	0	0	0	0	0	0	0	0	0	0	0	0	0	0	0	0	0	0	0	0	0	0	0
1211	26027	Cass, Michigan	Cass	Michigan	41.91522292	-85.99405727	105.674815328735	51787	490.06	0	0	0	0	0	0	0	0	0	0	0	0	0	0	0	0	0	0	0	0	0	0	0	0	0	0	0	0	0	0	0	0	0	0	0	0	0	0	0	0
1212	26029	Charlevoix, Michigan	Charlevoix	Michigan	45.37790017	-85.19614053	62.7924292645434	26143	416.34	0	0	0	0	0	0	0	0	0	0	0	0	0	0	0	0	0	0	0	0	0	0	0	0	0	0	0	0	0	0	0	0	0	0	0	0	0	0	0	0
1213	26031	Cheboygan, Michigan	Cheboygan	Michigan	45.44787015	-84.50122149	35.3381986969773	25276	715.26	0	0	0	0	0	0	0	0	0	0	0	0	0	0	0	0	0	0	0	0	0	0	0	0	0	0	0	0	0	0	0	0	0	0	0	0	0	0	0	0
1214	26033	Chippewa, Michigan	Chippewa	Michigan	46.29552653	-84.54353449	23.9659398621681	37349	1558.42	0	0	0	0	0	0	0	0	0	0	0	0	0	0	0	0	0	0	0	0	0	0	0	0	0	0	0	0	0	0	0	0	0	0	0	0	0	0	0	0
1215	26035	Clare, Michigan	Clare	Michigan	43.98794227	-84.8481986	54.8447689254324	30950	564.32	0	0	0	0	0	0	0	0	0	0	0	0	0	0	0	0	0	0	0	0	0	0	0	0	0	0	0	0	0	0	0	0	0	0	0	0	0	0	0	0
1216	26037	Clinton, Michigan	Clinton	Michigan	42.94400871	-84.60145248	140.525414452428	79595	566.41	0	0	0	0	0	0	0	0	0	0	0	0	0	0	0	0	0	0	0	0	0	0	0	0	0	0	0	0	0	0	0	0	0	0	0	0	0	0	0	0
1217	26039	Crawford, Michigan	Crawford	Michigan	44.68255561	-84.61006219	25.2193140145251	14029	556.28	0	0	0	0	0	0	0	0	0	0	0	0	0	0	0	0	0	0	0	0	0	0	0	0	0	0	0	0	0	0	0	0	0	0	0	0	0	0	0	0
1218	26041	Delta, Michigan	Delta	Michigan	45.9048491	-86.9080745	30.5558876270173	35784	1171.1	0	0	0	0	0	0	0	0	0	0	0	0	0	0	0	0	0	0	0	0	0	0	0	0	0	0	0	0	0	0	0	0	0	0	0	0	0	0	0	0
1219	26043	Dickinson, Michigan	Dickinson	Michigan	46.00999672	-87.86961634	33.1481481481482	25239	761.4	0	0	0	0	0	0	0	0	0	0	0	0	0	0	0	0	0	0	0	0	0	0	0	0	0	0	0	0	0	0	0	0	0	0	0	0	0	0	0	0
1220	26045	Eaton, Michigan	Eaton	Michigan	42.59599185	-84.83740035	191.713754194412	110268	575.17	0	0	0	0	0	0	0	0	0	0	0	0	0	0	0	0	0	0	0	0	0	0	0	0	0	0	0	0	0	0	0	0	0	0	0	0	0	0	0	0
1221	26047	Emmet, Michigan	Emmet	Michigan	45.52625509	-84.89083249	71.4774647586045	33415	467.49	0	0	0	0	0	0	0	0	0	0	0	0	0	0	0	0	0	0	0	0	0	0	0	0	0	0	0	0	0	0	0	0	0	0	0	0	0	0	0	0
1222	26049	Genesee, Michigan	Genesee	Michigan	43.02244215	-83.70589709	637.089076580112	405813	636.98	0	0	0	0	0	0	0	0	0	0	0	0	0	0	0	0	0	0	0	0	0	0	0	0	0	0	0	0	0	0	0	0	0	0	0	0	0	0	0	0
1223	26051	Gladwin, Michigan	Gladwin	Michigan	43.98901072	-84.38774817	50.7174458926223	25449	501.78	0	0	0	0	0	0	0	0	0	0	0	0	0	0	0	0	0	0	0	0	0	0	0	0	0	0	0	0	0	0	0	0	0	0	0	0	0	0	0	0
1224	26053	Gogebic, Michigan	Gogebic	Michigan	46.40862701	-89.69377193	12.683214593638	13975	1101.85	0	0	0	0	0	0	0	0	0	0	0	0	0	0	0	0	0	0	0	0	0	0	0	0	0	0	0	0	0	0	0	0	0	0	0	0	0	0	0	0
1225	26055	Grand Traverse, Michigan	Grand Traverse	Michigan	44.69565625	-85.55585247	200.478108241983	93088	464.33	0	0	0	0	0	0	0	0	0	0	0	0	0	0	0	0	0	0	0	0	0	0	0	0	0	0	0	0	0	0	0	0	0	0	0	0	0	0	0	0
1226	26057	Gratiot, Michigan	Gratiot	Michigan	43.29265605	-84.60505416	71.6162966611547	40711	568.46	0	0	0	0	0	0	0	0	0	0	0	0	0	0	0	0	0	0	0	0	0	0	0	0	0	0	0	0	0	0	0	0	0	0	0	0	0	0	0	0
1227	26059	Hillsdale, Michigan	Hillsdale	Michigan	41.88753639	-84.59312019	76.2459665958905	45605	598.13	0	0	0	0	0	0	0	0	0	0	0	0	0	0	0	0	0	0	0	0	0	0	0	0	0	0	0	0	0	0	0	0	0	0	0	0	0	0	0	0
1228	26061	Houghton, Michigan	Houghton	Michigan	46.89988536	-88.68495385	35.3622039441086	35684	1009.1	0	0	0	0	0	0	0	0	0	0	0	0	0	0	0	0	0	0	0	0	0	0	0	0	0	0	0	0	0	0	0	0	0	0	0	0	0	0	0	0
1229	26063	Huron, Michigan	Huron	Michigan	43.83353985	-83.04078453	37.0714721613957	30981	835.71	0	0	0	0	0	0	0	0	0	0	0	0	0	0	0	0	0	0	0	0	0	0	0	0	0	0	0	0	0	0	0	0	0	0	0	0	0	0	0	0
1230	26065	Ingham, Michigan	Ingham	Michigan	42.59716886	-84.37472069	525.796590663885	292406	556.12	0	0	0	0	0	0	0	0	0	0	0	0	0	0	0	0	0	0	0	0	0	0	0	0	0	0	0	0	0	0	0	0	0	0	0	0	0	0	0	0
1231	26067	Ionia, Michigan	Ionia	Michigan	42.94502238	-85.07413319	113.24523017679	64697	571.3	0	0	0	0	0	0	0	0	0	0	0	0	0	0	0	0	0	0	0	0	0	0	0	0	0	0	0	0	0	0	0	0	0	0	0	0	0	0	0	0
1232	26069	Iosco, Michigan	Iosco	Michigan	44.35486835	-83.63484895	45.7603350937898	25127	549.1	0	0	0	0	0	0	0	0	0	0	0	0	0	0	0	0	0	0	0	0	0	0	0	0	0	0	0	0	0	0	0	0	0	0	0	0	0	0	0	0
1233	26071	Iron, Michigan	Iron	Michigan	46.20974132	-88.53136251	9.4893452814818	11066	1166.15	0	0	0	0	0	0	0	0	0	0	0	0	0	0	0	0	0	0	0	0	0	0	0	0	0	0	0	0	0	0	0	0	0	0	0	0	0	0	0	0
1234	26073	Isabella, Michigan	Isabella	Michigan	43.64060976	-84.84664923	122.008800726409	69872	572.68	0	0	0	0	0	0	0	0	0	0	0	0	0	0	0	0	0	0	0	0	0	0	0	0	0	0	0	0	0	0	0	0	0	0	0	0	0	0	0	0
1235	26075	Jackson, Michigan	Jackson	Michigan	42.24807035	-84.42258681	225.903914945772	158510	701.67	0	0	0	0	0	0	0	0	0	0	0	0	0	0	0	0	0	0	0	0	0	0	0	0	0	0	0	0	0	0	0	0	0	0	0	0	0	0	0	0
1236	26077	Kalamazoo, Michigan	Kalamazoo	Michigan	42.24542231	-85.53038622	471.933198020155	265066	561.66	0	0	0	0	0	0	0	0	0	0	0	0	0	0	0	0	0	0	0	0	0	0	0	0	0	0	0	0	0	0	0	0	0	0	0	0	0	0	0	0
1237	26079	Kalkaska, Michigan	Kalkaska	Michigan	44.68512729	-85.09085699	32.2187689779588	18038	559.86	0	0	0	0	0	0	0	0	0	0	0	0	0	0	0	0	0	0	0	0	0	0	0	0	0	0	0	0	0	0	0	0	0	0	0	0	0	0	0	0
1238	26081	Kent, Michigan	Kent	Michigan	43.03197711	-85.54934642	775.67152724482	656955	846.95	0	0	0	0	0	0	0	0	0	0	0	0	0	0	0	0	0	0	0	0	0	0	0	0	0	0	0	0	0	0	0	0	0	0	0	0	0	0	0	0
1239	26083	Keweenaw, Michigan	Keweenaw	Michigan	47.63197653	-88.41434263	3.91772046434985	2116	540.11	0	0	0	0	0	0	0	0	0	0	0	0	0	0	0	0	0	0	0	0	0	0	0	0	0	0	0	0	0	0	0	0	0	0	0	0	0	0	0	0
1240	26085	Lake, Michigan	Lake	Michigan	43.99050893	-85.802173	20.8911292454659	11853	567.37	0	0	0	0	0	0	0	0	0	0	0	0	0	0	0	0	0	0	0	0	0	0	0	0	0	0	0	0	0	0	0	0	0	0	0	0	0	0	0	0
1241	26087	Lapeer, Michigan	Lapeer	Michigan	43.09052506	-83.22153148	136.2451594843	87607	643.01	0	0	0	0	0	0	0	0	0	0	0	0	0	0	0	0	0	0	0	0	0	0	0	0	0	0	0	0	0	0	0	0	0	0	0	0	0	0	0	0
1242	26089	Leelanau, Michigan	Leelanau	Michigan	44.94430054	-85.80150326	62.6811072385287	21761	347.17	0	0	0	0	0	0	0	0	0	0	0	0	0	0	0	0	0	0	0	0	0	0	0	0	0	0	0	0	0	0	0	0	0	0	0	0	0	0	0	0
1243	26091	Lenawee, Michigan	Lenawee	Michigan	41.89475156	-84.06603727	131.346808084851	98451	749.55	0	0	0	0	0	0	0	0	0	0	0	0	0	0	0	0	0	0	0	0	0	0	0	0	0	0	0	0	0	0	0	0	0	0	0	0	0	0	0	0
1244	26093	Livingston, Michigan	Livingston	Michigan	42.60302282	-83.91297209	339.663865546218	191995	565.25	0	0	0	0	0	0	0	0	0	0	0	0	0	0	0	0	0	0	0	0	0	0	0	0	0	0	0	0	0	0	0	0	0	0	0	0	0	0	0	0
1245	26095	Luce, Michigan	Luce	Michigan	46.47227431	-85.54471223	6.92819326422565	6229	899.08	0	0	0	0	0	0	0	0	0	0	0	0	0	0	0	0	0	0	0	0	0	0	0	0	0	0	0	0	0	0	0	0	0	0	0	0	0	0	0	0
1246	26097	Mackinac, Michigan	Mackinac	Michigan	46.07028979	-85.04980537	10.5709838777568	10799	1021.57	0	0	0	0	0	0	0	0	0	0	0	0	0	0	0	0	0	0	0	0	0	0	0	0	0	0	0	0	0	0	0	0	0	0	0	0	0	0	0	0
1247	26099	Macomb, Michigan	Macomb	Michigan	42.69158356	-82.92752801	1823.73857518468	873972	479.22	0	0	0	0	0	0	0	0	0	0	0	0	0	0	0	0	0	0	0	0	0	0	0	0	0	0	0	0	0	0	0	0	0	0	0	0	0	0	0	0
1248	26101	Manistee, Michigan	Manistee	Michigan	44.33352407	-86.05626916	45.2974269113714	24558	542.15	0	0	0	0	0	0	0	0	0	0	0	0	0	0	0	0	0	0	0	0	0	0	0	0	0	0	0	0	0	0	0	0	0	0	0	0	0	0	0	0
1249	26103	Marquette, Michigan	Marquette	Michigan	46.4338914	-87.64043701	36.8828798938288	66699	1808.4	0	0	0	0	0	0	0	0	0	0	0	0	0	0	0	0	0	0	0	0	0	0	0	0	0	0	0	0	0	0	0	0	0	0	0	0	0	0	0	0
1250	26105	Mason, Michigan	Mason	Michigan	43.99509218	-86.24988902	58.8684428464662	29144	495.07	0	0	0	0	0	0	0	0	0	0	0	0	0	0	0	0	0	0	0	0	0	0	0	0	0	0	0	0	0	0	0	0	0	0	0	0	0	0	0	0
1251	26107	Mecosta, Michigan	Mecosta	Michigan	43.64064262	-85.32463223	78.2838200587313	43453	555.07	0	0	0	0	0	0	0	0	0	0	0	0	0	0	0	0	0	0	0	0	0	0	0	0	0	0	0	0	0	0	0	0	0	0	0	0	0	0	0	0
1252	26109	Menominee, Michigan	Menominee	Michigan	45.58038692	-87.55370409	21.8182514749828	22780	1044.08	0	0	0	0	0	0	0	0	0	0	0	0	0	0	0	0	0	0	0	0	0	0	0	0	0	0	0	0	0	0	0	0	0	0	0	0	0	0	0	0
1253	26111	Midland, Michigan	Midland	Michigan	43.64330771	-84.38804374	161.076997578692	83156	516.25	0	0	0	0	0	0	0	0	0	0	0	0	0	0	0	0	0	0	0	0	0	0	0	0	0	0	0	0	0	0	0	0	0	0	0	0	0	0	0	0
1254	26113	Missaukee, Michigan	Missaukee	Michigan	44.33772443	-85.09256478	26.7703150177961	15118	564.73	0	0	0	0	0	0	0	0	0	0	0	0	0	0	0	0	0	0	0	0	0	0	0	0	0	0	0	0	0	0	0	0	0	0	0	0	0	0	0	0
1255	26115	Monroe, Michigan	Monroe	Michigan	41.92734151	-83.53749864	273.940188208741	150500	549.39	0	0	0	0	0	0	0	0	0	0	0	0	0	0	0	0	0	0	0	0	0	0	0	0	0	0	0	0	0	0	0	0	0	0	0	0	0	0	0	0
1256	26117	Montcalm, Michigan	Montcalm	Michigan	43.31082541	-85.15252824	90.56988942444	63888	705.4	0	0	0	0	0	0	0	0	0	0	0	0	0	0	0	0	0	0	0	0	0	0	0	0	0	0	0	0	0	0	0	0	0	0	0	0	0	0	0	0
1257	26119	Montmorency, Michigan	Montmorency	Michigan	45.0275929	-84.12696227	17.0636227271064	9328	546.66	0	0	0	0	0	0	0	0	0	0	0	0	0	0	0	0	0	0	0	0	0	0	0	0	0	0	0	0	0	0	0	0	0	0	0	0	0	0	0	0
1258	26121	Muskegon, Michigan	Muskegon	Michigan	43.29123859	-86.15176712	347.65348022033	173566	499.25	0	0	0	0	0	0	0	0	0	0	0	0	0	0	0	0	0	0	0	0	0	0	0	0	0	0	0	0	0	0	0	0	0	0	0	0	0	0	0	0
1259	26123	Newaygo, Michigan	Newaygo	Michigan	43.554374	-85.80070107	60.2311854402361	48980	813.2	0	0	0	0	0	0	0	0	0	0	0	0	0	0	0	0	0	0	0	0	0	0	0	0	0	0	0	0	0	0	0	0	0	0	0	0	0	0	0	0
1260	26125	Oakland, Michigan	Oakland	Michigan	42.66090111	-83.38595416	1449.39722932946	1257584	867.66	0	0	0	0	0	0	0	0	0	0	0	0	0	0	0	0	0	0	0	0	0	0	0	0	0	0	0	0	0	0	0	0	0	0	0	0	0	0	0	0
1261	26127	Oceana, Michigan	Oceana	Michigan	43.64124435	-86.26726673	51.686292889644	26467	512.07	0	0	0	0	0	0	0	0	0	0	0	0	0	0	0	0	0	0	0	0	0	0	0	0	0	0	0	0	0	0	0	0	0	0	0	0	0	0	0	0
1262	26129	Ogemaw, Michigan	Ogemaw	Michigan	44.33481032	-84.12725175	37.2624181440664	20997	563.49	0	0	0	0	0	0	0	0	0	0	0	0	0	0	0	0	0	0	0	0	0	0	0	0	0	0	0	0	0	0	0	0	0	0	0	0	0	0	0	0
1263	26131	Ontonagon, Michigan	Ontonagon	Michigan	46.6652262	-89.31390481	4.36234956757829	5720	1311.22	0	0	0	0	0	0	0	0	0	0	0	0	0	0	0	0	0	0	0	0	0	0	0	0	0	0	0	0	0	0	0	0	0	0	0	0	0	0	0	0
1264	26133	Osceola, Michigan	Osceola	Michigan	43.98992088	-85.32566756	41.4202228146683	23460	566.39	0	0	0	0	0	0	0	0	0	0	0	0	0	0	0	0	0	0	0	0	0	0	0	0	0	0	0	0	0	0	0	0	0	0	0	0	0	0	0	0
1265	26135	Oscoda, Michigan	Oscoda	Michigan	44.68192279	-84.12939244	14.5670196029908	8241	565.73	0	0	0	0	0	0	0	0	0	0	0	0	0	0	0	0	0	0	0	0	0	0	0	0	0	0	0	0	0	0	0	0	0	0	0	0	0	0	0	0
1266	26137	Otsego, Michigan	Otsego	Michigan	45.02085831	-84.59898295	47.9018195234674	24668	514.97	0	0	0	0	0	0	0	0	0	0	0	0	0	0	0	0	0	0	0	0	0	0	0	0	0	0	0	0	0	0	0	0	0	0	0	0	0	0	0	0
1267	26139	Ottawa, Michigan	Ottawa	Michigan	42.95996803	-85.9969107	517.915771913323	291830	563.47	0	0	0	0	0	0	0	0	0	0	0	0	0	0	0	0	0	0	0	0	0	0	0	0	0	0	0	0	0	0	0	0	0	0	0	0	0	0	0	0
1268	26141	Presque Isle, Michigan	Presque Isle	Michigan	45.34018577	-83.91498656	19.1158610638815	12592	658.72	0	0	0	0	0	0	0	0	0	0	0	0	0	0	0	0	0	0	0	0	0	0	0	0	0	0	0	0	0	0	0	0	0	0	0	0	0	0	0	0
1269	26143	Roscommon, Michigan	Roscommon	Michigan	44.33473082	-84.61067651	46.2223847278885	24019	519.64	0	0	0	0	0	0	0	0	0	0	0	0	0	0	0	0	0	0	0	0	0	0	0	0	0	0	0	0	0	0	0	0	0	0	0	0	0	0	0	0
1270	26145	Saginaw, Michigan	Saginaw	Michigan	43.33433923	-84.0513121	238.141005611728	190539	800.11	0	0	0	0	0	0	0	0	0	0	0	0	0	0	0	0	0	0	0	0	0	0	0	0	0	0	0	0	0	0	0	0	0	0	0	0	0	0	0	0
1271	26151	Sanilac, Michigan	Sanilac	Michigan	43.42406072	-82.82055898	42.7709153619996	41170	962.57	0	0	0	0	0	0	0	0	0	0	0	0	0	0	0	0	0	0	0	0	0	0	0	0	0	0	0	0	0	0	0	0	0	0	0	0	0	0	0	0
1272	26153	Schoolcraft, Michigan	Schoolcraft	Michigan	46.19235734	-86.19972234	6.90991667804945	8094	1171.36	0	0	0	0	0	0	0	0	0	0	0	0	0	0	0	0	0	0	0	0	0	0	0	0	0	0	0	0	0	0	0	0	0	0	0	0	0	0	0	0
1273	26155	Shiawassee, Michigan	Shiawassee	Michigan	42.953928	-84.14585902	128.369796672131	68122	530.67	0	0	0	0	0	0	0	0	0	0	0	0	0	0	0	0	0	0	0	0	0	0	0	0	0	0	0	0	0	0	0	0	0	0	0	0	0	0	0	0
1274	26147	St. Clair, Michigan	St. Clair	Michigan	42.92655373	-82.67937954	220.652550716197	159128	721.17	0	0	0	0	0	0	0	0	0	0	0	0	0	0	0	0	0	0	0	0	0	0	0	0	0	0	0	0	0	0	0	0	0	0	0	0	0	0	0	0
1275	26149	St. Joseph, Michigan	St. Joseph	Michigan	41.91441767	-85.52797979	121.784294532452	60964	500.59	0	0	0	0	0	0	0	0	0	0	0	0	0	0	0	0	0	0	0	0	0	0	0	0	0	0	0	0	0	0	0	0	0	0	0	0	0	0	0	0
1276	26157	Tuscola, Michigan	Tuscola	Michigan	43.46606813	-83.41897025	65.0517350864742	52245	803.13	0	0	0	0	0	0	0	0	0	0	0	0	0	0	0	0	0	0	0	0	0	0	0	0	0	0	0	0	0	0	0	0	0	0	0	0	0	0	0	0
1277	26159	Van Buren, Michigan	Van Buren	Michigan	42.25190229	-86.01939087	124.577345383311	75677	607.47	0	0	0	0	0	0	0	0	0	0	0	0	0	0	0	0	0	0	0	0	0	0	0	0	0	0	0	0	0	0	0	0	0	0	0	0	0	0	0	0
1278	26161	Washtenaw, Michigan	Washtenaw	Michigan	42.253105	-83.83853204	520.703429324192	367601	705.97	0	0	0	0	0	0	0	0	0	0	0	0	0	0	0	0	0	0	0	0	0	0	0	0	0	0	0	0	0	0	0	0	0	0	0	0	0	0	0	0
1279	26163	Wayne, Michigan	Wayne	Michigan	42.28098405	-83.281255	2858.02999607894	1749343	612.08	0	0	0	0	0	0	0	0	0	0	0	0	0	0	0	0	0	0	0	0	0	0	0	0	0	0	0	0	0	0	0	0	0	0	0	0	0	0	0	0
1280	26165	Wexford, Michigan	Wexford	Michigan	44.33853602	-85.57712739	59.5238938053097	33631	565	0	0	0	0	0	0	0	0	0	0	0	0	0	0	0	0	0	0	0	0	0	0	0	0	0	0	0	0	0	0	0	0	0	0	0	0	0	0	0	0
1281	27001	Aitkin, Minnesota	Aitkin	Minnesota	46.60962049	-93.4116826	8.72061745880131	15886	1821.66	0	0	0	0	0	0	0	0	0	0	0	0	0	0	0	0	0	0	0	0	0	0	0	0	0	0	0	0	0	0	0	0	0	0	0	0	0	0	0	0
1282	27003	Anoka, Minnesota	Anoka	Minnesota	45.27476015	-93.24604565	843.764922815064	356921	423.01	0	0	0	0	0	0	0	0	0	0	0	0	0	0	0	0	0	0	0	0	0	0	0	0	0	0	0	0	0	0	0	0	0	0	0	0	0	0	0	0
1283	27005	Becker, Minnesota	Becker	Minnesota	46.93479392	-95.67158144	26.1732055961071	34423	1315.2	0	0	0	0	0	0	0	0	0	0	0	0	0	0	0	0	0	0	0	0	0	0	0	0	0	0	0	0	0	0	0	0	0	0	0	0	0	0	0	0
1284	27007	Beltrami, Minnesota	Beltrami	Minnesota	47.97373527	-94.93732139	18.8379761591096	47188	2504.94	0	0	0	0	0	0	0	0	0	0	0	0	0	0	0	0	0	0	0	0	0	0	0	0	0	0	0	0	0	0	0	0	0	0	0	0	0	0	0	0
1285	27009	Benton, Minnesota	Benton	Minnesota	45.69804958	-93.99514135	100.144501591967	40889	408.3	0	0	0	0	0	0	0	0	0	0	0	0	0	0	0	0	0	0	0	0	0	0	0	0	0	0	0	0	0	0	0	0	0	0	0	0	0	0	0	0
1286	27011	Big Stone, Minnesota	Big Stone	Minnesota	45.42712824	-96.41403739	10.0016031421586	4991	499.02	0	0	0	0	0	0	0	0	0	0	0	0	0	0	0	0	0	0	0	0	0	0	0	0	0	0	0	0	0	0	0	0	0	0	0	0	0	0	0	0
1287	27013	Blue Earth, Minnesota	Blue Earth	Minnesota	44.03554215	-94.06699781	90.4645378690629	67653	747.84	0	0	0	0	0	0	0	0	0	0	0	0	0	0	0	0	0	0	0	0	0	0	0	0	0	0	0	0	0	0	0	0	0	0	0	0	0	0	0	0
1288	27015	Brown, Minnesota	Brown	Minnesota	44.24205652	-94.72562874	40.9235955423915	25008	611.09	0	0	0	0	0	0	0	0	0	0	0	0	0	0	0	0	0	0	0	0	0	0	0	0	0	0	0	0	0	0	0	0	0	0	0	0	0	0	0	0
1289	27017	Carlton, Minnesota	Carlton	Minnesota	46.59180601	-92.67601019	41.6436415983654	35871	861.38	0	0	0	0	0	0	0	0	0	0	0	0	0	0	0	0	0	0	0	0	0	0	0	0	0	0	0	0	0	0	0	0	0	0	0	0	0	0	0	0
1290	27019	Carver, Minnesota	Carver	Minnesota	44.82017001	-93.8009918	296.58510428132	105089	354.33	0	0	0	0	0	0	0	0	0	0	0	0	0	0	0	0	0	0	0	0	0	0	0	0	0	0	0	0	0	0	0	0	0	0	0	0	0	0	0	0
1291	27021	Cass, Minnesota	Cass	Minnesota	46.95043611	-94.32603968	14.730848758867	29779	2021.54	0	0	0	0	0	0	0	0	0	0	0	0	0	0	0	0	0	0	0	0	0	0	0	0	0	0	0	0	0	0	0	0	0	0	0	0	0	0	0	0
1292	27023	Chippewa, Minnesota	Chippewa	Minnesota	45.02343421	-95.56403693	20.3056167400881	11800	581.12	0	0	0	0	0	0	0	0	0	0	0	0	0	0	0	0	0	0	0	0	0	0	0	0	0	0	0	0	0	0	0	0	0	0	0	0	0	0	0	0
1293	27025	Chisago, Minnesota	Chisago	Minnesota	45.5021011	-92.90861945	136.380947789616	56579	414.86	0	0	0	0	0	0	0	0	0	0	0	0	0	0	0	0	0	0	0	0	0	0	0	0	0	0	0	0	0	0	0	0	0	0	0	0	0	0	0	0
1294	27027	Clay, Minnesota	Clay	Minnesota	46.89289518	-96.48761922	61.4347073285057	64222	1045.37	0	0	0	0	0	0	0	0	0	0	0	0	0	0	0	0	0	0	0	0	0	0	0	0	0	0	0	0	0	0	0	0	0	0	0	0	0	0	0	0
1295	27029	Clearwater, Minnesota	Clearwater	Minnesota	47.57992111	-95.37790562	8.82735699841832	8818	998.94	0	0	0	0	0	0	0	0	0	0	0	0	0	0	0	0	0	0	0	0	0	0	0	0	0	0	0	0	0	0	0	0	0	0	0	0	0	0	0	0
1296	27031	Cook, Minnesota	Cook	Minnesota	47.90504893	-90.52629546	3.76167130305451	5463	1452.28	0	0	0	0	0	0	0	0	0	0	0	0	0	0	0	0	0	0	0	0	0	0	0	0	0	0	0	0	0	0	0	0	0	0	0	0	0	0	0	0
1297	27033	Cottonwood, Minnesota	Cottonwood	Minnesota	44.00715262	-95.18138802	17.531826936628	11196	638.61	0	0	0	0	0	0	0	0	0	0	0	0	0	0	0	0	0	0	0	0	0	0	0	0	0	0	0	0	0	0	0	0	0	0	0	0	0	0	0	0
1298	27035	Crow Wing, Minnesota	Crow Wing	Minnesota	46.48096553	-94.06755609	65.1142539711137	65055	999.09	0	0	0	0	0	0	0	0	0	0	0	0	0	0	0	0	0	0	0	0	0	0	0	0	0	0	0	0	0	0	0	0	0	0	0	0	0	0	0	0
1299	27037	Dakota, Minnesota	Dakota	Minnesota	44.67172617	-93.06299363	763.151715673195	429021	562.17	0	0	0	0	0	0	0	0	0	0	0	0	0	0	0	0	0	0	0	0	0	0	0	0	0	0	0	0	0	0	0	0	0	0	0	0	0	0	0	0
1300	27039	Dodge, Minnesota	Dodge	Minnesota	44.02238415	-92.86244324	47.6552540520852	20934	439.28	0	0	0	0	0	0	0	0	0	0	0	0	0	0	0	0	0	0	0	0	0	0	0	0	0	0	0	0	0	0	0	0	0	0	0	0	0	0	0	0
1301	27041	Douglas, Minnesota	Douglas	Minnesota	45.93348491	-95.45335469	59.847795386788	38141	637.3	0	0	0	0	0	0	0	0	0	0	0	0	0	0	0	0	0	0	0	0	0	0	0	0	0	0	0	0	0	0	0	0	0	0	0	0	0	0	0	0
1302	27043	Faribault, Minnesota	Faribault	Minnesota	43.67381499	-93.94787458	19.1626431619133	13653	712.48	0	0	0	0	0	0	0	0	0	0	0	0	0	0	0	0	0	0	0	0	0	0	0	0	0	0	0	0	0	0	0	0	0	0	0	0	0	0	0	0
1303	27045	Fillmore, Minnesota	Fillmore	Minnesota	43.67394126	-92.08980382	24.4595379078138	21067	861.3	0	0	0	0	0	0	0	0	0	0	0	0	0	0	0	0	0	0	0	0	0	0	0	0	0	0	0	0	0	0	0	0	0	0	0	0	0	0	0	0
1304	27047	Freeborn, Minnesota	Freeborn	Minnesota	43.67385583	-93.34884422	42.824817208559	30281	707.09	0	0	0	0	0	0	0	0	0	0	0	0	0	0	0	0	0	0	0	0	0	0	0	0	0	0	0	0	0	0	0	0	0	0	0	0	0	0	0	0
1305	27049	Goodhue, Minnesota	Goodhue	Minnesota	44.40849741	-92.7234195	61.228264890862	46340	756.84	0	0	0	0	0	0	0	0	0	0	0	0	0	0	0	0	0	0	0	0	0	0	0	0	0	0	0	0	0	0	0	0	0	0	0	0	0	0	0	0
1306	27051	Grant, Minnesota	Grant	Minnesota	45.93424769	-96.01139609	10.8946293053123	5972	548.16	0	0	0	0	0	0	0	0	0	0	0	0	0	0	0	0	0	0	0	0	0	0	0	0	0	0	0	0	0	0	0	0	0	0	0	0	0	0	0	0
1307	27053	Hennepin, Minnesota	Hennepin	Minnesota	45.00761521	-93.47694895	2286.60741704149	1265843	553.59	0	0	0	0	0	0	0	0	0	0	0	0	0	0	0	0	0	0	0	0	0	0	0	0	0	0	0	0	0	0	0	0	0	0	0	0	0	0	0	0
1308	27055	Houston, Minnesota	Houston	Minnesota	43.67129565	-91.49143057	33.6919900010868	18600	552.06	0	0	0	0	0	0	0	0	0	0	0	0	0	0	0	0	0	0	0	0	0	0	0	0	0	0	0	0	0	0	0	0	0	0	0	0	0	0	0	0
1309	27057	Hubbard, Minnesota	Hubbard	Minnesota	47.10778564	-94.91693868	23.2166970950771	21491	925.67	0	0	0	0	0	0	0	0	0	0	0	0	0	0	0	0	0	0	0	0	0	0	0	0	0	0	0	0	0	0	0	0	0	0	0	0	0	0	0	0
1310	27059	Isanti, Minnesota	Isanti	Minnesota	45.56181234	-93.29487636	93.1549599577778	40596	435.79	0	0	0	0	0	0	0	0	0	0	0	0	0	0	0	0	0	0	0	0	0	0	0	0	0	0	0	0	0	0	0	0	0	0	0	0	0	0	0	0
1311	27061	Itasca, Minnesota	Itasca	Minnesota	47.51009045	-93.63092229	16.9170677582355	45130	2667.72	0	0	0	0	0	0	0	0	0	0	0	0	0	0	0	0	0	0	0	0	0	0	0	0	0	0	0	0	0	0	0	0	0	0	0	0	0	0	0	0
1312	27063	Jackson, Minnesota	Jackson	Minnesota	43.67423373	-95.15398258	14.0060883666676	9846	702.98	0	0	0	0	0	0	0	0	0	0	0	0	0	0	0	0	0	0	0	0	0	0	0	0	0	0	0	0	0	0	0	0	0	0	0	0	0	0	0	0
1313	27065	Kanabec, Minnesota	Kanabec	Minnesota	45.9459309	-93.29275192	31.321536072394	16337	521.59	0	0	0	0	0	0	0	0	0	0	0	0	0	0	0	0	0	0	0	0	0	0	0	0	0	0	0	0	0	0	0	0	0	0	0	0	0	0	0	0
1314	27067	Kandiyohi, Minnesota	Kandiyohi	Minnesota	45.1526059	-95.00586446	54.2169733176034	43199	796.78	0	0	0	0	0	0	0	0	0	0	0	0	0	0	0	0	0	0	0	0	0	0	0	0	0	0	0	0	0	0	0	0	0	0	0	0	0	0	0	0
1315	27069	Kittson, Minnesota	Kittson	Minnesota	48.77754106	-96.78317184	3.91153986166727	4298	1098.8	0	0	0	0	0	0	0	0	0	0	0	0	0	0	0	0	0	0	0	0	0	0	0	0	0	0	0	0	0	0	0	0	0	0	0	0	0	0	0	0
1316	27071	Koochiching, Minnesota	Koochiching	Minnesota	48.24539665	-93.78352843	3.93966630907164	12229	3104.07	0	0	0	0	0	0	0	0	0	0	0	0	0	0	0	0	0	0	0	0	0	0	0	0	0	0	0	0	0	0	0	0	0	0	0	0	0	0	0	0
1317	27073	Lac qui Parle, Minnesota	Lac qui Parle	Minnesota	44.9973857	-96.17488219	8.65729000549005	6623	765.02	0	0	0	0	0	0	0	0	0	0	0	0	0	0	0	0	0	0	0	0	0	0	0	0	0	0	0	0	0	0	0	0	0	0	0	0	0	0	0	0
1318	27075	Lake, Minnesota	Lake	Minnesota	47.64270764	-91.44557998	5.04482551000574	10641	2109.29	0	0	0	0	0	0	0	0	0	0	0	0	0	0	0	0	0	0	0	0	0	0	0	0	0	0	0	0	0	0	0	0	0	0	0	0	0	0	0	0
1319	27077	Lake of the Woods, Minnesota	Lake of the Woods	Minnesota	48.77217001	-94.90274472	2.88164454067048	3740	1297.87	0	0	0	0	0	0	0	0	0	0	0	0	0	0	0	0	0	0	0	0	0	0	0	0	0	0	0	0	0	0	0	0	0	0	0	0	0	0	0	0
1320	27079	Le Sueur, Minnesota	Le Sueur	Minnesota	44.37136597	-93.72844721	64.3707104019966	28887	448.76	0	0	0	0	0	0	0	0	0	0	0	0	0	0	0	0	0	0	0	0	0	0	0	0	0	0	0	0	0	0	0	0	0	0	0	0	0	0	0	0
1321	27081	Lincoln, Minnesota	Lincoln	Minnesota	44.41311883	-96.26688165	10.5056263506968	5639	536.76	0	0	0	0	0	0	0	0	0	0	0	0	0	0	0	0	0	0	0	0	0	0	0	0	0	0	0	0	0	0	0	0	0	0	0	0	0	0	0	0
1322	27083	Lyon, Minnesota	Lyon	Minnesota	44.41327865	-95.83806103	35.6499104343932	25474	714.56	0	0	0	0	0	0	0	0	0	0	0	0	0	0	0	0	0	0	0	0	0	0	0	0	0	0	0	0	0	0	0	0	0	0	0	0	0	0	0	0
1323	27087	Mahnomen, Minnesota	Mahnomen	Minnesota	47.32557075	-95.80921485	9.90714849071485	5527	557.88	0	0	0	0	0	0	0	0	0	0	0	0	0	0	0	0	0	0	0	0	0	0	0	0	0	0	0	0	0	0	0	0	0	0	0	0	0	0	0	0
1324	27089	Marshall, Minnesota	Marshall	Minnesota	48.35825983	-96.37017407	5.25951089252818	9336	1775.07	0	0	0	0	0	0	0	0	0	0	0	0	0	0	0	0	0	0	0	0	0	0	0	0	0	0	0	0	0	0	0	0	0	0	0	0	0	0	0	0
1325	27091	Martin, Minnesota	Martin	Minnesota	43.67429718	-94.55099908	27.6310802274163	19683	712.35	0	0	0	0	0	0	0	0	0	0	0	0	0	0	0	0	0	0	0	0	0	0	0	0	0	0	0	0	0	0	0	0	0	0	0	0	0	0	0	0
1326	27085	McLeod, Minnesota	McLeod	Minnesota	44.82367677	-94.27287017	73.0319246342605	35893	491.47	0	0	0	0	0	0	0	0	0	0	0	0	0	0	0	0	0	0	0	0	0	0	0	0	0	0	0	0	0	0	0	0	0	0	0	0	0	0	0	0
1327	27093	Meeker, Minnesota	Meeker	Minnesota	45.12328869	-94.52839455	38.1827748363971	23222	608.18	0	0	0	0	0	0	0	0	0	0	0	0	0	0	0	0	0	0	0	0	0	0	0	0	0	0	0	0	0	0	0	0	0	0	0	0	0	0	0	0
1328	27095	Mille Lacs, Minnesota	Mille Lacs	Minnesota	45.93705297	-93.63236823	45.9139277664203	26277	572.31	0	0	0	0	0	0	0	0	0	0	0	0	0	0	0	0	0	0	0	0	0	0	0	0	0	0	0	0	0	0	0	0	0	0	0	0	0	0	0	0
1329	27097	Morrison, Minnesota	Morrison	Minnesota	46.01265363	-94.27341528	29.6748617851492	33386	1125.06	0	0	0	0	0	0	0	0	0	0	0	0	0	0	0	0	0	0	0	0	0	0	0	0	0	0	0	0	0	0	0	0	0	0	0	0	0	0	0	0
1330	27099	Mower, Minnesota	Mower	Minnesota	43.67142874	-92.75234549	56.3198515456961	40062	711.33	0	0	0	0	0	0	0	0	0	0	0	0	0	0	0	0	0	0	0	0	0	0	0	0	0	0	0	0	0	0	0	0	0	0	0	0	0	0	0	0
1331	27101	Murray, Minnesota	Murray	Minnesota	44.02216709	-95.76328482	11.6276429686391	8194	704.7	0	0	0	0	0	0	0	0	0	0	0	0	0	0	0	0	0	0	0	0	0	0	0	0	0	0	0	0	0	0	0	0	0	0	0	0	0	0	0	0
1332	27103	Nicollet, Minnesota	Nicollet	Minnesota	44.35291112	-94.24710352	76.4208789493634	34274	448.49	0	0	0	0	0	0	0	0	0	0	0	0	0	0	0	0	0	0	0	0	0	0	0	0	0	0	0	0	0	0	0	0	0	0	0	0	0	0	0	0
1333	27105	Nobles, Minnesota	Nobles	Minnesota	43.67434621	-95.75329576	30.2456964662779	21629	715.11	0	0	0	0	0	0	0	0	0	0	0	0	0	0	0	0	0	0	0	0	0	0	0	0	0	0	0	0	0	0	0	0	0	0	0	0	0	0	0	0
1334	27107	Norman, Minnesota	Norman	Minnesota	47.32628443	-96.45620947	7.30416251331936	6375	872.79	0	0	0	0	0	0	0	0	0	0	0	0	0	0	0	0	0	0	0	0	0	0	0	0	0	0	0	0	0	0	0	0	0	0	0	0	0	0	0	0
1335	27109	Olmsted, Minnesota	Olmsted	Minnesota	44.00374114	-92.40209944	242.279023494299	158293	653.35	0	0	0	0	0	0	0	0	0	0	0	0	0	0	0	0	0	0	0	0	0	0	0	0	0	0	0	0	0	0	0	0	0	0	0	0	0	0	0	0
1336	27111	Otter Tail, Minnesota	Otter Tail	Minnesota	46.40846929	-95.70835255	29.789003432941	58746	1972.07	0	0	0	0	0	0	0	0	0	0	0	0	0	0	0	0	0	0	0	0	0	0	0	0	0	0	0	0	0	0	0	0	0	0	0	0	0	0	0	0
1337	27113	Pennington, Minnesota	Pennington	Minnesota	48.06642577	-96.0370814	22.8992652902347	14119	616.57	0	0	0	0	0	0	0	0	0	0	0	0	0	0	0	0	0	0	0	0	0	0	0	0	0	0	0	0	0	0	0	0	0	0	0	0	0	0	0	0
1338	27115	Pine, Minnesota	Pine	Minnesota	46.12105238	-92.74070188	20.9588390763061	29579	1411.29	0	0	0	0	0	0	0	0	0	0	0	0	0	0	0	0	0	0	0	0	0	0	0	0	0	0	0	0	0	0	0	0	0	0	0	0	0	0	0	0
1339	27117	Pipestone, Minnesota	Pipestone	Minnesota	44.02301619	-96.25841142	19.6236963767337	9126	465.05	0	0	0	0	0	0	0	0	0	0	0	0	0	0	0	0	0	0	0	0	0	0	0	0	0	0	0	0	0	0	0	0	0	0	0	0	0	0	0	0
1340	27119	Polk, Minnesota	Polk	Minnesota	47.77372465	-96.40134647	15.9116851755085	31364	1971.13	0	0	0	0	0	0	0	0	0	0	0	0	0	0	0	0	0	0	0	0	0	0	0	0	0	0	0	0	0	0	0	0	0	0	0	0	0	0	0	0
1341	27121	Pope, Minnesota	Pope	Minnesota	45.58606667	-95.44451209	16.7968225052635	11249	669.71	0	0	0	0	0	0	0	0	0	0	0	0	0	0	0	0	0	0	0	0	0	0	0	0	0	0	0	0	0	0	0	0	0	0	0	0	0	0	0	0
1342	27123	Ramsey, Minnesota	Ramsey	Minnesota	45.01625271	-93.09872295	3615.53774390645	550321	152.21	0	0	0	0	0	0	0	0	0	0	0	0	0	0	0	0	0	0	0	0	0	0	0	0	0	0	0	0	0	0	0	0	0	0	0	0	0	0	0	0
1343	27125	Red Lake, Minnesota	Red Lake	Minnesota	47.87197525	-96.09561104	9.37767396683703	4055	432.41	0	0	0	0	0	0	0	0	0	0	0	0	0	0	0	0	0	0	0	0	0	0	0	0	0	0	0	0	0	0	0	0	0	0	0	0	0	0	0	0
1344	27127	Redwood, Minnesota	Redwood	Minnesota	44.40555844	-95.25207021	17.2666947425931	15170	878.57	0	0	0	0	0	0	0	0	0	0	0	0	0	0	0	0	0	0	0	0	0	0	0	0	0	0	0	0	0	0	0	0	0	0	0	0	0	0	0	0
1345	27129	Renville, Minnesota	Renville	Minnesota	44.72836381	-94.94553734	14.8009482048204	14548	982.91	0	0	0	0	0	0	0	0	0	0	0	0	0	0	0	0	0	0	0	0	0	0	0	0	0	0	0	0	0	0	0	0	0	0	0	0	0	0	0	0
1346	27131	Rice, Minnesota	Rice	Minnesota	44.3543376	-93.29658715	135.111362169141	66972	495.68	0	0	0	0	0	0	0	0	0	0	0	0	0	0	0	0	0	0	0	0	0	0	0	0	0	0	0	0	0	0	0	0	0	0	0	0	0	0	0	0
1347	27133	Rock, Minnesota	Rock	Minnesota	43.67482683	-96.25296832	19.3077002798217	9315	482.45	0	0	0	0	0	0	0	0	0	0	0	0	0	0	0	0	0	0	0	0	0	0	0	0	0	0	0	0	0	0	0	0	0	0	0	0	0	0	0	0
1348	27135	Roseau, Minnesota	Roseau	Minnesota	48.77501878	-95.81079919	9.07214644651831	15165	1671.6	0	0	0	0	0	0	0	0	0	0	0	0	0	0	0	0	0	0	0	0	0	0	0	0	0	0	0	0	0	0	0	0	0	0	0	0	0	0	0	0
1349	27139	Scott, Minnesota	Scott	Minnesota	44.6490231	-93.53340251	418.012230700179	149013	356.48	0	0	0	0	0	0	0	0	0	0	0	0	0	0	0	0	0	0	0	0	0	0	0	0	0	0	0	0	0	0	0	0	0	0	0	0	0	0	0	0
1350	27141	Sherburne, Minnesota	Sherburne	Minnesota	45.44447208	-93.77617511	224.60962764483	97238	432.92	0	0	0	0	0	0	0	0	0	0	0	0	0	0	0	0	0	0	0	0	0	0	0	0	0	0	0	0	0	0	0	0	0	0	0	0	0	0	0	0
1351	27143	Sibley, Minnesota	Sibley	Minnesota	44.5796592	-94.23164924	25.2471211658005	14865	588.78	0	0	0	0	0	0	0	0	0	0	0	0	0	0	0	0	0	0	0	0	0	0	0	0	0	0	0	0	0	0	0	0	0	0	0	0	0	0	0	0
1352	27137	St. Louis, Minnesota	St. Louis	Minnesota	47.6048407	-92.46879855	31.8644556135352	199070	6247.4	0	0	0	0	0	0	0	0	0	0	0	0	0	0	0	0	0	0	0	0	0	0	0	0	0	0	0	0	0	0	0	0	0	0	0	0	0	0	0	0
1353	27145	Stearns, Minnesota	Stearns	Minnesota	45.55192576	-94.61078221	119.925100325359	161075	1343.13	0	0	0	0	0	0	0	0	0	0	0	0	0	0	0	0	0	0	0	0	0	0	0	0	0	0	0	0	0	0	0	0	0	0	0	0	0	0	0	0
1354	27147	Steele, Minnesota	Steele	Minnesota	44.02240351	-93.22627088	85.2996625160014	36649	429.65	0	0	0	0	0	0	0	0	0	0	0	0	0	0	0	0	0	0	0	0	0	0	0	0	0	0	0	0	0	0	0	0	0	0	0	0	0	0	0	0
1355	27149	Stevens, Minnesota	Stevens	Minnesota	45.58613007	-96.00163705	17.3970901348474	9805	563.6	0	0	0	0	0	0	0	0	0	0	0	0	0	0	0	0	0	0	0	0	0	0	0	0	0	0	0	0	0	0	0	0	0	0	0	0	0	0	0	0
1356	27151	Swift, Minnesota	Swift	Minnesota	45.2829032	-95.68264092	12.48652436395	9266	742.08	0	0	0	0	0	0	0	0	0	0	0	0	0	0	0	0	0	0	0	0	0	0	0	0	0	0	0	0	0	0	0	0	0	0	0	0	0	0	0	0
1357	27153	Todd, Minnesota	Todd	Minnesota	46.06996226	-94.89785296	26.100023280916	24664	944.98	0	0	0	0	0	0	0	0	0	0	0	0	0	0	0	0	0	0	0	0	0	0	0	0	0	0	0	0	0	0	0	0	0	0	0	0	0	0	0	0
1358	27155	Traverse, Minnesota	Traverse	Minnesota	45.77298854	-96.47062949	5.67868966718941	3259	573.9	0	0	0	0	0	0	0	0	0	0	0	0	0	0	0	0	0	0	0	0	0	0	0	0	0	0	0	0	0	0	0	0	0	0	0	0	0	0	0	0
1359	27157	Wabasha, Minnesota	Wabasha	Minnesota	44.28424356	-92.23121312	41.3533978354813	21627	522.98	0	0	0	0	0	0	0	0	0	0	0	0	0	0	0	0	0	0	0	0	0	0	0	0	0	0	0	0	0	0	0	0	0	0	0	0	0	0	0	0
1360	27159	Wadena, Minnesota	Wadena	Minnesota	46.58589171	-94.96968506	25.5132675704403	13682	536.27	0	0	0	0	0	0	0	0	0	0	0	0	0	0	0	0	0	0	0	0	0	0	0	0	0	0	0	0	0	0	0	0	0	0	0	0	0	0	0	0
1361	27161	Waseca, Minnesota	Waseca	Minnesota	44.02211116	-93.58720034	43.9625850340136	18612	423.36	0	0	0	0	0	0	0	0	0	0	0	0	0	0	0	0	0	0	0	0	0	0	0	0	0	0	0	0	0	0	0	0	0	0	0	0	0	0	0	0
1362	27163	Washington, Minnesota	Washington	Minnesota	45.03864533	-92.88429635	682.939523264287	262440	384.28	0	0	0	0	0	0	0	0	0	0	0	0	0	0	0	0	0	0	0	0	0	0	0	0	0	0	0	0	0	0	0	0	0	0	0	0	0	0	0	0
1363	27165	Watonwan, Minnesota	Watonwan	Minnesota	43.97823903	-94.61413846	25.0534544200483	10897	434.95	0	0	0	0	0	0	0	0	0	0	0	0	0	0	0	0	0	0	0	0	0	0	0	0	0	0	0	0	0	0	0	0	0	0	0	0	0	0	0	0
1364	27167	Wilkin, Minnesota	Wilkin	Minnesota	46.35721532	-96.4684375	8.26542026206456	6207	750.96	0	0	0	0	0	0	0	0	0	0	0	0	0	0	0	0	0	0	0	0	0	0	0	0	0	0	0	0	0	0	0	0	0	0	0	0	0	0	0	0
1365	27169	Winona, Minnesota	Winona	Minnesota	43.98772283	-91.78081305	80.6183229268137	50484	626.21	0	0	0	0	0	0	0	0	0	0	0	0	0	0	0	0	0	0	0	0	0	0	0	0	0	0	0	0	0	0	0	0	0	0	0	0	0	0	0	0
1366	27171	Wright, Minnesota	Wright	Minnesota	45.17297924	-93.96234781	209.199346899283	138377	661.46	0	0	0	0	0	0	0	0	0	0	0	0	0	0	0	0	0	0	0	0	0	0	0	0	0	0	0	0	0	0	0	0	0	0	0	0	0	0	0	0
1367	27173	Yellow Medicine, Minnesota	Yellow Medicine	Minnesota	44.71710183	-95.86842453	12.7901462257937	9709	759.1	0	0	0	0	0	0	0	0	0	0	0	0	0	0	0	0	0	0	0	0	0	0	0	0	0	0	0	0	0	0	0	0	0	0	0	0	0	0	0	0
1368	28001	Adams, Mississippi	Adams	Mississippi	31.47669768	-91.35326037	66.3761596851279	30693	462.41	0	0	0	0	0	0	0	0	0	0	0	0	0	0	0	0	0	0	0	0	0	0	0	0	0	0	0	0	0	0	0	0	0	0	0	0	0	0	0	0
1369	28003	Alcorn, Mississippi	Alcorn	Mississippi	34.88084463	-88.57996173	92.3732626737326	36953	400.04	0	0	0	0	0	0	0	0	0	0	0	0	0	0	0	0	0	0	0	0	0	0	0	0	0	0	0	0	0	0	0	0	0	0	0	0	0	0	0	0
1370	28005	Amite, Mississippi	Amite	Mississippi	31.17467303	-90.80501621	16.8428982331187	12297	730.1	0	0	0	0	0	0	0	0	0	0	0	0	0	0	0	0	0	0	0	0	0	0	0	0	0	0	0	0	0	0	0	0	0	0	0	0	0	0	0	0
1371	28007	Attala, Mississippi	Attala	Mississippi	33.08658803	-89.57838564	24.7272034613187	18174	734.98	0	0	0	0	0	0	0	0	0	0	0	0	0	0	0	0	0	0	0	0	0	0	0	0	0	0	0	0	0	0	0	0	0	0	0	0	0	0	0	0
1372	28009	Benton, Mississippi	Benton	Mississippi	34.81681228	-89.18945516	20.3113472037775	8259	406.62	0	0	0	0	0	0	0	0	0	0	0	0	0	0	0	0	0	0	0	0	0	0	0	0	0	0	0	0	0	0	0	0	0	0	0	0	0	0	0	0
1373	28011	Bolivar, Mississippi	Bolivar	Mississippi	33.79696941	-90.87372121	34.940734909933	30628	876.57	0	0	0	0	0	0	0	0	0	0	0	0	0	0	0	0	0	0	0	0	0	0	0	0	0	0	0	0	0	0	0	0	0	0	0	0	0	0	0	0
1374	28013	Calhoun, Mississippi	Calhoun	Mississippi	33.93683395	-89.33686647	24.4830114052884	14361	586.57	0	0	0	0	0	0	0	0	0	0	0	0	0	0	0	0	0	0	0	0	0	0	0	0	0	0	0	0	0	0	0	0	0	0	0	0	0	0	0	0
1375	28015	Carroll, Mississippi	Carroll	Mississippi	33.44834567	-89.91994479	15.8331211002165	9947	628.24	0	0	0	0	0	0	0	0	0	0	0	0	0	0	0	0	0	0	0	0	0	0	0	0	0	0	0	0	0	0	0	0	0	0	0	0	0	0	0	0
1376	28017	Chickasaw, Mississippi	Chickasaw	Mississippi	33.91983202	-88.9481545	34.0846586153294	17103	501.78	0	0	0	0	0	0	0	0	0	0	0	0	0	0	0	0	0	0	0	0	0	0	0	0	0	0	0	0	0	0	0	0	0	0	0	0	0	0	0	0
1377	28019	Choctaw, Mississippi	Choctaw	Mississippi	33.34598242	-89.24809382	19.6326940551915	8210	418.18	0	0	0	0	0	0	0	0	0	0	0	0	0	0	0	0	0	0	0	0	0	0	0	0	0	0	0	0	0	0	0	0	0	0	0	0	0	0	0	0
1378	28021	Claiborne, Mississippi	Claiborne	Mississippi	31.97061673	-90.90702196	18.4403274450668	8988	487.41	0	0	0	0	0	0	0	0	0	0	0	0	0	0	0	0	0	0	0	0	0	0	0	0	0	0	0	0	0	0	0	0	0	0	0	0	0	0	0	0
1379	28023	Clarke, Mississippi	Clarke	Mississippi	32.04158545	-88.6889622	22.4727062396067	15541	691.55	0	0	0	0	0	0	0	0	0	0	0	0	0	0	0	0	0	0	0	0	0	0	0	0	0	0	0	0	0	0	0	0	0	0	0	0	0	0	0	0
1380	28025	Clay, Mississippi	Clay	Mississippi	33.65358105	-88.77784255	47.1030042918455	19316	410.08	0	0	0	0	0	0	0	0	0	0	0	0	0	0	0	0	0	0	0	0	0	0	0	0	0	0	0	0	0	0	0	0	0	0	0	0	0	0	0	0
1381	28027	Coahoma, Mississippi	Coahoma	Mississippi	34.22772299	-90.60415045	40.0477879950764	22124	552.44	0	0	0	0	0	0	0	0	0	0	0	0	0	0	0	0	0	0	0	0	0	0	0	0	0	0	0	0	0	0	0	0	0	0	0	0	0	0	0	0
1382	28029	Copiah, Mississippi	Copiah	Mississippi	31.86977774	-90.44565118	36.1085379033503	28065	777.24	0	0	0	0	0	0	0	0	0	0	0	0	0	0	0	0	0	0	0	0	0	0	0	0	0	0	0	0	0	0	0	0	0	0	0	0	0	0	0	0
1383	28031	Covington, Mississippi	Covington	Mississippi	31.63225413	-89.55389939	45.0373377800333	18636	413.79	0	0	0	0	0	0	0	0	0	0	0	0	0	0	0	0	0	0	0	0	0	0	0	0	0	0	0	0	0	0	0	0	0	0	0	0	0	0	0	0
1384	28033	DeSoto, Mississippi	DeSoto	Mississippi	34.87625235	-89.99091418	388.417515488817	184945	476.15	0	0	0	0	0	0	0	0	0	0	0	0	0	0	0	0	0	0	0	0	0	0	0	0	0	0	0	0	0	0	0	0	0	0	0	0	0	0	0	0
1385	28035	Forrest, Mississippi	Forrest	Mississippi	31.18961454	-89.25832496	160.616328193691	74897	466.31	0	0	0	0	0	0	0	0	0	0	0	0	0	0	0	0	0	0	0	0	0	0	0	0	0	0	0	0	0	0	0	0	0	0	0	0	0	0	0	0
1386	28037	Franklin, Mississippi	Franklin	Mississippi	31.47786634	-90.89672989	13.6808684238533	7713	563.78	0	0	0	0	0	0	0	0	0	0	0	0	0	0	0	0	0	0	0	0	0	0	0	0	0	0	0	0	0	0	0	0	0	0	0	0	0	0	0	0
1387	28039	George, Mississippi	George	Mississippi	30.86259065	-88.64436789	51.1792107956801	24500	478.71	0	0	0	0	0	0	0	0	0	0	0	0	0	0	0	0	0	0	0	0	0	0	0	0	0	0	0	0	0	0	0	0	0	0	0	0	0	0	0	0
1388	28041	Greene, Mississippi	Greene	Mississippi	31.21444233	-88.63922281	19.0611145406588	13586	712.76	0	0	0	0	0	0	0	0	0	0	0	0	0	0	0	0	0	0	0	0	0	0	0	0	0	0	0	0	0	0	0	0	0	0	0	0	0	0	0	0
1389	28043	Grenada, Mississippi	Grenada	Mississippi	33.77036166	-89.80245083	49.1767548743219	20758	422.11	0	0	0	0	0	0	0	0	0	0	0	0	0	0	0	0	0	0	0	0	0	0	0	0	0	0	0	0	0	0	0	0	0	0	0	0	0	0	0	0
1390	28045	Hancock, Mississippi	Hancock	Mississippi	30.41830223	-89.48851033	100.542480211082	47632	473.75	0	0	0	0	0	0	0	0	0	0	0	0	0	0	0	0	0	0	0	0	0	0	0	0	0	0	0	0	0	0	0	0	0	0	0	0	0	0	0	0
1391	28047	Harrison, Mississippi	Harrison	Mississippi	30.51359752	-89.12467576	362.515026394188	208080	573.99	0	0	0	0	0	0	0	0	0	0	0	0	0	0	0	0	0	0	0	0	0	0	0	0	0	0	0	0	0	0	0	0	0	0	0	0	0	0	0	0
1392	28049	Hinds, Mississippi	Hinds	Mississippi	32.2656285	-90.44435448	266.562420953388	231840	869.74	0	0	0	0	0	0	0	0	0	0	0	0	0	0	0	0	0	0	0	0	0	0	0	0	0	0	0	0	0	0	0	0	0	0	0	0	0	0	0	0
1393	28051	Holmes, Mississippi	Holmes	Mississippi	33.12345854	-90.08923538	22.4791859389454	17010	756.7	0	0	0	0	0	0	0	0	0	0	0	0	0	0	0	0	0	0	0	0	0	0	0	0	0	0	0	0	0	0	0	0	0	0	0	0	0	0	0	0
1394	28053	Humphreys, Mississippi	Humphreys	Mississippi	33.12825718	-90.52252707	19.2692776410428	8064	418.49	0	0	0	0	0	0	0	0	0	0	0	0	0	0	0	0	0	0	0	0	0	0	0	0	0	0	0	0	0	0	0	0	0	0	0	0	0	0	0	0
1395	28055	Issaquena, Mississippi	Issaquena	Mississippi	32.72531359	-90.97392828	3.21268611548239	1327	413.05	0	0	0	0	0	0	0	0	0	0	0	0	0	0	0	0	0	0	0	0	0	0	0	0	0	0	0	0	0	0	0	0	0	0	0	0	0	0	0	0
1396	28057	Itawamba, Mississippi	Itawamba	Mississippi	34.27993475	-88.3606733	43.9009741173821	23390	532.79	0	0	0	0	0	0	0	0	0	0	0	0	0	0	0	0	0	0	0	0	0	0	0	0	0	0	0	0	0	0	0	0	0	0	0	0	0	0	0	0
1397	28059	Jackson, Mississippi	Jackson	Mississippi	30.54020656	-88.64184064	198.709097198201	143617	722.75	0	0	0	0	0	0	0	0	0	0	0	0	0	0	0	0	0	0	0	0	0	0	0	0	0	0	0	0	0	0	0	0	0	0	0	0	0	0	0	0
1398	28061	Jasper, Mississippi	Jasper	Mississippi	32.01922104	-89.11786866	24.22660593872	16383	676.24	0	0	0	0	0	0	0	0	0	0	0	0	0	0	0	0	0	0	0	0	0	0	0	0	0	0	0	0	0	0	0	0	0	0	0	0	0	0	0	0
1399	28063	Jefferson, Mississippi	Jefferson	Mississippi	31.73397872	-91.03764977	13.4441174773527	6990	519.93	0	0	0	0	0	0	0	0	0	0	0	0	0	0	0	0	0	0	0	0	0	0	0	0	0	0	0	0	0	0	0	0	0	0	0	0	0	0	0	0
1400	28065	Jefferson Davis, Mississippi	Jefferson Davis	Mississippi	31.56884708	-89.8267099	27.2451278033493	11128	408.44	0	0	0	0	0	0	0	0	0	0	0	0	0	0	0	0	0	0	0	0	0	0	0	0	0	0	0	0	0	0	0	0	0	0	0	0	0	0	0	0
1401	28067	Jones, Mississippi	Jones	Mississippi	31.62257767	-89.168969	98.0109383995394	68098	694.8	0	0	0	0	0	0	0	0	0	0	0	0	0	0	0	0	0	0	0	0	0	0	0	0	0	0	0	0	0	0	0	0	0	0	0	0	0	0	0	0
1402	28069	Kemper, Mississippi	Kemper	Mississippi	32.75462946	-88.64105766	12.7150278002558	9742	766.18	0	0	0	0	0	0	0	0	0	0	0	0	0	0	0	0	0	0	0	0	0	0	0	0	0	0	0	0	0	0	0	0	0	0	0	0	0	0	0	0
1403	28071	Lafayette, Mississippi	Lafayette	Mississippi	34.35687874	-89.48490961	85.5123395228823	54019	631.71	0	0	0	0	0	0	0	0	0	0	0	0	0	0	0	0	0	0	0	0	0	0	0	0	0	0	0	0	0	0	0	0	0	0	0	0	0	0	0	0
1404	28073	Lamar, Mississippi	Lamar	Mississippi	31.20572971	-89.5077704	127.435319679717	63343	497.06	0	0	0	0	0	0	0	0	0	0	0	0	0	0	0	0	0	0	0	0	0	0	0	0	0	0	0	0	0	0	0	0	0	0	0	0	0	0	0	0
1405	28075	Lauderdale, Mississippi	Lauderdale	Mississippi	32.40419769	-88.66229662	105.346559981809	74125	703.63	0	0	0	0	0	0	0	0	0	0	0	0	0	0	0	0	0	0	0	0	0	0	0	0	0	0	0	0	0	0	0	0	0	0	0	0	0	0	0	0
1406	28077	Lawrence, Mississippi	Lawrence	Mississippi	31.55147224	-90.10841127	29.2242320105882	12586	430.67	0	0	0	0	0	0	0	0	0	0	0	0	0	0	0	0	0	0	0	0	0	0	0	0	0	0	0	0	0	0	0	0	0	0	0	0	0	0	0	0
1407	28079	Leake, Mississippi	Leake	Mississippi	32.7536828	-89.52402044	39.0840480274443	22786	583	0	0	0	0	0	0	0	0	0	0	0	0	0	0	0	0	0	0	0	0	0	0	0	0	0	0	0	0	0	0	0	0	0	0	0	0	0	0	0	0
1408	28081	Lee, Mississippi	Lee	Mississippi	34.2918775	-88.68149954	189.878875430603	85436	449.95	0	0	0	0	0	0	0	0	0	0	0	0	0	0	0	0	0	0	0	0	0	0	0	0	0	0	0	0	0	0	0	0	0	0	0	0	0	0	0	0
1409	28083	Leflore, Mississippi	Leflore	Mississippi	33.55545125	-90.29900733	47.5630337192426	28183	592.54	0	0	0	0	0	0	0	0	0	0	0	0	0	0	0	0	0	0	0	0	0	0	0	0	0	0	0	0	0	0	0	0	0	0	0	0	0	0	0	0
1410	28085	Lincoln, Mississippi	Lincoln	Mississippi	31.53288662	-90.45391915	58.2706317926669	34153	586.11	0	0	0	0	0	0	0	0	0	0	0	0	0	0	0	0	0	0	0	0	0	0	0	0	0	0	0	0	0	0	0	0	0	0	0	0	0	0	0	0
1411	28087	Lowndes, Mississippi	Lowndes	Mississippi	33.47386518	-88.4419153	115.912642677692	58595	505.51	0	0	0	0	0	0	0	0	0	0	0	0	0	0	0	0	0	0	0	0	0	0	0	0	0	0	0	0	0	0	0	0	0	0	0	0	0	0	0	0
1412	28089	Madison, Mississippi	Madison	Mississippi	32.63389156	-90.03513564	148.734097493387	106272	714.51	0	0	0	0	0	0	0	0	0	0	0	0	0	0	0	0	0	0	0	0	0	0	0	0	0	0	0	0	0	0	0	0	0	0	0	0	0	0	0	0
1413	28091	Marion, Mississippi	Marion	Mississippi	31.23132643	-89.8209217	45.3058741104023	24573	542.38	0	0	0	0	0	0	0	0	0	0	0	0	0	0	0	0	0	0	0	0	0	0	0	0	0	0	0	0	0	0	0	0	0	0	0	0	0	0	0	0
1414	28093	Marshall, Mississippi	Marshall	Mississippi	34.76216286	-89.50299462	49.9780512326711	35294	706.19	0	0	0	0	0	0	0	0	0	0	0	0	0	0	0	0	0	0	0	0	0	0	0	0	0	0	0	0	0	0	0	0	0	0	0	0	0	0	0	0
1415	28095	Monroe, Mississippi	Monroe	Mississippi	33.89236763	-88.4808438	46.0756250898587	35252	765.09	0	0	0	0	0	0	0	0	0	0	0	0	0	0	0	0	0	0	0	0	0	0	0	0	0	0	0	0	0	0	0	0	0	0	0	0	0	0	0	0
1416	28097	Montgomery, Mississippi	Montgomery	Mississippi	33.49419589	-89.61729103	24.0183792815372	9775	406.98	0	0	0	0	0	0	0	0	0	0	0	0	0	0	0	0	0	0	0	0	0	0	0	0	0	0	0	0	0	0	0	0	0	0	0	0	0	0	0	0
1417	28099	Neshoba, Mississippi	Neshoba	Mississippi	32.75339664	-89.11726492	51.0716666082015	29118	570.14	0	0	0	0	0	0	0	0	0	0	0	0	0	0	0	0	0	0	0	0	0	0	0	0	0	0	0	0	0	0	0	0	0	0	0	0	0	0	0	0
1418	28101	Newton, Mississippi	Newton	Mississippi	32.40021118	-89.11843336	36.3570316554229	21018	578.1	0	0	0	0	0	0	0	0	0	0	0	0	0	0	0	0	0	0	0	0	0	0	0	0	0	0	0	0	0	0	0	0	0	0	0	0	0	0	0	0
1419	28103	Noxubee, Mississippi	Noxubee	Mississippi	33.11009499	-88.56949061	14.9854705526944	10417	695.14	0	0	0	0	0	0	0	0	0	0	0	0	0	0	0	0	0	0	0	0	0	0	0	0	0	0	0	0	0	0	0	0	0	0	0	0	0	0	0	0
1420	28105	Oktibbeha, Mississippi	Oktibbeha	Mississippi	33.42491685	-88.87905132	108.221300742034	49587	458.2	0	0	0	0	0	0	0	0	0	0	0	0	0	0	0	0	0	0	0	0	0	0	0	0	0	0	0	0	0	0	0	0	0	0	0	0	0	0	0	0
1421	28107	Panola, Mississippi	Panola	Mississippi	34.36398677	-89.95064249	49.9051288787693	34192	685.14	0	0	0	0	0	0	0	0	0	0	0	0	0	0	0	0	0	0	0	0	0	0	0	0	0	0	0	0	0	0	0	0	0	0	0	0	0	0	0	0
1422	28109	Pearl River, Mississippi	Pearl River	Mississippi	30.77090935	-89.58677275	68.4890116666256	55535	810.86	0	0	0	0	0	0	0	0	0	0	0	0	0	0	0	0	0	0	0	0	0	0	0	0	0	0	0	0	0	0	0	0	0	0	0	0	0	0	0	0
1423	28111	Perry, Mississippi	Perry	Mississippi	31.17161885	-88.99281835	18.4982618771727	11973	647.25	0	0	0	0	0	0	0	0	0	0	0	0	0	0	0	0	0	0	0	0	0	0	0	0	0	0	0	0	0	0	0	0	0	0	0	0	0	0	0	0
1424	28113	Pike, Mississippi	Pike	Mississippi	31.17507789	-90.40392572	96.0563311410479	39288	409.01	0	0	0	0	0	0	0	0	0	0	0	0	0	0	0	0	0	0	0	0	0	0	0	0	0	0	0	0	0	0	0	0	0	0	0	0	0	0	0	0
1425	28115	Pontotoc, Mississippi	Pontotoc	Mississippi	34.226046	-89.03636807	64.646667604332	32174	497.69	0	0	0	0	0	0	0	0	0	0	0	0	0	0	0	0	0	0	0	0	0	0	0	0	0	0	0	0	0	0	0	0	0	0	0	0	0	0	0	0
1426	28117	Prentiss, Mississippi	Prentiss	Mississippi	34.61810501	-88.51986294	60.5474962648802	25126	414.98	0	0	0	0	0	0	0	0	0	0	0	0	0	0	0	0	0	0	0	0	0	0	0	0	0	0	0	0	0	0	0	0	0	0	0	0	0	0	0	0
1427	28119	Quitman, Mississippi	Quitman	Mississippi	34.25157572	-90.28908	16.7699562973754	6792	405.01	0	0	0	0	0	0	0	0	0	0	0	0	0	0	0	0	0	0	0	0	0	0	0	0	0	0	0	0	0	0	0	0	0	0	0	0	0	0	0	0
1428	28121	Rankin, Mississippi	Rankin	Mississippi	32.26469147	-89.94537876	200.22566668386	155271	775.48	0	0	0	0	0	0	0	0	0	0	0	0	0	0	0	0	0	0	0	0	0	0	0	0	0	0	0	0	0	0	0	0	0	0	0	0	0	0	0	0
1429	28123	Scott, Mississippi	Scott	Mississippi	32.4067041	-89.53789439	46.1669785613448	28124	609.18	0	0	0	0	0	0	0	0	0	0	0	0	0	0	0	0	0	0	0	0	0	0	0	0	0	0	0	0	0	0	0	0	0	0	0	0	0	0	0	0
1430	28125	Sharkey, Mississippi	Sharkey	Mississippi	32.88149103	-90.8159538	10.0088020012971	4321	431.72	0	0	0	0	0	0	0	0	0	0	0	0	0	0	0	0	0	0	0	0	0	0	0	0	0	0	0	0	0	0	0	0	0	0	0	0	0	0	0	0
1431	28127	Simpson, Mississippi	Simpson	Mississippi	31.91282117	-89.91716179	45.2474709756263	26658	589.16	0	0	0	0	0	0	0	0	0	0	0	0	0	0	0	0	0	0	0	0	0	0	0	0	0	0	0	0	0	0	0	0	0	0	0	0	0	0	0	0
1432	28129	Smith, Mississippi	Smith	Mississippi	32.01744532	-89.50644846	25.0153241650295	15916	636.25	0	0	0	0	0	0	0	0	0	0	0	0	0	0	0	0	0	0	0	0	0	0	0	0	0	0	0	0	0	0	0	0	0	0	0	0	0	0	0	0
1433	28131	Stone, Mississippi	Stone	Mississippi	30.79187949	-89.11547539	41.1600969740505	18336	445.48	0	0	0	0	0	0	0	0	0	0	0	0	0	0	0	0	0	0	0	0	0	0	0	0	0	0	0	0	0	0	0	0	0	0	0	0	0	0	0	0
1434	28133	Sunflower, Mississippi	Sunflower	Mississippi	33.60192578	-90.58882684	35.9871013973486	25110	697.75	0	0	0	0	0	0	0	0	0	0	0	0	0	0	0	0	0	0	0	0	0	0	0	0	0	0	0	0	0	0	0	0	0	0	0	0	0	0	0	0
1435	28135	Tallahatchie, Mississippi	Tallahatchie	Mississippi	33.95339918	-90.1729398	21.3996807636876	13809	645.29	0	0	0	0	0	0	0	0	0	0	0	0	0	0	0	0	0	0	0	0	0	0	0	0	0	0	0	0	0	0	0	0	0	0	0	0	0	0	0	0
1436	28137	Tate, Mississippi	Tate	Mississippi	34.65133709	-89.94485778	69.9698586816879	28321	404.76	0	0	0	0	0	0	0	0	0	0	0	0	0	0	0	0	0	0	0	0	0	0	0	0	0	0	0	0	0	0	0	0	0	0	0	0	0	0	0	0
1437	28139	Tippah, Mississippi	Tippah	Mississippi	34.76872156	-88.90988194	48.0876346082436	22015	457.81	0	0	0	0	0	0	0	0	0	0	0	0	0	0	0	0	0	0	0	0	0	0	0	0	0	0	0	0	0	0	0	0	0	0	0	0	0	0	0	0
1438	28141	Tishomingo, Mississippi	Tishomingo	Mississippi	34.74023475	-88.23917219	45.6876841484973	19383	424.25	0	0	0	0	0	0	0	0	0	0	0	0	0	0	0	0	0	0	0	0	0	0	0	0	0	0	0	0	0	0	0	0	0	0	0	0	0	0	0	0
1439	28143	Tunica, Mississippi	Tunica	Mississippi	34.64967704	-90.37481167	21.1845954208547	9632	454.67	0	0	0	0	0	0	0	0	0	0	0	0	0	0	0	0	0	0	0	0	0	0	0	0	0	0	0	0	0	0	0	0	0	0	0	0	0	0	0	0
1440	28145	Union, Mississippi	Union	Mississippi	34.49162015	-89.00776006	69.3334937439846	28815	415.6	0	0	0	0	0	0	0	0	0	0	0	0	0	0	0	0	0	0	0	0	0	0	0	0	0	0	0	0	0	0	0	0	0	0	0	0	0	0	0	0
1441	28147	Walthall, Mississippi	Walthall	Mississippi	31.14971548	-90.10446654	35.3666386096945	14286	403.94	0	0	0	0	0	0	0	0	0	0	0	0	0	0	0	0	0	0	0	0	0	0	0	0	0	0	0	0	0	0	0	0	0	0	0	0	0	0	0	0
1442	28149	Warren, Mississippi	Warren	Mississippi	32.35810271	-90.83352619	77.1129991503823	45381	588.5	0	0	0	0	0	0	0	0	0	0	0	0	0	0	0	0	0	0	0	0	0	0	0	0	0	0	0	0	0	0	0	0	0	0	0	0	0	0	0	0
1443	28151	Washington, Mississippi	Washington	Mississippi	33.28392041	-90.94196237	60.5858652758231	43909	724.74	0	0	0	0	0	0	0	0	0	0	0	0	0	0	0	0	0	0	0	0	0	0	0	0	0	0	0	0	0	0	0	0	0	0	0	0	0	0	0	0
1444	28153	Wayne, Mississippi	Wayne	Mississippi	31.64135687	-88.69573913	24.8942337341967	20183	810.75	0	0	0	0	0	0	0	0	0	0	0	0	0	0	0	0	0	0	0	0	0	0	0	0	0	0	0	0	0	0	0	0	0	0	0	0	0	0	0	0
1445	28155	Webster, Mississippi	Webster	Mississippi	33.61300486	-89.28392912	23.0175321898608	9689	420.94	0	0	0	0	0	0	0	0	0	0	0	0	0	0	0	0	0	0	0	0	0	0	0	0	0	0	0	0	0	0	0	0	0	0	0	0	0	0	0	0
1446	28157	Wilkinson, Mississippi	Wilkinson	Mississippi	31.16078225	-91.31018819	12.7265487900193	8630	678.11	0	0	0	0	0	0	0	0	0	0	0	0	0	0	0	0	0	0	0	0	0	0	0	0	0	0	0	0	0	0	0	0	0	0	0	0	0	0	0	0
1447	28159	Winston, Mississippi	Winston	Mississippi	33.08747908	-89.03391385	29.5682102628285	17955	607.24	0	0	0	0	0	0	0	0	0	0	0	0	0	0	0	0	0	0	0	0	0	0	0	0	0	0	0	0	0	0	0	0	0	0	0	0	0	0	0	0
1448	28161	Yalobusha, Mississippi	Yalobusha	Mississippi	34.02824175	-89.7076205	25.9199794489757	12108	467.13	0	0	0	0	0	0	0	0	0	0	0	0	0	0	0	0	0	0	0	0	0	0	0	0	0	0	0	0	0	0	0	0	0	0	0	0	0	0	0	0
1449	28163	Yazoo, Mississippi	Yazoo	Mississippi	32.77890365	-90.39656148	32.1685898477707	29690	922.95	0	0	0	0	0	0	0	0	0	0	0	0	0	0	0	0	0	0	0	0	0	0	0	0	0	0	0	0	0	0	0	0	0	0	0	0	0	0	0	0
1450	29001	Adair, Missouri	Adair	Missouri	40.19058551	-92.60078167	44.6714376366072	25343	567.32	0	0	0	0	0	0	0	0	0	0	0	0	0	0	0	0	0	0	0	0	0	0	0	0	0	0	0	0	0	0	0	0	0	0	0	0	0	0	0	0
1451	29003	Andrew, Missouri	Andrew	Missouri	39.98492163	-94.80163024	40.9336722902704	17712	432.7	0	0	0	0	0	0	0	0	0	0	0	0	0	0	0	0	0	0	0	0	0	0	0	0	0	0	0	0	0	0	0	0	0	0	0	0	0	0	0	0
1452	29005	Atchison, Missouri	Atchison	Missouri	40.43238737	-95.42970639	9.39704001461721	5143	547.3	0	0	0	0	0	0	0	0	0	0	0	0	0	0	0	0	0	0	0	0	0	0	0	0	0	0	0	0	0	0	0	0	0	0	0	0	0	0	0	0
1453	29007	Audrain, Missouri	Audrain	Missouri	39.215877	-91.84242683	36.6756713808994	25388	692.23	0	0	0	0	0	0	0	0	0	0	0	0	0	0	0	0	0	0	0	0	0	0	0	0	0	0	0	0	0	0	0	0	0	0	0	0	0	0	0	0
1454	29009	Barry, Missouri	Barry	Missouri	36.70978521	-93.82919888	45.9865081914552	35789	778.25	0	0	0	0	0	0	0	0	0	0	0	0	0	0	0	0	0	0	0	0	0	0	0	0	0	0	0	0	0	0	0	0	0	0	0	0	0	0	0	0
1455	29011	Barton, Missouri	Barton	Missouri	37.50207671	-94.34757022	19.8574131639411	11754	591.92	0	0	0	0	0	0	0	0	0	0	0	0	0	0	0	0	0	0	0	0	0	0	0	0	0	0	0	0	0	0	0	0	0	0	0	0	0	0	0	0
1456	29013	Bates, Missouri	Bates	Missouri	38.25271289	-94.34113157	19.3285446222615	16172	836.69	0	0	0	0	0	0	0	0	0	0	0	0	0	0	0	0	0	0	0	0	0	0	0	0	0	0	0	0	0	0	0	0	0	0	0	0	0	0	0	0
1457	29015	Benton, Missouri	Benton	Missouri	38.29503305	-93.28756116	27.6155441297617	19443	704.06	0	0	0	0	0	0	0	0	0	0	0	0	0	0	0	0	0	0	0	0	0	0	0	0	0	0	0	0	0	0	0	0	0	0	0	0	0	0	0	0
1458	29017	Bollinger, Missouri	Bollinger	Missouri	37.32449052	-90.02725304	19.6355456296224	12133	617.91	0	0	0	0	0	0	0	0	0	0	0	0	0	0	0	0	0	0	0	0	0	0	0	0	0	0	0	0	0	0	0	0	0	0	0	0	0	0	0	0
1459	29019	Boone, Missouri	Boone	Missouri	38.99186229	-92.30723575	263.292044177937	180463	685.41	0	0	0	0	0	0	0	0	0	0	0	0	0	0	0	0	0	0	0	0	0	0	0	0	0	0	0	0	0	0	0	0	0	0	0	0	0	0	0	0
1460	29021	Buchanan, Missouri	Buchanan	Missouri	39.65816401	-94.80138942	214.11170747249	87364	408.03	0	0	0	0	0	0	0	0	0	0	0	0	0	0	0	0	0	0	0	0	0	0	0	0	0	0	0	0	0	0	0	0	0	0	0	0	0	0	0	0
1461	29023	Butler, Missouri	Butler	Missouri	36.71462476	-90.40421163	61.1484589805231	42478	694.67	0	0	0	0	0	0	0	0	0	0	0	0	0	0	0	0	0	0	0	0	0	0	0	0	0	0	0	0	0	0	0	0	0	0	0	0	0	0	0	0
1462	29025	Caldwell, Missouri	Caldwell	Missouri	39.65620858	-93.98308093	21.1543422688149	9020	426.39	0	0	0	0	0	0	0	0	0	0	0	0	0	0	0	0	0	0	0	0	0	0	0	0	0	0	0	0	0	0	0	0	0	0	0	0	0	0	0	0
1463	29027	Callaway, Missouri	Callaway	Missouri	38.83674754	-91.92186505	53.6120397330362	44743	834.57	0	0	0	0	0	0	0	0	0	0	0	0	0	0	0	0	0	0	0	0	0	0	0	0	0	0	0	0	0	0	0	0	0	0	0	0	0	0	0	0
1464	29029	Camden, Missouri	Camden	Missouri	38.02199522	-92.76083747	70.5954994511526	46305	655.92	0	0	0	0	0	0	0	0	0	0	0	0	0	0	0	0	0	0	0	0	0	0	0	0	0	0	0	0	0	0	0	0	0	0	0	0	0	0	0	0
1465	29031	Cape Girardeau, Missouri	Cape Girardeau	Missouri	37.38489388	-89.6843587	136.330008815446	78871	578.53	0	0	0	0	0	0	0	0	0	0	0	0	0	0	0	0	0	0	0	0	0	0	0	0	0	0	0	0	0	0	0	0	0	0	0	0	0	0	0	0
1466	29033	Carroll, Missouri	Carroll	Missouri	39.42762566	-93.50626255	12.494601364775	8679	694.62	0	0	0	0	0	0	0	0	0	0	0	0	0	0	0	0	0	0	0	0	0	0	0	0	0	0	0	0	0	0	0	0	0	0	0	0	0	0	0	0
1467	29035	Carter, Missouri	Carter	Missouri	36.94160441	-90.96051322	11.7904446546831	5982	507.36	0	0	0	0	0	0	0	0	0	0	0	0	0	0	0	0	0	0	0	0	0	0	0	0	0	0	0	0	0	0	0	0	0	0	0	0	0	0	0	0
1468	29037	Cass, Missouri	Cass	Missouri	38.64789422	-94.353399	151.799552264508	105780	696.84	0	0	0	0	0	0	0	0	0	0	0	0	0	0	0	0	0	0	0	0	0	0	0	0	0	0	0	0	0	0	0	0	0	0	0	0	0	0	0	0
1469	29039	Cedar, Missouri	Cedar	Missouri	37.72391475	-93.85445441	30.2415275670207	14349	474.48	0	0	0	0	0	0	0	0	0	0	0	0	0	0	0	0	0	0	0	0	0	0	0	0	0	0	0	0	0	0	0	0	0	0	0	0	0	0	0	0
1470	29041	Chariton, Missouri	Chariton	Missouri	39.51499357	-92.9629191	9.88577970659496	7426	751.18	0	0	0	0	0	0	0	0	0	0	0	0	0	0	0	0	0	0	0	0	0	0	0	0	0	0	0	0	0	0	0	0	0	0	0	0	0	0	0	0
1471	29043	Christian, Missouri	Christian	Missouri	36.9711783	-93.18537118	157.460232826802	88595	562.65	0	0	0	0	0	0	0	0	0	0	0	0	0	0	0	0	0	0	0	0	0	0	0	0	0	0	0	0	0	0	0	0	0	0	0	0	0	0	0	0
1472	29045	Clark, Missouri	Clark	Missouri	40.41040752	-91.73661677	13.4676732251481	6797	504.69	0	0	0	0	0	0	0	0	0	0	0	0	0	0	0	0	0	0	0	0	0	0	0	0	0	0	0	0	0	0	0	0	0	0	0	0	0	0	0	0
1473	29047	Clay, Missouri	Clay	Missouri	39.31132056	-94.41850862	629.1165366222	249948	397.3	0	0	0	0	0	0	0	0	0	0	0	0	0	0	0	0	0	0	0	0	0	0	0	0	0	0	0	0	0	0	0	0	0	0	0	0	0	0	0	0
1474	29049	Clinton, Missouri	Clinton	Missouri	39.6013098	-94.40465394	48.6609700210044	20387	418.96	0	0	0	0	0	0	0	0	0	0	0	0	0	0	0	0	0	0	0	0	0	0	0	0	0	0	0	0	0	0	0	0	0	0	0	0	0	0	0	0
1475	29051	Cole, Missouri	Cole	Missouri	38.50455671	-92.27860244	194.907936507937	76745	393.75	0	0	0	0	0	0	0	0	0	0	0	0	0	0	0	0	0	0	0	0	0	0	0	0	0	0	0	0	0	0	0	0	0	0	0	0	0	0	0	0
1476	29053	Cooper, Missouri	Cooper	Missouri	38.844478	-92.80896081	31.3561272730492	17709	564.77	0	0	0	0	0	0	0	0	0	0	0	0	0	0	0	0	0	0	0	0	0	0	0	0	0	0	0	0	0	0	0	0	0	0	0	0	0	0	0	0
1477	29055	Crawford, Missouri	Crawford	Missouri	37.97663738	-91.30528104	32.2146204816032	23920	742.52	0	0	0	0	0	0	0	0	0	0	0	0	0	0	0	0	0	0	0	0	0	0	0	0	0	0	0	0	0	0	0	0	0	0	0	0	0	0	0	0
1478	29057	Dade, Missouri	Dade	Missouri	37.431814	-93.8503345	15.4302973408706	7561	490.01	0	0	0	0	0	0	0	0	0	0	0	0	0	0	0	0	0	0	0	0	0	0	0	0	0	0	0	0	0	0	0	0	0	0	0	0	0	0	0	0
1479	29059	Dallas, Missouri	Dallas	Missouri	37.6811355	-93.02127031	31.2110509088892	16878	540.77	0	0	0	0	0	0	0	0	0	0	0	0	0	0	0	0	0	0	0	0	0	0	0	0	0	0	0	0	0	0	0	0	0	0	0	0	0	0	0	0
1480	29061	Daviess, Missouri	Daviess	Missouri	39.96145298	-93.98519678	14.6971095802855	8278	563.24	0	0	0	0	0	0	0	0	0	0	0	0	0	0	0	0	0	0	0	0	0	0	0	0	0	0	0	0	0	0	0	0	0	0	0	0	0	0	0	0
1481	29063	DeKalb, Missouri	DeKalb	Missouri	39.89201062	-94.40476508	29.7773875071198	12547	421.36	0	0	0	0	0	0	0	0	0	0	0	0	0	0	0	0	0	0	0	0	0	0	0	0	0	0	0	0	0	0	0	0	0	0	0	0	0	0	0	0
1482	29065	Dent, Missouri	Dent	Missouri	37.60663134	-91.50790473	20.6870441955924	15573	752.79	0	0	0	0	0	0	0	0	0	0	0	0	0	0	0	0	0	0	0	0	0	0	0	0	0	0	0	0	0	0	0	0	0	0	0	0	0	0	0	0
1483	29067	Douglas, Missouri	Douglas	Missouri	36.9325593	-92.49905109	16.2051546771874	13185	813.63	0	0	0	0	0	0	0	0	0	0	0	0	0	0	0	0	0	0	0	0	0	0	0	0	0	0	0	0	0	0	0	0	0	0	0	0	0	0	0	0
1484	29069	Dunklin, Missouri	Dunklin	Missouri	36.27167174	-90.09122243	53.839614097991	29131	541.07	0	0	0	0	0	0	0	0	0	0	0	0	0	0	0	0	0	0	0	0	0	0	0	0	0	0	0	0	0	0	0	0	0	0	0	0	0	0	0	0
1485	29071	Franklin, Missouri	Franklin	Missouri	38.41127108	-91.07522826	112.679368795249	103967	922.68	0	0	0	0	0	0	0	0	0	0	0	0	0	0	0	0	0	0	0	0	0	0	0	0	0	0	0	0	0	0	0	0	0	0	0	0	0	0	0	0
1486	29073	Gasconade, Missouri	Gasconade	Missouri	38.43947277	-91.50847147	28.4009269988413	14706	517.8	0	0	0	0	0	0	0	0	0	0	0	0	0	0	0	0	0	0	0	0	0	0	0	0	0	0	0	0	0	0	0	0	0	0	0	0	0	0	0	0
1487	29075	Gentry, Missouri	Gentry	Missouri	40.21097916	-94.40944419	13.3714541532701	6571	491.42	0	0	0	0	0	0	0	0	0	0	0	0	0	0	0	0	0	0	0	0	0	0	0	0	0	0	0	0	0	0	0	0	0	0	0	0	0	0	0	0
1488	29077	Greene, Missouri	Greene	Missouri	37.2575872	-93.34230916	434.008588775359	293086	675.3	0	0	0	0	0	0	0	0	0	0	0	0	0	0	0	0	0	0	0	0	0	0	0	0	0	0	0	0	0	0	0	0	0	0	0	0	0	0	0	0
1489	29079	Grundy, Missouri	Grundy	Missouri	40.11406587	-93.56509276	22.6291122955339	9850	435.28	0	0	0	0	0	0	0	0	0	0	0	0	0	0	0	0	0	0	0	0	0	0	0	0	0	0	0	0	0	0	0	0	0	0	0	0	0	0	0	0
1490	29081	Harrison, Missouri	Harrison	Missouri	40.35570088	-93.99222144	11.5598615916955	8352	722.5	0	0	0	0	0	0	0	0	0	0	0	0	0	0	0	0	0	0	0	0	0	0	0	0	0	0	0	0	0	0	0	0	0	0	0	0	0	0	0	0
1491	29083	Henry, Missouri	Henry	Missouri	38.38482826	-93.79293734	31.3135806011909	21824	696.95	0	0	0	0	0	0	0	0	0	0	0	0	0	0	0	0	0	0	0	0	0	0	0	0	0	0	0	0	0	0	0	0	0	0	0	0	0	0	0	0
1492	29085	Hickory, Missouri	Hickory	Missouri	37.94163617	-93.3203037	23.9144052719938	9544	399.09	0	0	0	0	0	0	0	0	0	0	0	0	0	0	0	0	0	0	0	0	0	0	0	0	0	0	0	0	0	0	0	0	0	0	0	0	0	0	0	0
1493	29087	Holt, Missouri	Holt	Missouri	40.09799248	-95.2163888	9.5160906870691	4403	462.69	0	0	0	0	0	0	0	0	0	0	0	0	0	0	0	0	0	0	0	0	0	0	0	0	0	0	0	0	0	0	0	0	0	0	0	0	0	0	0	0
1494	29089	Howard, Missouri	Howard	Missouri	39.1435761	-92.69756691	21.5608494125256	10001	463.85	0	0	0	0	0	0	0	0	0	0	0	0	0	0	0	0	0	0	0	0	0	0	0	0	0	0	0	0	0	0	0	0	0	0	0	0	0	0	0	0
1495	29091	Howell, Missouri	Howell	Missouri	36.77383887	-91.88683935	43.2644917767592	40117	927.25	0	0	0	0	0	0	0	0	0	0	0	0	0	0	0	0	0	0	0	0	0	0	0	0	0	0	0	0	0	0	0	0	0	0	0	0	0	0	0	0
1496	29093	Iron, Missouri	Iron	Missouri	37.55487945	-90.7735296	18.4003925417076	10125	550.26	0	0	0	0	0	0	0	0	0	0	0	0	0	0	0	0	0	0	0	0	0	0	0	0	0	0	0	0	0	0	0	0	0	0	0	0	0	0	0	0
1497	29095	Jackson, Missouri	Jackson	Missouri	39.01002188	-94.34724536	1163.03973794792	703011	604.46	0	0	0	0	0	0	0	0	0	0	0	0	0	0	0	0	0	0	0	0	0	0	0	0	0	0	0	0	0	0	0	0	0	0	0	0	0	0	0	0
1498	29097	Jasper, Missouri	Jasper	Missouri	37.20351921	-94.34050458	190.023336309104	121328	638.49	0	0	0	0	0	0	0	0	0	0	0	0	0	0	0	0	0	0	0	0	0	0	0	0	0	0	0	0	0	0	0	0	0	0	0	0	0	0	0	0
1499	29099	Jefferson, Missouri	Jefferson	Missouri	38.25926778	-90.53870896	342.782084278818	225081	656.63	0	0	0	0	0	0	0	0	0	0	0	0	0	0	0	0	0	0	0	0	0	0	0	0	0	0	0	0	0	0	0	0	0	0	0	0	0	0	0	0
1500	29101	Johnson, Missouri	Johnson	Missouri	38.74719601	-93.80691168	65.1914914142389	54062	829.28	0	0	0	0	0	0	0	0	0	0	0	0	0	0	0	0	0	0	0	0	0	0	0	0	0	0	0	0	0	0	0	0	0	0	0	0	0	0	0	0
1501	29103	Knox, Missouri	Knox	Missouri	40.12699751	-92.14780832	7.85500287692705	3959	504.01	0	0	0	0	0	0	0	0	0	0	0	0	0	0	0	0	0	0	0	0	0	0	0	0	0	0	0	0	0	0	0	0	0	0	0	0	0	0	0	0
1502	29105	Laclede, Missouri	Laclede	Missouri	37.65896829	-92.5888493	46.7138298985249	35723	764.72	0	0	0	0	0	0	0	0	0	0	0	0	0	0	0	0	0	0	0	0	0	0	0	0	0	0	0	0	0	0	0	0	0	0	0	0	0	0	0	0
1503	29107	Lafayette, Missouri	Lafayette	Missouri	39.06986886	-93.78076396	52.047165157615	32708	628.43	0	0	0	0	0	0	0	0	0	0	0	0	0	0	0	0	0	0	0	0	0	0	0	0	0	0	0	0	0	0	0	0	0	0	0	0	0	0	0	0
1504	29109	Lawrence, Missouri	Lawrence	Missouri	37.10626634	-93.83293097	62.6982051198221	38355	611.74	0	0	0	0	0	0	0	0	0	0	0	0	0	0	0	0	0	0	0	0	0	0	0	0	0	0	0	0	0	0	0	0	0	0	0	0	0	0	0	0
1505	29111	Lewis, Missouri	Lewis	Missouri	40.09673161	-91.72070156	19.3568826231586	9776	505.04	0	0	0	0	0	0	0	0	0	0	0	0	0	0	0	0	0	0	0	0	0	0	0	0	0	0	0	0	0	0	0	0	0	0	0	0	0	0	0	0
1506	29113	Lincoln, Missouri	Lincoln	Missouri	39.05345619	-90.95588181	94.1857124616956	59013	626.56	0	0	0	0	0	0	0	0	0	0	0	0	0	0	0	0	0	0	0	0	0	0	0	0	0	0	0	0	0	0	0	0	0	0	0	0	0	0	0	0
1507	29115	Linn, Missouri	Linn	Missouri	39.87001769	-93.10704106	19.36448112288	11920	615.56	0	0	0	0	0	0	0	0	0	0	0	0	0	0	0	0	0	0	0	0	0	0	0	0	0	0	0	0	0	0	0	0	0	0	0	0	0	0	0	0
1508	29117	Livingston, Missouri	Livingston	Missouri	39.78110272	-93.54645978	28.6044370972893	15227	532.33	0	0	0	0	0	0	0	0	0	0	0	0	0	0	0	0	0	0	0	0	0	0	0	0	0	0	0	0	0	0	0	0	0	0	0	0	0	0	0	0
1509	29121	Macon, Missouri	Macon	Missouri	39.83049768	-92.56453089	18.8672416160154	15117	801.23	0	0	0	0	0	0	0	0	0	0	0	0	0	0	0	0	0	0	0	0	0	0	0	0	0	0	0	0	0	0	0	0	0	0	0	0	0	0	0	0
1510	29123	Madison, Missouri	Madison	Missouri	37.47865134	-90.3467143	24.4503327332673	12088	494.39	0	0	0	0	0	0	0	0	0	0	0	0	0	0	0	0	0	0	0	0	0	0	0	0	0	0	0	0	0	0	0	0	0	0	0	0	0	0	0	0
1511	29125	Maries, Missouri	Maries	Missouri	38.16193985	-91.92249662	16.5034726175566	8697	526.98	0	0	0	0	0	0	0	0	0	0	0	0	0	0	0	0	0	0	0	0	0	0	0	0	0	0	0	0	0	0	0	0	0	0	0	0	0	0	0	0
1512	29127	Marion, Missouri	Marion	Missouri	39.80601912	-91.62203062	65.2979950563032	28530	436.92	0	0	0	0	0	0	0	0	0	0	0	0	0	0	0	0	0	0	0	0	0	0	0	0	0	0	0	0	0	0	0	0	0	0	0	0	0	0	0	0
1513	29119	McDonald, Missouri	McDonald	Missouri	36.62869595	-94.34867205	42.3315044116557	22837	539.48	0	0	0	0	0	0	0	0	0	0	0	0	0	0	0	0	0	0	0	0	0	0	0	0	0	0	0	0	0	0	0	0	0	0	0	0	0	0	0	0
1514	29129	Mercer, Missouri	Mercer	Missouri	40.42212303	-93.5682959	7.96976908161467	3617	453.84	0	0	0	0	0	0	0	0	0	0	0	0	0	0	0	0	0	0	0	0	0	0	0	0	0	0	0	0	0	0	0	0	0	0	0	0	0	0	0	0
1515	29131	Miller, Missouri	Miller	Missouri	38.21450288	-92.42610898	43.2322516411009	25619	592.59	0	0	0	0	0	0	0	0	0	0	0	0	0	0	0	0	0	0	0	0	0	0	0	0	0	0	0	0	0	0	0	0	0	0	0	0	0	0	0	0
1516	29133	Mississippi, Missouri	Mississippi	Missouri	36.82516239	-89.29505753	32.0229360027212	13180	411.58	0	0	0	0	0	0	0	0	0	0	0	0	0	0	0	0	0	0	0	0	0	0	0	0	0	0	0	0	0	0	0	0	0	0	0	0	0	0	0	0
1517	29135	Moniteau, Missouri	Moniteau	Missouri	38.63571781	-92.57976951	38.8694793147483	16132	415.03	0	0	0	0	0	0	0	0	0	0	0	0	0	0	0	0	0	0	0	0	0	0	0	0	0	0	0	0	0	0	0	0	0	0	0	0	0	0	0	0
1518	29137	Monroe, Missouri	Monroe	Missouri	39.49593978	-92.00043978	13.3467150467073	8644	647.65	0	0	0	0	0	0	0	0	0	0	0	0	0	0	0	0	0	0	0	0	0	0	0	0	0	0	0	0	0	0	0	0	0	0	0	0	0	0	0	0
1519	29139	Montgomery, Missouri	Montgomery	Missouri	38.94022054	-91.47000721	21.5403263403263	11551	536.25	0	0	0	0	0	0	0	0	0	0	0	0	0	0	0	0	0	0	0	0	0	0	0	0	0	0	0	0	0	0	0	0	0	0	0	0	0	0	0	0
1520	29141	Morgan, Missouri	Morgan	Missouri	38.4181765	-92.88791859	34.5146662650804	20627	597.63	0	0	0	0	0	0	0	0	0	0	0	0	0	0	0	0	0	0	0	0	0	0	0	0	0	0	0	0	0	0	0	0	0	0	0	0	0	0	0	0
1521	29143	New Madrid, Missouri	New Madrid	Missouri	36.59666326	-89.66070007	25.3037757097979	17076	674.84	0	0	0	0	0	0	0	0	0	0	0	0	0	0	0	0	0	0	0	0	0	0	0	0	0	0	0	0	0	0	0	0	0	0	0	0	0	0	0	0
1522	29145	Newton, Missouri	Newton	Missouri	36.90519407	-94.3394104	93.2133939432742	58236	624.76	0	0	0	0	0	0	0	0	0	0	0	0	0	0	0	0	0	0	0	0	0	0	0	0	0	0	0	0	0	0	0	0	0	0	0	0	0	0	0	0
1523	29147	Nodaway, Missouri	Nodaway	Missouri	40.36079813	-94.88133008	25.1915708812261	22092	876.96	0	0	0	0	0	0	0	0	0	0	0	0	0	0	0	0	0	0	0	0	0	0	0	0	0	0	0	0	0	0	0	0	0	0	0	0	0	0	0	0
1524	29149	Oregon, Missouri	Oregon	Missouri	36.68710164	-91.4033755	13.3312230944543	10529	789.8	0	0	0	0	0	0	0	0	0	0	0	0	0	0	0	0	0	0	0	0	0	0	0	0	0	0	0	0	0	0	0	0	0	0	0	0	0	0	0	0
1525	29151	Osage, Missouri	Osage	Missouri	38.46036182	-91.8613635	22.5283362290064	13615	604.35	0	0	0	0	0	0	0	0	0	0	0	0	0	0	0	0	0	0	0	0	0	0	0	0	0	0	0	0	0	0	0	0	0	0	0	0	0	0	0	0
1526	29153	Ozark, Missouri	Ozark	Missouri	36.64916339	-92.44459066	12.3145898492557	9174	744.97	0	0	0	0	0	0	0	0	0	0	0	0	0	0	0	0	0	0	0	0	0	0	0	0	0	0	0	0	0	0	0	0	0	0	0	0	0	0	0	0
1527	29155	Pemiscot, Missouri	Pemiscot	Missouri	36.2130572	-89.78742322	32.0887643643156	15805	492.54	0	0	0	0	0	0	0	0	0	0	0	0	0	0	0	0	0	0	0	0	0	0	0	0	0	0	0	0	0	0	0	0	0	0	0	0	0	0	0	0
1528	29157	Perry, Missouri	Perry	Missouri	37.70660776	-89.82741088	40.3415199747022	19136	474.35	0	0	0	0	0	0	0	0	0	0	0	0	0	0	0	0	0	0	0	0	0	0	0	0	0	0	0	0	0	0	0	0	0	0	0	0	0	0	0	0
1529	29159	Pettis, Missouri	Pettis	Missouri	38.72798918	-93.28471706	62.0606256046437	42339	682.22	0	0	0	0	0	0	0	0	0	0	0	0	0	0	0	0	0	0	0	0	0	0	0	0	0	0	0	0	0	0	0	0	0	0	0	0	0	0	0	0
1530	29161	Phelps, Missouri	Phelps	Missouri	37.87736118	-91.79351727	66.350590967281	44573	671.78	0	0	0	0	0	0	0	0	0	0	0	0	0	0	0	0	0	0	0	0	0	0	0	0	0	0	0	0	0	0	0	0	0	0	0	0	0	0	0	0
1531	29163	Pike, Missouri	Pike	Missouri	39.34310674	-91.16980779	27.2984905435237	18302	670.44	0	0	0	0	0	0	0	0	0	0	0	0	0	0	0	0	0	0	0	0	0	0	0	0	0	0	0	0	0	0	0	0	0	0	0	0	0	0	0	0
1532	29165	Platte, Missouri	Platte	Missouri	39.38154439	-94.77068479	248.50186820248	104418	420.19	0	0	0	0	0	0	0	0	0	0	0	0	0	0	0	0	0	0	0	0	0	0	0	0	0	0	0	0	0	0	0	0	0	0	0	0	0	0	0	0
1533	29167	Polk, Missouri	Polk	Missouri	37.6162296	-93.39828174	50.5869209466264	32149	635.52	0	0	0	0	0	0	0	0	0	0	0	0	0	0	0	0	0	0	0	0	0	0	0	0	0	0	0	0	0	0	0	0	0	0	0	0	0	0	0	0
1534	29169	Pulaski, Missouri	Pulaski	Missouri	37.82462075	-92.20783203	96.1560957777371	52607	547.1	0	0	0	0	0	0	0	0	0	0	0	0	0	0	0	0	0	0	0	0	0	0	0	0	0	0	0	0	0	0	0	0	0	0	0	0	0	0	0	0
1535	29171	Putnam, Missouri	Putnam	Missouri	40.47942497	-93.02042674	9.07755354519446	4696	517.32	0	0	0	0	0	0	0	0	0	0	0	0	0	0	0	0	0	0	0	0	0	0	0	0	0	0	0	0	0	0	0	0	0	0	0	0	0	0	0	0
1536	29173	Ralls, Missouri	Ralls	Missouri	39.52817427	-91.51838643	21.9443143599132	10309	469.78	0	0	0	0	0	0	0	0	0	0	0	0	0	0	0	0	0	0	0	0	0	0	0	0	0	0	0	0	0	0	0	0	0	0	0	0	0	0	0	0
1537	29175	Randolph, Missouri	Randolph	Missouri	39.44007257	-92.4971374	51.2720643076158	24748	482.68	0	0	0	0	0	0	0	0	0	0	0	0	0	0	0	0	0	0	0	0	0	0	0	0	0	0	0	0	0	0	0	0	0	0	0	0	0	0	0	0
1538	29177	Ray, Missouri	Ray	Missouri	39.3537468	-93.98905745	40.4669397514108	23018	568.81	0	0	0	0	0	0	0	0	0	0	0	0	0	0	0	0	0	0	0	0	0	0	0	0	0	0	0	0	0	0	0	0	0	0	0	0	0	0	0	0
1539	29179	Reynolds, Missouri	Reynolds	Missouri	37.36085952	-90.97009925	7.7552938848209	6270	808.48	0	0	0	0	0	0	0	0	0	0	0	0	0	0	0	0	0	0	0	0	0	0	0	0	0	0	0	0	0	0	0	0	0	0	0	0	0	0	0	0
1540	29181	Ripley, Missouri	Ripley	Missouri	36.65460667	-90.85990261	21.107475299425	13288	629.54	0	0	0	0	0	0	0	0	0	0	0	0	0	0	0	0	0	0	0	0	0	0	0	0	0	0	0	0	0	0	0	0	0	0	0	0	0	0	0	0
1541	29195	Saline, Missouri	Saline	Missouri	39.13734288	-93.20259964	30.127068166777	22761	755.5	0	0	0	0	0	0	0	0	0	0	0	0	0	0	0	0	0	0	0	0	0	0	0	0	0	0	0	0	0	0	0	0	0	0	0	0	0	0	0	0
1542	29197	Schuyler, Missouri	Schuyler	Missouri	40.46921489	-92.52311943	15.1643345265213	4660	307.3	0	0	0	0	0	0	0	0	0	0	0	0	0	0	0	0	0	0	0	0	0	0	0	0	0	0	0	0	0	0	0	0	0	0	0	0	0	0	0	0
1543	29199	Scotland, Missouri	Scotland	Missouri	40.45214695	-92.14709064	11.2258685048206	4902	436.67	0	0	0	0	0	0	0	0	0	0	0	0	0	0	0	0	0	0	0	0	0	0	0	0	0	0	0	0	0	0	0	0	0	0	0	0	0	0	0	0
1544	29201	Scott, Missouri	Scott	Missouri	37.05588075	-89.56474493	91.1450272625539	38280	419.99	0	0	0	0	0	0	0	0	0	0	0	0	0	0	0	0	0	0	0	0	0	0	0	0	0	0	0	0	0	0	0	0	0	0	0	0	0	0	0	0
1545	29203	Shannon, Missouri	Shannon	Missouri	37.15772072	-91.40190382	8.13492458807356	8166	1003.82	0	0	0	0	0	0	0	0	0	0	0	0	0	0	0	0	0	0	0	0	0	0	0	0	0	0	0	0	0	0	0	0	0	0	0	0	0	0	0	0
1546	29205	Shelby, Missouri	Shelby	Missouri	39.79742518	-92.07634971	11.8396358263786	5930	500.86	0	0	0	0	0	0	0	0	0	0	0	0	0	0	0	0	0	0	0	0	0	0	0	0	0	0	0	0	0	0	0	0	0	0	0	0	0	0	0	0
1547	29183	St. Charles, Missouri	St. Charles	Missouri	38.77875681	-90.66662425	717.332809935051	402022	560.44	0	0	0	0	0	0	0	0	0	0	0	0	0	0	0	0	0	0	0	0	0	0	0	0	0	0	0	0	0	0	0	0	0	0	0	0	0	0	0	0
1548	29185	St. Clair, Missouri	St. Clair	Missouri	38.03699437	-93.77631447	14.025791814681	9397	669.98	0	0	0	0	0	0	0	0	0	0	0	0	0	0	0	0	0	0	0	0	0	0	0	0	0	0	0	0	0	0	0	0	0	0	0	0	0	0	0	0
1549	29187	St. Francois, Missouri	St. Francois	Missouri	37.81214171	-90.47598685	148.741950474673	67215	451.89	0	0	0	0	0	0	0	0	0	0	0	0	0	0	0	0	0	0	0	0	0	0	0	0	0	0	0	0	0	0	0	0	0	0	0	0	0	0	0	0
1550	29189	St. Louis, Missouri	St. Louis	Missouri	38.6377004	-90.4458375	1957.86727057897	994205	507.8	0	0	0	0	0	0	0	0	0	0	0	0	0	0	0	0	0	0	0	0	0	0	0	0	0	0	0	0	0	0	0	0	0	0	0	0	0	0	0	0
1551	29510	St. Louis City, Missouri	St. Louis City	Missouri	38.63555736	-90.24349225	4855.04764981425	300576	61.91	0	0	0	0	0	0	0	0	0	0	0	0	0	0	0	0	0	0	0	0	0	0	0	0	0	0	0	0	0	0	0	0	0	0	0	0	0	0	0	0
1552	29186	Ste. Genevieve, Missouri	Ste. Genevieve	Missouri	37.89090059	-90.1949941	35.8489432034459	17894	499.15	0	0	0	0	0	0	0	0	0	0	0	0	0	0	0	0	0	0	0	0	0	0	0	0	0	0	0	0	0	0	0	0	0	0	0	0	0	0	0	0
1553	29207	Stoddard, Missouri	Stoddard	Missouri	36.85571651	-89.9444155	35.2578897500061	29025	823.22	0	0	0	0	0	0	0	0	0	0	0	0	0	0	0	0	0	0	0	0	0	0	0	0	0	0	0	0	0	0	0	0	0	0	0	0	0	0	0	0
1554	29209	Stone, Missouri	Stone	Missouri	36.75000327	-93.45256475	68.8576169644204	31952	464.03	0	0	0	0	0	0	0	0	0	0	0	0	0	0	0	0	0	0	0	0	0	0	0	0	0	0	0	0	0	0	0	0	0	0	0	0	0	0	0	0
1555	29211	Sullivan, Missouri	Sullivan	Missouri	40.2099105	-93.11150106	9.39689496589401	6089	647.98	0	0	0	0	0	0	0	0	0	0	0	0	0	0	0	0	0	0	0	0	0	0	0	0	0	0	0	0	0	0	0	0	0	0	0	0	0	0	0	0
1556	29213	Taney, Missouri	Taney	Missouri	36.65465345	-93.04075153	88.4321042312314	55928	632.44	0	0	0	0	0	0	0	0	0	0	0	0	0	0	0	0	0	0	0	0	0	0	0	0	0	0	0	0	0	0	0	0	0	0	0	0	0	0	0	0
1557	29215	Texas, Missouri	Texas	Missouri	37.31728859	-91.96564727	21.5736407111368	25398	1177.27	0	0	0	0	0	0	0	0	0	0	0	0	0	0	0	0	0	0	0	0	0	0	0	0	0	0	0	0	0	0	0	0	0	0	0	0	0	0	0	0
1558	29217	Vernon, Missouri	Vernon	Missouri	37.8457799	-94.34127305	24.8826234269119	20563	826.4	0	0	0	0	0	0	0	0	0	0	0	0	0	0	0	0	0	0	0	0	0	0	0	0	0	0	0	0	0	0	0	0	0	0	0	0	0	0	0	0
1559	29219	Warren, Missouri	Warren	Missouri	38.76529479	-91.16124662	83.1754549696687	35649	428.6	0	0	0	0	0	0	0	0	0	0	0	0	0	0	0	0	0	0	0	0	0	0	0	0	0	0	0	0	0	0	0	0	0	0	0	0	0	0	0	0
1560	29221	Washington, Missouri	Washington	Missouri	37.96130078	-90.87948158	32.5433274993091	24730	759.91	0	0	0	0	0	0	0	0	0	0	0	0	0	0	0	0	0	0	0	0	0	0	0	0	0	0	0	0	0	0	0	0	0	0	0	0	0	0	0	0
1561	29223	Wayne, Missouri	Wayne	Missouri	37.11303869	-90.46001416	16.9564530150952	12873	759.18	0	0	0	0	0	0	0	0	0	0	0	0	0	0	0	0	0	0	0	0	0	0	0	0	0	0	0	0	0	0	0	0	0	0	0	0	0	0	0	0
1562	29225	Webster, Missouri	Webster	Missouri	37.2813734	-92.876329	66.8151748346159	39592	592.56	0	0	0	0	0	0	0	0	0	0	0	0	0	0	0	0	0	0	0	0	0	0	0	0	0	0	0	0	0	0	0	0	0	0	0	0	0	0	0	0
1563	29227	Worth, Missouri	Worth	Missouri	40.47945588	-94.42328751	7.55035445032069	2013	266.61	0	0	0	0	0	0	0	0	0	0	0	0	0	0	0	0	0	0	0	0	0	0	0	0	0	0	0	0	0	0	0	0	0	0	0	0	0	0	0	0
1564	29229	Wright, Missouri	Wright	Missouri	37.27029221	-92.46914488	26.825762353873	18289	681.77	0	0	0	0	0	0	0	0	0	0	0	0	0	0	0	0	0	0	0	0	0	0	0	0	0	0	0	0	0	0	0	0	0	0	0	0	0	0	0	0
1565	30001	Beaverhead, Montana	Beaverhead	Montana	45.13434354	-112.8984694	1.70581887606873	9453	5541.62	0	0	0	0	0	0	0	0	0	0	0	0	0	0	0	0	0	0	0	0	0	0	0	0	0	0	0	0	0	0	0	0	0	0	0	0	0	0	0	0
1566	30003	Big Horn, Montana	Big Horn	Montana	45.42335905	-107.492347	2.66622092860317	13319	4995.46	0	0	0	0	0	0	0	0	0	0	0	0	0	0	0	0	0	0	0	0	0	0	0	0	0	0	0	0	0	0	0	0	0	0	0	0	0	0	0	0
1567	30005	Blaine, Montana	Blaine	Montana	48.43175214	-108.9582723	1.58034795567172	6681	4227.55	0	0	0	0	0	0	0	0	0	0	0	0	0	0	0	0	0	0	0	0	0	0	0	0	0	0	0	0	0	0	0	0	0	0	0	0	0	0	0	0
1568	30007	Broadwater, Montana	Broadwater	Montana	46.33277565	-111.4955813	5.23001324903148	6237	1192.54	0	0	0	0	0	0	0	0	0	0	0	0	0	0	0	0	0	0	0	0	0	0	0	0	0	0	0	0	0	0	0	0	0	0	0	0	0	0	0	0
1569	30009	Carbon, Montana	Carbon	Montana	45.22850116	-109.0274047	5.23479712415621	10725	2048.79	0	0	0	0	0	0	0	0	0	0	0	0	0	0	0	0	0	0	0	0	0	0	0	0	0	0	0	0	0	0	0	0	0	0	0	0	0	0	0	0
1570	30011	Carter, Montana	Carter	Montana	45.5197966	-104.5395536	0.374766145326648	1252	3340.75	0	0	0	0	0	0	0	0	0	0	0	0	0	0	0	0	0	0	0	0	0	0	0	0	0	0	0	0	0	0	0	0	0	0	0	0	0	0	0	0
1571	30013	Cascade, Montana	Cascade	Montana	47.30797024	-111.3467922	30.1561063836096	81366	2698.16	0	0	0	0	0	0	0	0	0	0	0	0	0	0	0	0	0	0	0	0	0	0	0	0	0	0	0	0	0	0	0	0	0	0	0	0	0	0	0	0
1572	30015	Chouteau, Montana	Chouteau	Montana	47.88084126	-110.4353362	1.41850577345695	5635	3972.49	0	0	0	0	0	0	0	0	0	0	0	0	0	0	0	0	0	0	0	0	0	0	0	0	0	0	0	0	0	0	0	0	0	0	0	0	0	0	0	0
1573	30017	Custer, Montana	Custer	Montana	46.25319932	-105.5737526	3.01372325128986	11402	3783.36	0	0	0	0	0	0	0	0	0	0	0	0	0	0	0	0	0	0	0	0	0	0	0	0	0	0	0	0	0	0	0	0	0	0	0	0	0	0	0	0
1574	30019	Daniels, Montana	Daniels	Montana	48.78420029	-105.5476343	1.18505013673655	1690	1426.1	0	0	0	0	0	0	0	0	0	0	0	0	0	0	0	0	0	0	0	0	0	0	0	0	0	0	0	0	0	0	0	0	0	0	0	0	0	0	0	0
1575	30021	Dawson, Montana	Dawson	Montana	47.26584855	-104.8944417	3.6313273127419	8613	2371.86	0	0	0	0	0	0	0	0	0	0	0	0	0	0	0	0	0	0	0	0	0	0	0	0	0	0	0	0	0	0	0	0	0	0	0	0	0	0	0	0
1576	30023	Deer Lodge, Montana	Deer Lodge	Montana	46.05953325	-113.073353	12.4095420417363	9140	736.53	0	0	0	0	0	0	0	0	0	0	0	0	0	0	0	0	0	0	0	0	0	0	0	0	0	0	0	0	0	0	0	0	0	0	0	0	0	0	0	0
1577	30025	Fallon, Montana	Fallon	Montana	46.33478338	-104.4183565	1.75595550263147	2846	1620.77	0	0	0	0	0	0	0	0	0	0	0	0	0	0	0	0	0	0	0	0	0	0	0	0	0	0	0	0	0	0	0	0	0	0	0	0	0	0	0	0
1578	30027	Fergus, Montana	Fergus	Montana	47.26331584	-109.2245206	2.54620028572745	11050	4339.8	0	0	0	0	0	0	0	0	0	0	0	0	0	0	0	0	0	0	0	0	0	0	0	0	0	0	0	0	0	0	0	0	0	0	0	0	0	0	0	0
1579	30029	Flathead, Montana	Flathead	Montana	48.29575866	-114.0520569	20.4034860820102	103806	5087.66	0	0	0	0	0	0	0	0	0	0	0	0	0	0	0	0	0	0	0	0	0	0	0	0	0	0	0	0	0	0	0	0	0	0	0	0	0	0	0	0
1580	30031	Gallatin, Montana	Gallatin	Montana	45.54486106	-111.1692571	43.9675873807484	114434	2602.69	0	0	0	0	0	0	0	0	0	0	0	0	0	0	0	0	0	0	0	0	0	0	0	0	0	0	0	0	0	0	0	0	0	0	0	0	0	0	0	0
1581	30033	Garfield, Montana	Garfield	Montana	47.27545948	-107.0002351	0.269070189247459	1258	4675.36	0	0	0	0	0	0	0	0	0	0	0	0	0	0	0	0	0	0	0	0	0	0	0	0	0	0	0	0	0	0	0	0	0	0	0	0	0	0	0	0
1582	30035	Glacier, Montana	Glacier	Montana	48.70513576	-112.9934235	4.59054587208021	13753	2995.94	0	0	0	0	0	0	0	0	0	0	0	0	0	0	0	0	0	0	0	0	0	0	0	0	0	0	0	0	0	0	0	0	0	0	0	0	0	0	0	0
1583	30037	Golden Valley, Montana	Golden Valley	Montana	46.3816474	-109.1768522	0.69852127894907	821	1175.34	0	0	0	0	0	0	0	0	0	0	0	0	0	0	0	0	0	0	0	0	0	0	0	0	0	0	0	0	0	0	0	0	0	0	0	0	0	0	0	0
1584	30039	Granite, Montana	Granite	Montana	46.4060522	-113.4414186	1.9561076988092	3379	1727.41	0	0	0	0	0	0	0	0	0	0	0	0	0	0	0	0	0	0	0	0	0	0	0	0	0	0	0	0	0	0	0	0	0	0	0	0	0	0	0	0
1585	30041	Hill, Montana	Hill	Montana	48.62879827	-110.1129252	5.68619672640094	16484	2898.95	0	0	0	0	0	0	0	0	0	0	0	0	0	0	0	0	0	0	0	0	0	0	0	0	0	0	0	0	0	0	0	0	0	0	0	0	0	0	0	0
1586	30043	Jefferson, Montana	Jefferson	Montana	46.14907081	-112.094396	7.37867243065702	12221	1656.26	0	0	0	0	0	0	0	0	0	0	0	0	0	0	0	0	0	0	0	0	0	0	0	0	0	0	0	0	0	0	0	0	0	0	0	0	0	0	0	0
1587	30045	Judith Basin, Montana	Judith Basin	Montana	47.04581276	-110.2660688	1.07336535067547	2007	1869.82	0	0	0	0	0	0	0	0	0	0	0	0	0	0	0	0	0	0	0	0	0	0	0	0	0	0	0	0	0	0	0	0	0	0	0	0	0	0	0	0
1588	30047	Lake, Montana	Lake	Montana	47.64514965	-114.0898013	20.4395530651277	30458	1490.15	0	0	0	0	0	0	0	0	0	0	0	0	0	0	0	0	0	0	0	0	0	0	0	0	0	0	0	0	0	0	0	0	0	0	0	0	0	0	0	0
1589	30049	Lewis and Clark, Montana	Lewis and Clark	Montana	47.12610041	-112.394698	20.0738399979184	69432	3458.83	0	0	0	0	0	0	0	0	0	0	0	0	0	0	0	0	0	0	0	0	0	0	0	0	0	0	0	0	0	0	0	0	0	0	0	0	0	0	0	0
1590	30051	Liberty, Montana	Liberty	Montana	48.56084317	-111.024307	1.6342085941051	2337	1430.05	0	0	0	0	0	0	0	0	0	0	0	0	0	0	0	0	0	0	0	0	0	0	0	0	0	0	0	0	0	0	0	0	0	0	0	0	0	0	0	0
1591	30053	Lincoln, Montana	Lincoln	Montana	48.54265777	-115.4046155	5.5301528957187	19980	3612.92	0	0	0	0	0	0	0	0	0	0	0	0	0	0	0	0	0	0	0	0	0	0	0	0	0	0	0	0	0	0	0	0	0	0	0	0	0	0	0	0
1592	30057	Madison, Montana	Madison	Montana	45.30080065	-111.9173017	2.39722590787963	8600	3587.48	0	0	0	0	0	0	0	0	0	0	0	0	0	0	0	0	0	0	0	0	0	0	0	0	0	0	0	0	0	0	0	0	0	0	0	0	0	0	0	0
1593	30055	McCone, Montana	McCone	Montana	47.64469406	-105.7944994	0.629547096857183	1664	2643.17	0	0	0	0	0	0	0	0	0	0	0	0	0	0	0	0	0	0	0	0	0	0	0	0	0	0	0	0	0	0	0	0	0	0	0	0	0	0	0	0
1594	30059	Meagher, Montana	Meagher	Montana	46.59907074	-110.8898557	0.778457383429979	1862	2391.91	0	0	0	0	0	0	0	0	0	0	0	0	0	0	0	0	0	0	0	0	0	0	0	0	0	0	0	0	0	0	0	0	0	0	0	0	0	0	0	0
1595	30061	Mineral, Montana	Mineral	Montana	47.15283992	-115.0015239	3.60575346060487	4397	1219.44	0	0	0	0	0	0	0	0	0	0	0	0	0	0	0	0	0	0	0	0	0	0	0	0	0	0	0	0	0	0	0	0	0	0	0	0	0	0	0	0
1596	30063	Missoula, Montana	Missoula	Montana	47.03728583	-113.9213508	46.116710752597	119600	2593.42	0	0	0	0	0	0	0	0	0	0	0	0	0	0	0	0	0	0	0	0	0	0	0	0	0	0	0	0	0	0	0	0	0	0	0	0	0	0	0	0
1597	30065	Musselshell, Montana	Musselshell	Montana	46.49684637	-108.39498	2.47998030147311	4633	1868.16	0	0	0	0	0	0	0	0	0	0	0	0	0	0	0	0	0	0	0	0	0	0	0	0	0	0	0	0	0	0	0	0	0	0	0	0	0	0	0	0
1598	30067	Park, Montana	Park	Montana	45.48965095	-110.5264394	5.92423993778228	16606	2803.06	0	0	0	0	0	0	0	0	0	0	0	0	0	0	0	0	0	0	0	0	0	0	0	0	0	0	0	0	0	0	0	0	0	0	0	0	0	0	0	0
1599	30069	Petroleum, Montana	Petroleum	Montana	47.1182463	-108.2508876	0.294282934611178	487	1654.87	0	0	0	0	0	0	0	0	0	0	0	0	0	0	0	0	0	0	0	0	0	0	0	0	0	0	0	0	0	0	0	0	0	0	0	0	0	0	0	0
1600	30071	Phillips, Montana	Phillips	Montana	48.25936577	-107.9128511	0.769254713971097	3954	5140.04	0	0	0	0	0	0	0	0	0	0	0	0	0	0	0	0	0	0	0	0	0	0	0	0	0	0	0	0	0	0	0	0	0	0	0	0	0	0	0	0
1601	30073	Pondera, Montana	Pondera	Montana	48.22773388	-112.2252703	3.64233513673391	5911	1622.86	0	0	0	0	0	0	0	0	0	0	0	0	0	0	0	0	0	0	0	0	0	0	0	0	0	0	0	0	0	0	0	0	0	0	0	0	0	0	0	0
1602	30075	Powder River, Montana	Powder River	Montana	45.39617714	-105.636738	0.510114335971856	1682	3297.3	0	0	0	0	0	0	0	0	0	0	0	0	0	0	0	0	0	0	0	0	0	0	0	0	0	0	0	0	0	0	0	0	0	0	0	0	0	0	0	0
1603	30077	Powell, Montana	Powell	Montana	46.85538891	-112.9359164	2.96167022726198	6890	2326.39	0	0	0	0	0	0	0	0	0	0	0	0	0	0	0	0	0	0	0	0	0	0	0	0	0	0	0	0	0	0	0	0	0	0	0	0	0	0	0	0
1604	30079	Prairie, Montana	Prairie	Montana	46.86048047	-105.379384	0.620127365063279	1077	1736.74	0	0	0	0	0	0	0	0	0	0	0	0	0	0	0	0	0	0	0	0	0	0	0	0	0	0	0	0	0	0	0	0	0	0	0	0	0	0	0	0
1605	30081	Ravalli, Montana	Ravalli	Montana	46.08520862	-114.1189164	18.3225838833538	43806	2390.82	0	0	0	0	0	0	0	0	0	0	0	0	0	0	0	0	0	0	0	0	0	0	0	0	0	0	0	0	0	0	0	0	0	0	0	0	0	0	0	0
1606	30083	Richland, Montana	Richland	Montana	47.78668011	-104.5610786	5.18343297475218	10803	2084.14	0	0	0	0	0	0	0	0	0	0	0	0	0	0	0	0	0	0	0	0	0	0	0	0	0	0	0	0	0	0	0	0	0	0	0	0	0	0	0	0
1607	30085	Roosevelt, Montana	Roosevelt	Montana	48.29607488	-105.0079268	4.6730281681169	11004	2354.79	0	0	0	0	0	0	0	0	0	0	0	0	0	0	0	0	0	0	0	0	0	0	0	0	0	0	0	0	0	0	0	0	0	0	0	0	0	0	0	0
1608	30087	Rosebud, Montana	Rosebud	Montana	46.23397237	-106.729288	1.78368992495609	8937	5010.4	0	0	0	0	0	0	0	0	0	0	0	0	0	0	0	0	0	0	0	0	0	0	0	0	0	0	0	0	0	0	0	0	0	0	0	0	0	0	0	0
1609	30089	Sanders, Montana	Sanders	Montana	47.67657534	-115.1329916	4.38794140234449	12113	2760.52	0	0	0	0	0	0	0	0	0	0	0	0	0	0	0	0	0	0	0	0	0	0	0	0	0	0	0	0	0	0	0	0	0	0	0	0	0	0	0	0
1610	30091	Sheridan, Montana	Sheridan	Montana	48.72085833	-104.503829	1.97307224461564	3309	1677.08	0	0	0	0	0	0	0	0	0	0	0	0	0	0	0	0	0	0	0	0	0	0	0	0	0	0	0	0	0	0	0	0	0	0	0	0	0	0	0	0
1611	30093	Silver Bow, Montana	Silver Bow	Montana	45.90018933	-112.6620092	48.5956463645474	34915	718.48	0	0	0	0	0	0	0	0	0	0	0	0	0	0	0	0	0	0	0	0	0	0	0	0	0	0	0	0	0	0	0	0	0	0	0	0	0	0	0	0
1612	30095	Stillwater, Montana	Stillwater	Montana	45.67071407	-109.3950061	5.3705405631214	9642	1795.35	0	0	0	0	0	0	0	0	0	0	0	0	0	0	0	0	0	0	0	0	0	0	0	0	0	0	0	0	0	0	0	0	0	0	0	0	0	0	0	0
1613	30097	Sweet Grass, Montana	Sweet Grass	Montana	45.81367654	-109.9425686	2.01433807675722	3737	1855.2	0	0	0	0	0	0	0	0	0	0	0	0	0	0	0	0	0	0	0	0	0	0	0	0	0	0	0	0	0	0	0	0	0	0	0	0	0	0	0	0
1614	30099	Teton, Montana	Teton	Montana	47.83741052	-112.2410688	2.70510524254413	6147	2272.37	0	0	0	0	0	0	0	0	0	0	0	0	0	0	0	0	0	0	0	0	0	0	0	0	0	0	0	0	0	0	0	0	0	0	0	0	0	0	0	0
1615	30101	Toole, Montana	Toole	Montana	48.65577551	-111.6942414	2.47226789862449	4736	1915.65	0	0	0	0	0	0	0	0	0	0	0	0	0	0	0	0	0	0	0	0	0	0	0	0	0	0	0	0	0	0	0	0	0	0	0	0	0	0	0	0
1616	30103	Treasure, Montana	Treasure	Montana	46.2097322	-107.2666516	0.712093308778392	696	977.4	0	0	0	0	0	0	0	0	0	0	0	0	0	0	0	0	0	0	0	0	0	0	0	0	0	0	0	0	0	0	0	0	0	0	0	0	0	0	0	0
1617	30105	Valley, Montana	Valley	Montana	48.36435097	-106.6669635	1.50147589639898	7396	4925.82	0	0	0	0	0	0	0	0	0	0	0	0	0	0	0	0	0	0	0	0	0	0	0	0	0	0	0	0	0	0	0	0	0	0	0	0	0	0	0	0
1618	30107	Wheatland, Montana	Wheatland	Montana	46.46652491	-109.8464636	1.49382724724035	2126	1423.19	0	0	0	0	0	0	0	0	0	0	0	0	0	0	0	0	0	0	0	0	0	0	0	0	0	0	0	0	0	0	0	0	0	0	0	0	0	0	0	0
1619	30109	Wibaux, Montana	Wibaux	Montana	46.95925154	-104.2510927	1.0896700627488	969	889.26	0	0	0	0	0	0	0	0	0	0	0	0	0	0	0	0	0	0	0	0	0	0	0	0	0	0	0	0	0	0	0	0	0	0	0	0	0	0	0	0
1620	30111	Yellowstone, Montana	Yellowstone	Montana	45.93955949	-108.2691486	61.2541725370164	161300	2633.29	0	0	0	0	0	0	0	0	0	0	0	0	0	0	0	0	0	0	0	0	0	0	0	0	0	0	0	0	0	0	0	0	0	0	0	0	0	0	0	0
1621	31001	Adams, Nebraska	Adams	Nebraska	40.5244942	-98.50117804	55.6802244039271	31363	563.27	0	0	0	0	0	0	0	0	0	0	0	0	0	0	0	0	0	0	0	0	0	0	0	0	0	0	0	0	0	0	0	0	0	0	0	0	0	0	0	0
1622	31003	Antelope, Nebraska	Antelope	Nebraska	42.17695516	-98.0666283	7.34700543617741	6298	857.22	0	0	0	0	0	0	0	0	0	0	0	0	0	0	0	0	0	0	0	0	0	0	0	0	0	0	0	0	0	0	0	0	0	0	0	0	0	0	0	0
1623	31005	Arthur, Nebraska	Arthur	Nebraska	41.56896142	-101.6959559	0.647235618927798	463	715.35	0	0	0	0	0	0	0	0	0	0	0	0	0	0	0	0	0	0	0	0	0	0	0	0	0	0	0	0	0	0	0	0	0	0	0	0	0	0	0	0
1624	31007	Banner, Nebraska	Banner	Nebraska	41.54634427	-103.7114332	0.998512283711517	745	746.11	0	0	0	0	0	0	0	0	0	0	0	0	0	0	0	0	0	0	0	0	0	0	0	0	0	0	0	0	0	0	0	0	0	0	0	0	0	0	0	0
1625	31009	Blaine, Nebraska	Blaine	Nebraska	41.91311716	-99.97677845	0.65412804028866	465	710.87	0	0	0	0	0	0	0	0	0	0	0	0	0	0	0	0	0	0	0	0	0	0	0	0	0	0	0	0	0	0	0	0	0	0	0	0	0	0	0	0
1626	31011	Boone, Nebraska	Boone	Nebraska	41.70759415	-98.06737183	7.56244993081349	5192	686.55	0	0	0	0	0	0	0	0	0	0	0	0	0	0	0	0	0	0	0	0	0	0	0	0	0	0	0	0	0	0	0	0	0	0	0	0	0	0	0	0
1627	31013	Box Butte, Nebraska	Box Butte	Nebraska	42.22079243	-103.0878834	10.0279924485488	10783	1075.29	0	0	0	0	0	0	0	0	0	0	0	0	0	0	0	0	0	0	0	0	0	0	0	0	0	0	0	0	0	0	0	0	0	0	0	0	0	0	0	0
1628	31015	Boyd, Nebraska	Boyd	Nebraska	42.8997274	-98.76486568	3.55409860354854	1919	539.94	0	0	0	0	0	0	0	0	0	0	0	0	0	0	0	0	0	0	0	0	0	0	0	0	0	0	0	0	0	0	0	0	0	0	0	0	0	0	0	0
1629	31017	Brown, Nebraska	Brown	Nebraska	42.43018907	-99.92904055	2.41949350298445	2955	1221.33	0	0	0	0	0	0	0	0	0	0	0	0	0	0	0	0	0	0	0	0	0	0	0	0	0	0	0	0	0	0	0	0	0	0	0	0	0	0	0	0
1630	31019	Buffalo, Nebraska	Buffalo	Nebraska	40.85486962	-99.07500296	51.2947908812015	49659	968.11	0	0	0	0	0	0	0	0	0	0	0	0	0	0	0	0	0	0	0	0	0	0	0	0	0	0	0	0	0	0	0	0	0	0	0	0	0	0	0	0
1631	31021	Burt, Nebraska	Burt	Nebraska	41.85056773	-96.32605633	13.1392652264128	6459	491.58	0	0	0	0	0	0	0	0	0	0	0	0	0	0	0	0	0	0	0	0	0	0	0	0	0	0	0	0	0	0	0	0	0	0	0	0	0	0	0	0
1632	31023	Butler, Nebraska	Butler	Nebraska	41.22703692	-97.13106306	13.7046725137201	8016	584.91	0	0	0	0	0	0	0	0	0	0	0	0	0	0	0	0	0	0	0	0	0	0	0	0	0	0	0	0	0	0	0	0	0	0	0	0	0	0	0	0
1633	31025	Cass, Nebraska	Cass	Nebraska	40.90899107	-96.13971217	47.0858372948246	26248	557.45	0	0	0	0	0	0	0	0	0	0	0	0	0	0	0	0	0	0	0	0	0	0	0	0	0	0	0	0	0	0	0	0	0	0	0	0	0	0	0	0
1634	31027	Cedar, Nebraska	Cedar	Nebraska	42.5988851	-97.25311951	11.3492996177277	8402	740.31	0	0	0	0	0	0	0	0	0	0	0	0	0	0	0	0	0	0	0	0	0	0	0	0	0	0	0	0	0	0	0	0	0	0	0	0	0	0	0	0
1635	31029	Chase, Nebraska	Chase	Nebraska	40.5237198	-101.6978026	4.38720064399276	3924	894.42	0	0	0	0	0	0	0	0	0	0	0	0	0	0	0	0	0	0	0	0	0	0	0	0	0	0	0	0	0	0	0	0	0	0	0	0	0	0	0	0
1636	31031	Cherry, Nebraska	Cherry	Nebraska	42.54502621	-101.1244332	0.954462940531036	5689	5960.42	0	0	0	0	0	0	0	0	0	0	0	0	0	0	0	0	0	0	0	0	0	0	0	0	0	0	0	0	0	0	0	0	0	0	0	0	0	0	0	0
1637	31033	Cheyenne, Nebraska	Cheyenne	Nebraska	41.21999357	-102.9941693	7.44802681624021	8910	1196.29	0	0	0	0	0	0	0	0	0	0	0	0	0	0	0	0	0	0	0	0	0	0	0	0	0	0	0	0	0	0	0	0	0	0	0	0	0	0	0	0
1638	31035	Clay, Nebraska	Clay	Nebraska	40.52439441	-98.05126296	10.8389103426584	6203	572.29	0	0	0	0	0	0	0	0	0	0	0	0	0	0	0	0	0	0	0	0	0	0	0	0	0	0	0	0	0	0	0	0	0	0	0	0	0	0	0	0
1639	31037	Colfax, Nebraska	Colfax	Nebraska	41.57486951	-97.0868542	26.0141864645581	10709	411.66	0	0	0	0	0	0	0	0	0	0	0	0	0	0	0	0	0	0	0	0	0	0	0	0	0	0	0	0	0	0	0	0	0	0	0	0	0	0	0	0
1640	31039	Cuming, Nebraska	Cuming	Nebraska	41.91637624	-96.78730772	15.5024359468648	8846	570.62	0	0	0	0	0	0	0	0	0	0	0	0	0	0	0	0	0	0	0	0	0	0	0	0	0	0	0	0	0	0	0	0	0	0	0	0	0	0	0	0
1641	31041	Custer, Nebraska	Custer	Nebraska	41.39374521	-99.72805369	4.18439771385973	10777	2575.52	0	0	0	0	0	0	0	0	0	0	0	0	0	0	0	0	0	0	0	0	0	0	0	0	0	0	0	0	0	0	0	0	0	0	0	0	0	0	0	0
1642	31043	Dakota, Nebraska	Dakota	Nebraska	42.39040144	-96.56656425	75.7842951750237	20026	264.25	0	0	0	0	0	0	0	0	0	0	0	0	0	0	0	0	0	0	0	0	0	0	0	0	0	0	0	0	0	0	0	0	0	0	0	0	0	0	0	0
1643	31045	Dawes, Nebraska	Dawes	Nebraska	42.71985036	-103.1313774	6.15055211033614	8589	1396.46	0	0	0	0	0	0	0	0	0	0	0	0	0	0	0	0	0	0	0	0	0	0	0	0	0	0	0	0	0	0	0	0	0	0	0	0	0	0	0	0
1644	31047	Dawson, Nebraska	Dawson	Nebraska	40.87028216	-99.8201461	23.2899022801303	23595	1013.1	0	0	0	0	0	0	0	0	0	0	0	0	0	0	0	0	0	0	0	0	0	0	0	0	0	0	0	0	0	0	0	0	0	0	0	0	0	0	0	0
1645	31049	Deuel, Nebraska	Deuel	Nebraska	41.11168186	-102.3333331	4.07866318062976	1794	439.85	0	0	0	0	0	0	0	0	0	0	0	0	0	0	0	0	0	0	0	0	0	0	0	0	0	0	0	0	0	0	0	0	0	0	0	0	0	0	0	0
1646	31051	Dixon, Nebraska	Dixon	Nebraska	42.49188363	-96.86782408	11.8346177267287	5636	476.23	0	0	0	0	0	0	0	0	0	0	0	0	0	0	0	0	0	0	0	0	0	0	0	0	0	0	0	0	0	0	0	0	0	0	0	0	0	0	0	0
1647	31053	Dodge, Nebraska	Dodge	Nebraska	41.58071748	-96.65598179	69.1588961812714	36565	528.71	0	0	0	0	0	0	0	0	0	0	0	0	0	0	0	0	0	0	0	0	0	0	0	0	0	0	0	0	0	0	0	0	0	0	0	0	0	0	0	0
1648	31055	Douglas, Nebraska	Douglas	Nebraska	41.29518299	-96.15085305	1739.46414979449	571327	328.45	0	0	0	0	0	0	0	0	0	0	0	0	0	0	0	0	0	0	0	0	0	0	0	0	0	0	0	0	0	0	0	0	0	0	0	0	0	0	0	0
1649	31057	Dundy, Nebraska	Dundy	Nebraska	40.17638677	-101.6876522	1.84085768963118	1693	919.68	0	0	0	0	0	0	0	0	0	0	0	0	0	0	0	0	0	0	0	0	0	0	0	0	0	0	0	0	0	0	0	0	0	0	0	0	0	0	0	0
1650	31059	Fillmore, Nebraska	Fillmore	Nebraska	40.52458567	-97.59646937	9.49302188157186	5462	575.37	0	0	0	0	0	0	0	0	0	0	0	0	0	0	0	0	0	0	0	0	0	0	0	0	0	0	0	0	0	0	0	0	0	0	0	0	0	0	0	0
1651	31061	Franklin, Nebraska	Franklin	Nebraska	40.17636348	-98.95299073	5.1734917161613	2979	575.82	0	0	0	0	0	0	0	0	0	0	0	0	0	0	0	0	0	0	0	0	0	0	0	0	0	0	0	0	0	0	0	0	0	0	0	0	0	0	0	0
1652	31063	Frontier, Nebraska	Frontier	Nebraska	40.52993007	-100.3924658	2.69549246349747	2627	974.59	0	0	0	0	0	0	0	0	0	0	0	0	0	0	0	0	0	0	0	0	0	0	0	0	0	0	0	0	0	0	0	0	0	0	0	0	0	0	0	0
1653	31065	Furnas, Nebraska	Furnas	Nebraska	40.17642064	-99.91247454	6.50230139195973	4676	719.13	0	0	0	0	0	0	0	0	0	0	0	0	0	0	0	0	0	0	0	0	0	0	0	0	0	0	0	0	0	0	0	0	0	0	0	0	0	0	0	0
1654	31067	Gage, Nebraska	Gage	Nebraska	40.26186809	-96.68946704	25.2651234894127	21513	851.49	0	0	0	0	0	0	0	0	0	0	0	0	0	0	0	0	0	0	0	0	0	0	0	0	0	0	0	0	0	0	0	0	0	0	0	0	0	0	0	0
1655	31069	Garden, Nebraska	Garden	Nebraska	41.61703149	-102.3313973	1.07787452765977	1837	1704.28	0	0	0	0	0	0	0	0	0	0	0	0	0	0	0	0	0	0	0	0	0	0	0	0	0	0	0	0	0	0	0	0	0	0	0	0	0	0	0	0
1656	31071	Garfield, Nebraska	Garfield	Nebraska	41.91428955	-98.99111827	3.45565910247635	1969	569.79	0	0	0	0	0	0	0	0	0	0	0	0	0	0	0	0	0	0	0	0	0	0	0	0	0	0	0	0	0	0	0	0	0	0	0	0	0	0	0	0
1657	31073	Gosper, Nebraska	Gosper	Nebraska	40.51481965	-99.83020279	4.34346079972062	1990	458.16	0	0	0	0	0	0	0	0	0	0	0	0	0	0	0	0	0	0	0	0	0	0	0	0	0	0	0	0	0	0	0	0	0	0	0	0	0	0	0	0
1658	31075	Grant, Nebraska	Grant	Nebraska	41.91528587	-101.740701	0.80260750818067	623	776.22	0	0	0	0	0	0	0	0	0	0	0	0	0	0	0	0	0	0	0	0	0	0	0	0	0	0	0	0	0	0	0	0	0	0	0	0	0	0	0	0
1659	31077	Greeley, Nebraska	Greeley	Nebraska	41.56742671	-98.52150266	4.13471157052351	2356	569.81	0	0	0	0	0	0	0	0	0	0	0	0	0	0	0	0	0	0	0	0	0	0	0	0	0	0	0	0	0	0	0	0	0	0	0	0	0	0	0	0
1660	31079	Hall, Nebraska	Hall	Nebraska	40.87257079	-98.50218293	112.308480843508	61353	546.29	0	0	0	0	0	0	0	0	0	0	0	0	0	0	0	0	0	0	0	0	0	0	0	0	0	0	0	0	0	0	0	0	0	0	0	0	0	0	0	0
1661	31081	Hamilton, Nebraska	Hamilton	Nebraska	40.87349452	-98.02099117	17.1750663129973	9324	542.88	0	0	0	0	0	0	0	0	0	0	0	0	0	0	0	0	0	0	0	0	0	0	0	0	0	0	0	0	0	0	0	0	0	0	0	0	0	0	0	0
1662	31083	Harlan, Nebraska	Harlan	Nebraska	40.17658508	-99.40438879	6.10692539794388	3380	553.47	0	0	0	0	0	0	0	0	0	0	0	0	0	0	0	0	0	0	0	0	0	0	0	0	0	0	0	0	0	0	0	0	0	0	0	0	0	0	0	0
1663	31085	Hayes, Nebraska	Hayes	Nebraska	40.52451972	-101.0603568	1.29301882029563	922	713.06	0	0	0	0	0	0	0	0	0	0	0	0	0	0	0	0	0	0	0	0	0	0	0	0	0	0	0	0	0	0	0	0	0	0	0	0	0	0	0	0
1664	31087	Hitchcock, Nebraska	Hitchcock	Nebraska	40.17609175	-101.0416477	3.89046961715074	2762	709.94	0	0	0	0	0	0	0	0	0	0	0	0	0	0	0	0	0	0	0	0	0	0	0	0	0	0	0	0	0	0	0	0	0	0	0	0	0	0	0	0
1665	31089	Holt, Nebraska	Holt	Nebraska	42.45522056	-98.78402558	4.1730227159675	10067	2412.4	0	0	0	0	0	0	0	0	0	0	0	0	0	0	0	0	0	0	0	0	0	0	0	0	0	0	0	0	0	0	0	0	0	0	0	0	0	0	0	0
1666	31091	Hooker, Nebraska	Hooker	Nebraska	41.91586243	-101.1354293	0.94575105391613	682	721.12	0	0	0	0	0	0	0	0	0	0	0	0	0	0	0	0	0	0	0	0	0	0	0	0	0	0	0	0	0	0	0	0	0	0	0	0	0	0	0	0
1667	31093	Howard, Nebraska	Howard	Nebraska	41.2200529	-98.5166499	11.3201250570836	6445	569.34	0	0	0	0	0	0	0	0	0	0	0	0	0	0	0	0	0	0	0	0	0	0	0	0	0	0	0	0	0	0	0	0	0	0	0	0	0	0	0	0
1668	31095	Jefferson, Nebraska	Jefferson	Nebraska	40.17584531	-97.142601	12.3575011399909	7046	570.18	0	0	0	0	0	0	0	0	0	0	0	0	0	0	0	0	0	0	0	0	0	0	0	0	0	0	0	0	0	0	0	0	0	0	0	0	0	0	0	0
1669	31097	Johnson, Nebraska	Johnson	Nebraska	40.39257596	-96.26522753	13.4849089216859	5071	376.05	0	0	0	0	0	0	0	0	0	0	0	0	0	0	0	0	0	0	0	0	0	0	0	0	0	0	0	0	0	0	0	0	0	0	0	0	0	0	0	0
1670	31099	Kearney, Nebraska	Kearney	Nebraska	40.50663314	-98.94877182	12.5813575081358	6495	516.24	0	0	0	0	0	0	0	0	0	0	0	0	0	0	0	0	0	0	0	0	0	0	0	0	0	0	0	0	0	0	0	0	0	0	0	0	0	0	0	0
1671	31101	Keith, Nebraska	Keith	Nebraska	41.19930341	-101.6620164	7.56782215523738	8034	1061.6	0	0	0	0	0	0	0	0	0	0	0	0	0	0	0	0	0	0	0	0	0	0	0	0	0	0	0	0	0	0	0	0	0	0	0	0	0	0	0	0
1672	31103	Keya Paha, Nebraska	Keya Paha	Nebraska	42.87990694	-99.71343729	1.04259640136081	806	773.07	0	0	0	0	0	0	0	0	0	0	0	0	0	0	0	0	0	0	0	0	0	0	0	0	0	0	0	0	0	0	0	0	0	0	0	0	0	0	0	0
1673	31105	Kimball, Nebraska	Kimball	Nebraska	41.19774275	-103.7148131	3.81572726795188	3632	951.85	0	0	0	0	0	0	0	0	0	0	0	0	0	0	0	0	0	0	0	0	0	0	0	0	0	0	0	0	0	0	0	0	0	0	0	0	0	0	0	0
1674	31107	Knox, Nebraska	Knox	Nebraska	42.63758421	-97.89178836	7.51748094013624	8332	1108.35	0	0	0	0	0	0	0	0	0	0	0	0	0	0	0	0	0	0	0	0	0	0	0	0	0	0	0	0	0	0	0	0	0	0	0	0	0	0	0	0
1675	31109	Lancaster, Nebraska	Lancaster	Nebraska	40.78416049	-96.68777155	380.980239985673	319090	837.55	0	0	0	0	0	0	0	0	0	0	0	0	0	0	0	0	0	0	0	0	0	0	0	0	0	0	0	0	0	0	0	0	0	0	0	0	0	0	0	0
1676	31111	Lincoln, Nebraska	Lincoln	Nebraska	41.04658298	-100.7475374	13.6166329312382	34914	2564.07	0	0	0	0	0	0	0	0	0	0	0	0	0	0	0	0	0	0	0	0	0	0	0	0	0	0	0	0	0	0	0	0	0	0	0	0	0	0	0	0
1677	31113	Logan, Nebraska	Logan	Nebraska	41.56650314	-100.4817851	1.31076297620299	748	570.66	0	0	0	0	0	0	0	0	0	0	0	0	0	0	0	0	0	0	0	0	0	0	0	0	0	0	0	0	0	0	0	0	0	0	0	0	0	0	0	0
1678	31115	Loup, Nebraska	Loup	Nebraska	41.91371961	-99.45440415	1.16841753330166	664	568.29	0	0	0	0	0	0	0	0	0	0	0	0	0	0	0	0	0	0	0	0	0	0	0	0	0	0	0	0	0	0	0	0	0	0	0	0	0	0	0	0
1679	31119	Madison, Nebraska	Madison	Nebraska	41.91676024	-97.6005481	61.2826064182701	35099	572.74	0	0	0	0	0	0	0	0	0	0	0	0	0	0	0	0	0	0	0	0	0	0	0	0	0	0	0	0	0	0	0	0	0	0	0	0	0	0	0	0
1680	31117	McPherson, Nebraska	McPherson	Nebraska	41.56797682	-101.0599362	0.575100700831218	494	858.98	0	0	0	0	0	0	0	0	0	0	0	0	0	0	0	0	0	0	0	0	0	0	0	0	0	0	0	0	0	0	0	0	0	0	0	0	0	0	0	0
1681	31121	Merrick, Nebraska	Merrick	Nebraska	41.16624273	-98.0374887	15.9936479128857	7755	484.88	0	0	0	0	0	0	0	0	0	0	0	0	0	0	0	0	0	0	0	0	0	0	0	0	0	0	0	0	0	0	0	0	0	0	0	0	0	0	0	0
1682	31123	Morrill, Nebraska	Morrill	Nebraska	41.71711774	-103.0061405	3.2601977750309	4642	1423.84	0	0	0	0	0	0	0	0	0	0	0	0	0	0	0	0	0	0	0	0	0	0	0	0	0	0	0	0	0	0	0	0	0	0	0	0	0	0	0	0
1683	31125	Nance, Nebraska	Nance	Nebraska	41.39750195	-97.99327291	7.96820868147544	3519	441.63	0	0	0	0	0	0	0	0	0	0	0	0	0	0	0	0	0	0	0	0	0	0	0	0	0	0	0	0	0	0	0	0	0	0	0	0	0	0	0	0
1684	31127	Nemaha, Nebraska	Nemaha	Nebraska	40.38514847	-95.85433992	17.114242230841	6972	407.38	0	0	0	0	0	0	0	0	0	0	0	0	0	0	0	0	0	0	0	0	0	0	0	0	0	0	0	0	0	0	0	0	0	0	0	0	0	0	0	0
1685	31129	Nuckolls, Nebraska	Nuckolls	Nebraska	40.17637905	-98.04743961	7.21190625217331	4148	575.16	0	0	0	0	0	0	0	0	0	0	0	0	0	0	0	0	0	0	0	0	0	0	0	0	0	0	0	0	0	0	0	0	0	0	0	0	0	0	0	0
1686	31131	Otoe, Nebraska	Otoe	Nebraska	40.64843556	-96.13374142	26.0091288598671	16012	615.63	0	0	0	0	0	0	0	0	0	0	0	0	0	0	0	0	0	0	0	0	0	0	0	0	0	0	0	0	0	0	0	0	0	0	0	0	0	0	0	0
1687	31133	Pawnee, Nebraska	Pawnee	Nebraska	40.13141096	-96.23705437	6.06166051917322	2613	431.07	0	0	0	0	0	0	0	0	0	0	0	0	0	0	0	0	0	0	0	0	0	0	0	0	0	0	0	0	0	0	0	0	0	0	0	0	0	0	0	0
1688	31135	Perkins, Nebraska	Perkins	Nebraska	40.85082525	-101.6502942	3.27280548826047	2891	883.34	0	0	0	0	0	0	0	0	0	0	0	0	0	0	0	0	0	0	0	0	0	0	0	0	0	0	0	0	0	0	0	0	0	0	0	0	0	0	0	0
1689	31137	Phelps, Nebraska	Phelps	Nebraska	40.51156033	-99.41461667	16.7361381277904	9034	539.79	0	0	0	0	0	0	0	0	0	0	0	0	0	0	0	0	0	0	0	0	0	0	0	0	0	0	0	0	0	0	0	0	0	0	0	0	0	0	0	0
1690	31139	Pierce, Nebraska	Pierce	Nebraska	42.26434853	-97.60122773	12.4692542520715	7148	573.25	0	0	0	0	0	0	0	0	0	0	0	0	0	0	0	0	0	0	0	0	0	0	0	0	0	0	0	0	0	0	0	0	0	0	0	0	0	0	0	0
1691	31141	Platte, Nebraska	Platte	Nebraska	41.57246836	-97.52144359	49.6543334421268	33470	674.06	0	0	0	0	0	0	0	0	0	0	0	0	0	0	0	0	0	0	0	0	0	0	0	0	0	0	0	0	0	0	0	0	0	0	0	0	0	0	0	0
1692	31143	Polk, Nebraska	Polk	Nebraska	41.18813488	-97.56630712	11.8925947894329	5213	438.34	0	0	0	0	0	0	0	0	0	0	0	0	0	0	0	0	0	0	0	0	0	0	0	0	0	0	0	0	0	0	0	0	0	0	0	0	0	0	0	0
1693	31145	Red Willow, Nebraska	Red Willow	Nebraska	40.1755688	-100.476998	14.9569729005983	10724	716.99	0	0	0	0	0	0	0	0	0	0	0	0	0	0	0	0	0	0	0	0	0	0	0	0	0	0	0	0	0	0	0	0	0	0	0	0	0	0	0	0
1694	31147	Richardson, Nebraska	Richardson	Nebraska	40.1247415	-95.71755036	14.2523195129023	7865	551.84	0	0	0	0	0	0	0	0	0	0	0	0	0	0	0	0	0	0	0	0	0	0	0	0	0	0	0	0	0	0	0	0	0	0	0	0	0	0	0	0
1695	31149	Rock, Nebraska	Rock	Nebraska	42.42252217	-99.44832069	1.34580291970803	1357	1008.32	0	0	0	0	0	0	0	0	0	0	0	0	0	0	0	0	0	0	0	0	0	0	0	0	0	0	0	0	0	0	0	0	0	0	0	0	0	0	0	0
1696	31151	Saline, Nebraska	Saline	Nebraska	40.52418865	-97.14085859	24.7796244033309	14224	574.02	0	0	0	0	0	0	0	0	0	0	0	0	0	0	0	0	0	0	0	0	0	0	0	0	0	0	0	0	0	0	0	0	0	0	0	0	0	0	0	0
1697	31153	Sarpy, Nebraska	Sarpy	Nebraska	41.11314181	-96.11156432	783.279635131177	187196	238.99	0	0	0	0	0	0	0	0	0	0	0	0	0	0	0	0	0	0	0	0	0	0	0	0	0	0	0	0	0	0	0	0	0	0	0	0	0	0	0	0
1698	31155	Saunders, Nebraska	Saunders	Nebraska	41.2278103	-96.63773905	28.7618463671141	21578	750.23	0	0	0	0	0	0	0	0	0	0	0	0	0	0	0	0	0	0	0	0	0	0	0	0	0	0	0	0	0	0	0	0	0	0	0	0	0	0	0	0
1699	31157	Scotts Bluff, Nebraska	Scotts Bluff	Nebraska	41.85070896	-103.7080986	48.1714903976197	35618	739.4	0	0	0	0	0	0	0	0	0	0	0	0	0	0	0	0	0	0	0	0	0	0	0	0	0	0	0	0	0	0	0	0	0	0	0	0	0	0	0	0
1700	31159	Seward, Nebraska	Seward	Nebraska	40.87241834	-97.139673	30.246924382689	17284	571.43	0	0	0	0	0	0	0	0	0	0	0	0	0	0	0	0	0	0	0	0	0	0	0	0	0	0	0	0	0	0	0	0	0	0	0	0	0	0	0	0
1701	31161	Sheridan, Nebraska	Sheridan	Nebraska	42.50284406	-102.4126613	2.14924248010947	5246	2440.86	0	0	0	0	0	0	0	0	0	0	0	0	0	0	0	0	0	0	0	0	0	0	0	0	0	0	0	0	0	0	0	0	0	0	0	0	0	0	0	0
1702	31163	Sherman, Nebraska	Sherman	Nebraska	41.22045983	-98.97588642	5.30371312938515	3001	565.83	0	0	0	0	0	0	0	0	0	0	0	0	0	0	0	0	0	0	0	0	0	0	0	0	0	0	0	0	0	0	0	0	0	0	0	0	0	0	0	0
1703	31165	Sioux, Nebraska	Sioux	Nebraska	42.48932059	-103.7576544	0.564173529326379	1166	2066.74	0	0	0	0	0	0	0	0	0	0	0	0	0	0	0	0	0	0	0	0	0	0	0	0	0	0	0	0	0	0	0	0	0	0	0	0	0	0	0	0
1704	31167	Stanton, Nebraska	Stanton	Nebraska	41.9169835	-97.19394708	13.8333917513728	5920	427.95	0	0	0	0	0	0	0	0	0	0	0	0	0	0	0	0	0	0	0	0	0	0	0	0	0	0	0	0	0	0	0	0	0	0	0	0	0	0	0	0
1705	31169	Thayer, Nebraska	Thayer	Nebraska	40.17626377	-97.59504381	8.71891392621251	5003	573.81	0	0	0	0	0	0	0	0	0	0	0	0	0	0	0	0	0	0	0	0	0	0	0	0	0	0	0	0	0	0	0	0	0	0	0	0	0	0	0	0
1706	31171	Thomas, Nebraska	Thomas	Nebraska	41.91358968	-100.5556632	1.01228198081992	722	713.24	0	0	0	0	0	0	0	0	0	0	0	0	0	0	0	0	0	0	0	0	0	0	0	0	0	0	0	0	0	0	0	0	0	0	0	0	0	0	0	0
1707	31173	Thurston, Nebraska	Thurston	Nebraska	42.15725356	-96.54157099	18.3545911885767	7224	393.58	0	0	0	0	0	0	0	0	0	0	0	0	0	0	0	0	0	0	0	0	0	0	0	0	0	0	0	0	0	0	0	0	0	0	0	0	0	0	0	0
1708	31175	Valley, Nebraska	Valley	Nebraska	41.56730777	-98.98197724	7.31977818853974	4158	568.05	0	0	0	0	0	0	0	0	0	0	0	0	0	0	0	0	0	0	0	0	0	0	0	0	0	0	0	0	0	0	0	0	0	0	0	0	0	0	0	0
1709	31177	Washington, Nebraska	Washington	Nebraska	41.52815707	-96.22019892	53.1567340240025	20729	389.96	0	0	0	0	0	0	0	0	0	0	0	0	0	0	0	0	0	0	0	0	0	0	0	0	0	0	0	0	0	0	0	0	0	0	0	0	0	0	0	0
1710	31179	Wayne, Nebraska	Wayne	Nebraska	42.20934475	-97.11926964	21.1894064256847	9385	442.91	0	0	0	0	0	0	0	0	0	0	0	0	0	0	0	0	0	0	0	0	0	0	0	0	0	0	0	0	0	0	0	0	0	0	0	0	0	0	0	0
1711	31181	Webster, Nebraska	Webster	Nebraska	40.17642643	-98.50019851	6.06529717694944	3487	574.91	0	0	0	0	0	0	0	0	0	0	0	0	0	0	0	0	0	0	0	0	0	0	0	0	0	0	0	0	0	0	0	0	0	0	0	0	0	0	0	0
1712	31183	Wheeler, Nebraska	Wheeler	Nebraska	41.91482725	-98.52798941	1.36131298028443	783	575.18	0	0	0	0	0	0	0	0	0	0	0	0	0	0	0	0	0	0	0	0	0	0	0	0	0	0	0	0	0	0	0	0	0	0	0	0	0	0	0	0
1713	31185	York, Nebraska	York	Nebraska	40.87272618	-97.59710186	23.8930324361147	13679	572.51	0	0	0	0	0	0	0	0	0	0	0	0	0	0	0	0	0	0	0	0	0	0	0	0	0	0	0	0	0	0	0	0	0	0	0	0	0	0	0	0
1714	32510	Carson City, Nevada	Carson City	Nevada	39.15509045	-119.7480219	386.533941656298	55916	144.66	0	0	0	0	0	0	0	0	0	0	0	0	0	0	0	0	0	0	0	0	0	0	0	0	0	0	0	0	0	0	0	0	0	0	0	0	0	0	0	0
1715	32001	Churchill, Nevada	Churchill	Nevada	39.58105744	-118.3394607	5.05206410760862	24909	4930.46	0	0	0	0	0	0	0	0	0	0	0	0	0	0	0	0	0	0	0	0	0	0	0	0	0	0	0	0	0	0	0	0	0	0	0	0	0	0	0	0
1716	32003	Clark, Nevada	Clark	Nevada	36.21458855	-115.0130241	287.237547567424	2266715	7891.43	0	0	0	0	0	0	0	0	0	0	0	0	0	0	0	0	0	0	0	0	0	0	0	0	0	0	0	0	0	0	0	0	0	0	0	0	0	0	0	0
1717	32005	Douglas, Nevada	Douglas	Nevada	38.912862	-119.6171333	68.9074564617032	48905	709.72	0	0	0	0	0	0	0	0	0	0	0	0	0	0	0	0	0	0	0	0	0	0	0	0	0	0	0	0	0	0	0	0	0	0	0	0	0	0	0	0
1718	32007	Elko, Nevada	Elko	Nevada	41.14531606	-115.3577619	3.07388017237212	52778	17169.83	0	0	0	0	0	0	0	0	0	0	0	0	0	0	0	0	0	0	0	0	0	0	0	0	0	0	0	0	0	0	0	0	0	0	0	0	0	0	0	0
1719	32009	Esmeralda, Nevada	Esmeralda	Nevada	37.78436681	-117.6319999	0.243726758015344	873	3581.88	0	0	0	0	0	0	0	0	0	0	0	0	0	0	0	0	0	0	0	0	0	0	0	0	0	0	0	0	0	0	0	0	0	0	0	0	0	0	0	0
1720	32011	Eureka, Nevada	Eureka	Nevada	39.98100864	-116.2683204	0.485908881906659	2029	4175.68	0	0	0	0	0	0	0	0	0	0	0	0	0	0	0	0	0	0	0	0	0	0	0	0	0	0	0	0	0	0	0	0	0	0	0	0	0	0	0	0
1721	32013	Humboldt, Nevada	Humboldt	Nevada	41.40692186	-118.1109427	1.74581671984366	16831	9640.76	0	0	0	0	0	0	0	0	0	0	0	0	0	0	0	0	0	0	0	0	0	0	0	0	0	0	0	0	0	0	0	0	0	0	0	0	0	0	0	0
1722	32015	Lander, Nevada	Lander	Nevada	39.9332233	-117.0397075	1.00763191927287	5532	5490.1	0	0	0	0	0	0	0	0	0	0	0	0	0	0	0	0	0	0	0	0	0	0	0	0	0	0	0	0	0	0	0	0	0	0	0	0	0	0	0	0
1723	32017	Lincoln, Nevada	Lincoln	Nevada	37.64268459	-114.8790388	0.487435579129519	5183	10633.2	0	0	0	0	0	0	0	0	0	0	0	0	0	0	0	0	0	0	0	0	0	0	0	0	0	0	0	0	0	0	0	0	0	0	0	0	0	0	0	0
1724	32019	Lyon, Nevada	Lyon	Nevada	39.01777974	-119.1870479	28.7379009489354	57510	2001.19	0	0	0	0	0	0	0	0	0	0	0	0	0	0	0	0	0	0	0	0	0	0	0	0	0	0	0	0	0	0	0	0	0	0	0	0	0	0	0	0
1725	32021	Mineral, Nevada	Mineral	Nevada	38.53841696	-118.4344506	1.2004242120634	4505	3752.84	0	0	0	0	0	0	0	0	0	0	0	0	0	0	0	0	0	0	0	0	0	0	0	0	0	0	0	0	0	0	0	0	0	0	0	0	0	0	0	0
1726	32023	Nye, Nevada	Nye	Nevada	38.04264256	-116.4722702	2.55875067099624	46523	18181.92	0	0	0	0	0	0	0	0	0	0	0	0	0	0	0	0	0	0	0	0	0	0	0	0	0	0	0	0	0	0	0	0	0	0	0	0	0	0	0	0
1727	32027	Pershing, Nevada	Pershing	Nevada	40.44003782	-118.4005641	1.11404508528036	6725	6036.56	0	0	0	0	0	0	0	0	0	0	0	0	0	0	0	0	0	0	0	0	0	0	0	0	0	0	0	0	0	0	0	0	0	0	0	0	0	0	0	0
1728	32029	Storey, Nevada	Storey	Nevada	39.44875482	-119.5250207	15.6815761448349	4123	262.92	0	0	0	0	0	0	0	0	0	0	0	0	0	0	0	0	0	0	0	0	0	0	0	0	0	0	0	0	0	0	0	0	0	0	0	0	0	0	0	0
1729	32031	Washoe, Nevada	Washoe	Nevada	40.66562265	-119.6631594	74.8161405947287	471519	6302.37	0	0	0	0	0	0	0	0	0	0	0	0	0	0	0	0	0	0	0	0	0	0	0	0	0	0	0	0	0	0	0	0	0	0	0	0	0	0	0	0
1730	32033	White Pine, Nevada	White Pine	Nevada	39.44157041	-114.899966	1.07935756817811	9580	8875.65	0	0	0	0	0	0	0	0	0	0	0	0	0	0	0	0	0	0	0	0	0	0	0	0	0	0	0	0	0	0	0	0	0	0	0	0	0	0	0	0
1731	33001	Belknap, New Hampshire	Belknap	New Hampshire	43.51637314	-71.41684235	153.169427579142	61303	400.23	0	0	0	0	0	0	0	0	0	0	0	0	0	0	0	0	0	0	0	0	0	0	0	0	0	0	0	0	0	0	0	0	0	0	0	0	0	0	0	0
1732	33003	Carroll, New Hampshire	Carroll	New Hampshire	43.87498583	-71.20430216	52.5315232101046	48910	931.06	0	0	0	0	0	0	0	0	0	0	0	0	0	0	0	0	0	0	0	0	0	0	0	0	0	0	0	0	0	0	0	0	0	0	0	0	0	0	0	0
1733	33005	Cheshire, New Hampshire	Cheshire	New Hampshire	42.92015988	-72.25311043	107.668468570458	76085	706.66	0	0	0	0	0	0	0	0	0	0	0	0	0	0	0	0	0	0	0	0	0	0	0	0	0	0	0	0	0	0	0	0	0	0	0	0	0	0	0	0
1734	33007	Coos, New Hampshire	Coos	New Hampshire	44.69063265	-71.30633239	17.5868812998345	31563	1794.69	0	0	0	0	0	0	0	0	0	0	0	0	0	0	0	0	0	0	0	0	0	0	0	0	0	0	0	0	0	0	0	0	0	0	0	0	0	0	0	0
1735	33009	Grafton, New Hampshire	Grafton	New Hampshire	43.93779815	-71.82057197	52.6033650329188	89886	1708.75	0	0	0	0	0	0	0	0	0	0	0	0	0	0	0	0	0	0	0	0	0	0	0	0	0	0	0	0	0	0	0	0	0	0	0	0	0	0	0	1
1736	33011	Hillsborough, New Hampshire	Hillsborough	New Hampshire	42.91537785	-71.7200253	475.979866231424	417025	876.14	0	0	0	0	0	0	0	0	0	0	0	0	0	0	0	0	0	0	0	0	0	0	0	0	0	0	0	0	0	0	0	0	0	0	0	0	0	0	0	0
1737	33013	Merrimack, New Hampshire	Merrimack	New Hampshire	43.29662971	-71.6811573	162.068042649767	151391	934.12	0	0	0	0	0	0	0	0	0	0	0	0	0	0	0	0	0	0	0	0	0	0	0	0	0	0	0	0	0	0	0	0	0	0	0	0	0	0	0	0
1738	33015	Rockingham, New Hampshire	Rockingham	New Hampshire	42.98499744	-71.12883377	445.890430677107	309769	694.72	0	0	0	0	0	0	0	0	0	0	0	0	0	0	0	0	0	0	0	0	0	0	0	0	0	0	0	0	0	0	0	0	0	0	0	0	0	0	0	0
1739	33017	Strafford, New Hampshire	Strafford	New Hampshire	43.291833	-71.02336013	354.047754559991	130633	368.97	0	0	0	0	0	0	0	0	0	0	0	0	0	0	0	0	0	0	0	0	0	0	0	0	0	0	0	0	0	0	0	0	0	0	0	0	0	0	0	0
1740	33019	Sullivan, New Hampshire	Sullivan	New Hampshire	43.36094111	-72.22203125	80.300013027861	43146	537.31	0	0	0	0	0	0	0	0	0	0	0	0	0	0	0	0	0	0	0	0	0	0	0	0	0	0	0	0	0	0	0	0	0	0	0	0	0	0	0	0
1741	34001	Atlantic, New Jersey	Atlantic	New Jersey	39.47538693	-74.65848483	474.482634515026	263670	555.7	0	0	0	0	0	0	0	0	0	0	0	0	0	0	0	0	0	0	0	0	0	0	0	0	0	0	0	0	0	0	0	0	0	0	0	0	0	0	0	0
1742	34003	Bergen, New Jersey	Bergen	New Jersey	40.96010917	-74.07164325	4000.69524913094	932202	233.01	0	0	0	0	0	0	0	0	0	0	0	0	0	0	0	0	0	0	0	0	0	0	0	0	0	0	0	0	0	0	0	0	0	0	0	0	0	0	0	0
1743	34005	Burlington, New Jersey	Burlington	New Jersey	39.87681124	-74.66927768	557.676125122092	445349	798.58	0	0	0	0	0	0	0	0	0	0	0	0	0	0	0	0	0	0	0	0	0	0	0	0	0	0	0	0	0	0	0	0	0	0	0	0	0	0	0	0
1744	34007	Camden, New Jersey	Camden	New Jersey	39.80343818	-74.96388753	2289.0310042484	506471	221.26	0	0	0	0	0	0	0	0	0	0	0	0	0	0	0	0	0	0	0	0	0	0	0	0	0	0	0	0	0	0	0	0	0	0	0	0	0	0	0	0
1745	34009	Cape May, New Jersey	Cape May	New Jersey	39.15008829	-74.80170244	366.076684432424	92039	251.42	0	0	0	0	0	0	0	0	0	0	0	0	0	0	0	0	0	0	0	0	0	0	0	0	0	0	0	0	0	0	0	0	0	0	0	0	0	0	0	0
1746	34011	Cumberland, New Jersey	Cumberland	New Jersey	39.37199394	-75.10712559	309.131693198263	149527	483.7	0	0	0	0	0	0	0	0	0	0	0	0	0	0	0	0	0	0	0	0	0	0	0	0	0	0	0	0	0	0	0	0	0	0	0	0	0	0	0	0
1747	34013	Essex, New Jersey	Essex	New Jersey	40.78681335	-74.24657979	6330.52056096981	798975	126.21	0	0	0	0	0	0	0	0	0	0	0	0	0	0	0	0	0	0	0	0	0	0	0	0	0	0	0	0	0	0	0	0	0	0	0	0	0	0	0	0
1748	34015	Gloucester, New Jersey	Gloucester	New Jersey	39.71581067	-75.13995546	905.673736840471	291636	322.01	0	0	0	0	0	0	0	0	0	0	0	0	0	0	0	0	0	0	0	0	0	0	0	0	0	0	0	0	0	0	0	0	0	0	0	0	0	0	0	0
1749	34017	Hudson, New Jersey	Hudson	New Jersey	40.73766234	-74.07515667	14557.0686295735	672391	46.19	0	0	0	0	0	0	0	0	0	0	0	0	0	0	0	0	0	0	0	0	0	0	0	0	0	0	0	0	0	0	0	0	0	0	0	0	0	0	0	0
1750	34019	Hunterdon, New Jersey	Hunterdon	New Jersey	40.56335249	-74.91284156	290.708709270254	124371	427.82	0	0	0	0	0	0	0	0	0	0	0	0	0	0	0	0	0	0	0	0	0	0	0	0	0	0	0	0	0	0	0	0	0	0	0	0	0	0	0	0
1751	34021	Mercer, New Jersey	Mercer	New Jersey	40.28047017	-74.70479631	1636.22194513716	367430	224.56	0	0	0	0	0	0	0	0	0	0	0	0	0	0	0	0	0	0	0	0	0	0	0	0	0	0	0	0	0	0	0	0	0	0	0	0	0	0	0	0
1752	34023	Middlesex, New Jersey	Middlesex	New Jersey	40.43629879	-74.41426991	2670.88148651711	825062	308.91	0	0	0	0	0	0	0	0	0	0	0	0	0	0	0	0	0	0	0	0	0	0	0	0	0	0	0	0	0	0	0	0	0	0	0	0	0	0	0	0
1753	34025	Monmouth, New Jersey	Monmouth	New Jersey	40.26549699	-74.22240686	1319.98336141983	618795	468.79	0	0	0	0	0	0	0	0	0	0	0	0	0	0	0	0	0	0	0	0	0	0	0	0	0	0	0	0	0	0	0	0	0	0	0	0	0	0	0	0
1754	34027	Morris, New Jersey	Morris	New Jersey	40.86095313	-74.5455371	1068.81003085749	491845	460.18	0	0	0	0	0	0	0	0	0	0	0	0	0	0	0	0	0	0	0	0	0	0	0	0	0	0	0	0	0	0	0	0	0	0	0	0	0	0	0	0
1755	34029	Ocean, New Jersey	Ocean	New Jersey	39.8895449	-74.28089251	965.657304621648	607186	628.78	0	0	0	0	0	0	0	0	0	0	0	0	0	0	0	0	0	0	0	0	0	0	0	0	0	0	0	0	0	0	0	0	0	0	0	0	0	0	0	0
1756	34031	Passaic, New Jersey	Passaic	New Jersey	41.03238628	-74.29954144	2718.59797388808	501826	184.59	0	0	0	0	0	0	0	0	0	0	0	0	0	0	0	0	0	0	0	0	0	0	0	0	0	0	0	0	0	0	0	0	0	0	0	0	0	0	0	0
1757	34033	Salem, New Jersey	Salem	New Jersey	39.58719656	-75.3469663	187.963241940343	62385	331.9	0	0	0	0	0	0	0	0	0	0	0	0	0	0	0	0	0	0	0	0	0	0	0	0	0	0	0	0	0	0	0	0	0	0	0	0	0	0	0	0
1758	34035	Somerset, New Jersey	Somerset	New Jersey	40.56465737	-74.61683016	1089.87111096385	328934	301.81	0	0	0	0	0	0	0	0	0	0	0	0	0	0	0	0	0	0	0	0	0	0	0	0	0	0	0	0	0	0	0	0	0	0	0	0	0	0	0	0
1759	34037	Sussex, New Jersey	Sussex	New Jersey	41.13891592	-74.69118243	270.684572551589	140488	519.01	0	0	0	0	0	0	0	0	0	0	0	0	0	0	0	0	0	0	0	0	0	0	0	0	0	0	0	0	0	0	0	0	0	0	0	0	0	0	0	0
1760	34039	Union, New Jersey	Union	New Jersey	40.65835409	-74.30680092	5409.24647544968	556341	102.85	0	0	0	0	0	0	0	0	0	0	0	0	0	0	0	0	0	0	0	0	0	0	0	0	0	0	0	0	0	0	0	0	0	0	0	0	0	0	0	0
1761	34041	Warren, New Jersey	Warren	New Jersey	40.85951833	-74.99556527	294.931637341701	105267	356.92	0	0	0	0	0	0	0	0	0	0	0	0	0	0	0	0	0	0	0	0	0	0	0	0	0	0	0	0	0	0	0	0	0	0	0	0	0	0	0	0
1762	35001	Bernalillo, New Mexico	Bernalillo	New Mexico	35.05163625	-106.6703554	585.030538494009	679121	1160.83	0	0	0	0	0	0	0	0	0	0	0	0	0	0	0	0	0	0	0	0	0	0	0	0	0	0	0	0	0	0	0	0	0	0	0	0	0	0	0	0
1763	35003	Catron, New Mexico	Catron	New Mexico	33.91514144	-108.4046587	0.509410444430643	3527	6923.69	0	0	0	0	0	0	0	0	0	0	0	0	0	0	0	0	0	0	0	0	0	0	0	0	0	0	0	0	0	0	0	0	0	0	0	0	0	0	0	0
1764	35005	Chaves, New Mexico	Chaves	New Mexico	33.36406072	-104.4665365	10.653276770861	64615	6065.27	0	0	0	0	0	0	0	0	0	0	0	0	0	0	0	0	0	0	0	0	0	0	0	0	0	0	0	0	0	0	0	0	0	0	0	0	0	0	0	0
1765	35006	Cibola, New Mexico	Cibola	New Mexico	34.91131525	-107.998876	5.87622370844238	26675	4539.48	0	0	0	0	0	0	0	0	0	0	0	0	0	0	0	0	0	0	0	0	0	0	0	0	0	0	0	0	0	0	0	0	0	0	0	0	0	0	0	0
1766	35007	Colfax, New Mexico	Colfax	New Mexico	36.60569702	-104.6472674	3.17743729477443	11941	3758.06	0	0	0	0	0	0	0	0	0	0	0	0	0	0	0	0	0	0	0	0	0	0	0	0	0	0	0	0	0	0	0	0	0	0	0	0	0	0	0	0
1767	35009	Curry, New Mexico	Curry	New Mexico	34.57421077	-103.3468876	34.8476651480638	48954	1404.8	0	0	0	0	0	0	0	0	0	0	0	0	0	0	0	0	0	0	0	0	0	0	0	0	0	0	0	0	0	0	0	0	0	0	0	0	0	0	0	0
1768	35011	De Baca, New Mexico	De Baca	New Mexico	34.34274529	-104.4117842	0.752598358750032	1748	2322.62	0	0	0	0	0	0	0	0	0	0	0	0	0	0	0	0	0	0	0	0	0	0	0	0	0	0	0	0	0	0	0	0	0	0	0	0	0	0	0	0
1769	35013	Dona Ana, New Mexico	Dona Ana	New Mexico	32.35275771	-106.8329387	57.3064811385919	218195	3807.51	0	0	0	0	0	0	0	0	0	0	0	0	0	0	0	0	0	0	0	0	0	0	0	0	0	0	0	0	0	0	0	0	0	0	0	0	0	0	0	0
1770	35015	Eddy, New Mexico	Eddy	New Mexico	32.47167456	-104.3053527	13.9999473146013	58460	4175.73	0	0	0	0	0	0	0	0	0	0	0	0	0	0	0	0	0	0	0	0	0	0	0	0	0	0	0	0	0	0	0	0	0	0	0	0	0	0	0	0
1771	35017	Grant, New Mexico	Grant	New Mexico	32.73911281	-108.3827845	6.81487165636367	26998	3961.63	0	0	0	0	0	0	0	0	0	0	0	0	0	0	0	0	0	0	0	0	0	0	0	0	0	0	0	0	0	0	0	0	0	0	0	0	0	0	0	0
1772	35019	Guadalupe, New Mexico	Guadalupe	New Mexico	34.86319296	-104.790669	1.4189171352393	4300	3030.48	0	0	0	0	0	0	0	0	0	0	0	0	0	0	0	0	0	0	0	0	0	0	0	0	0	0	0	0	0	0	0	0	0	0	0	0	0	0	0	0
1773	35021	Harding, New Mexico	Harding	New Mexico	35.85751555	-103.8220938	0.294056760012045	625	2125.44	0	0	0	0	0	0	0	0	0	0	0	0	0	0	0	0	0	0	0	0	0	0	0	0	0	0	0	0	0	0	0	0	0	0	0	0	0	0	0	0
1774	35023	Hidalgo, New Mexico	Hidalgo	New Mexico	31.91383467	-108.7151824	1.22146377798339	4198	3436.86	0	0	0	0	0	0	0	0	0	0	0	0	0	0	0	0	0	0	0	0	0	0	0	0	0	0	0	0	0	0	0	0	0	0	0	0	0	0	0	0
1775	35025	Lea, New Mexico	Lea	New Mexico	32.79215361	-103.4123733	16.1856372112514	71070	4390.93	0	0	0	0	0	0	0	0	0	0	0	0	0	0	0	0	0	0	0	0	0	0	0	0	0	0	0	0	0	0	0	0	0	0	0	0	0	0	0	0
1776	35027	Lincoln, New Mexico	Lincoln	New Mexico	33.74526079	-105.4586166	4.05125965361854	19572	4831.09	0	0	0	0	0	0	0	0	0	0	0	0	0	0	0	0	0	0	0	0	0	0	0	0	0	0	0	0	0	0	0	0	0	0	0	0	0	0	0	0
1777	35028	Los Alamos, New Mexico	Los Alamos	New Mexico	35.86631386	-106.3134985	177.420536777503	19369	109.17	0	0	0	0	0	0	0	0	0	0	0	0	0	0	0	0	0	0	0	0	0	0	0	0	0	0	0	0	0	0	0	0	0	0	0	0	0	0	0	0
1778	35029	Luna, New Mexico	Luna	New Mexico	32.18179341	-107.7508826	7.99577767360608	23709	2965.19	0	0	0	0	0	0	0	0	0	0	0	0	0	0	0	0	0	0	0	0	0	0	0	0	0	0	0	0	0	0	0	0	0	0	0	0	0	0	0	0
1779	35031	McKinley, New Mexico	McKinley	New Mexico	35.5800772	-108.262245	13.0953189193752	71367	5449.81	0	0	0	0	0	0	0	0	0	0	0	0	0	0	0	0	0	0	0	0	0	0	0	0	0	0	0	0	0	0	0	0	0	0	0	0	0	0	0	0
1780	35033	Mora, New Mexico	Mora	New Mexico	36.01095101	-104.9497716	2.3409466309734	4521	1931.27	0	0	0	0	0	0	0	0	0	0	0	0	0	0	0	0	0	0	0	0	0	0	0	0	0	0	0	0	0	0	0	0	0	0	0	0	0	0	0	0
1781	35035	Otero, New Mexico	Otero	New Mexico	32.61348406	-105.7417604	10.2053314502337	67490	6613.21	0	0	0	0	0	0	0	0	0	0	0	0	0	0	0	0	0	0	0	0	0	0	0	0	0	0	0	0	0	0	0	0	0	0	0	0	0	0	0	0
1782	35037	Quay, New Mexico	Quay	New Mexico	35.10403332	-103.5481727	2.87125784960078	8253	2874.35	0	0	0	0	0	0	0	0	0	0	0	0	0	0	0	0	0	0	0	0	0	0	0	0	0	0	0	0	0	0	0	0	0	0	0	0	0	0	0	0
1783	35039	Rio Arriba, New Mexico	Rio Arriba	New Mexico	36.51072137	-106.6931674	6.64085694200831	38921	5860.84	0	0	0	0	0	0	0	0	0	0	0	0	0	0	0	0	0	0	0	0	0	0	0	0	0	0	0	0	0	0	0	0	0	0	0	0	0	0	0	0
1784	35041	Roosevelt, New Mexico	Roosevelt	New Mexico	34.02097406	-103.4799493	7.55894959202102	18500	2447.43	0	0	0	0	0	0	0	0	0	0	0	0	0	0	0	0	0	0	0	0	0	0	0	0	0	0	0	0	0	0	0	0	0	0	0	0	0	0	0	0
1785	35045	San Juan, New Mexico	San Juan	New Mexico	36.50838318	-108.320437	22.4843871019233	123958	5513.07	0	0	0	0	0	0	0	0	0	0	0	0	0	0	0	0	0	0	0	0	0	0	0	0	0	0	0	0	0	0	0	0	0	0	0	0	0	0	0	0
1786	35047	San Miguel, New Mexico	San Miguel	New Mexico	35.48014807	-104.8163562	5.78414782582881	27277	4715.82	0	0	0	0	0	0	0	0	0	0	0	0	0	0	0	0	0	0	0	0	0	0	0	0	0	0	0	0	0	0	0	0	0	0	0	0	0	0	0	0
1787	35043	Sandoval, New Mexico	Sandoval	New Mexico	35.68862401	-106.8687803	39.5477881233746	146748	3710.65	0	0	0	0	0	0	0	0	0	0	0	0	0	0	0	0	0	0	0	0	0	0	0	0	0	0	0	0	0	0	0	0	0	0	0	0	0	0	0	0
1788	35049	Santa Fe, New Mexico	Santa Fe	New Mexico	35.50708973	-105.9774716	78.7457905845261	150358	1909.41	0	0	0	0	0	0	0	0	0	0	0	0	0	0	0	0	0	0	0	0	0	0	0	0	0	0	0	0	0	0	0	0	0	0	0	0	0	0	0	0
1789	35051	Sierra, New Mexico	Sierra	New Mexico	33.13028233	-107.1925893	2.58222141394031	10791	4178.96	0	0	0	0	0	0	0	0	0	0	0	0	0	0	0	0	0	0	0	0	0	0	0	0	0	0	0	0	0	0	0	0	0	0	0	0	0	0	0	0
1790	35053	Socorro, New Mexico	Socorro	New Mexico	34.00715494	-106.9298354	2.50305415636077	16637	6646.68	0	0	0	0	0	0	0	0	0	0	0	0	0	0	0	0	0	0	0	0	0	0	0	0	0	0	0	0	0	0	0	0	0	0	0	0	0	0	0	0
1791	35055	Taos, New Mexico	Taos	New Mexico	36.58006022	-105.6310198	14.8530940352502	32723	2203.11	0	0	0	0	0	0	0	0	0	0	0	0	0	0	0	0	0	0	0	0	0	0	0	0	0	0	0	0	0	0	0	0	0	0	0	0	0	0	0	0
1792	35057	Torrance, New Mexico	Torrance	New Mexico	34.64048375	-105.8508949	4.62232985036698	15461	3344.85	0	0	0	0	0	0	0	0	0	0	0	0	0	0	0	0	0	0	0	0	0	0	0	0	0	0	0	0	0	0	0	0	0	0	0	0	0	0	0	0
1793	35059	Union, New Mexico	Union	New Mexico	36.48126404	-103.4709624	1.06152614979052	4059	3823.74	0	0	0	0	0	0	0	0	0	0	0	0	0	0	0	0	0	0	0	0	0	0	0	0	0	0	0	0	0	0	0	0	0	0	0	0	0	0	0	0
1794	35061	Valencia, New Mexico	Valencia	New Mexico	34.71669834	-106.8103733	71.9284917039496	76688	1066.17	0	0	0	0	0	0	0	0	0	0	0	0	0	0	0	0	0	0	0	0	0	0	0	0	0	0	0	0	0	0	0	0	0	0	0	0	0	0	0	0
1795	36001	Albany, New York	Albany	New York	42.60060306	-73.97723916	584.364957918898	305506	522.8	0	0	0	0	0	0	0	0	0	0	0	0	0	0	0	0	0	0	0	0	0	0	0	0	0	0	0	0	0	0	0	0	0	0	0	0	0	0	0	0
1796	36003	Allegany, New York	Allegany	New York	42.25748406	-78.02750466	44.7785409643353	46091	1029.31	0	0	0	0	0	0	0	0	0	0	0	0	0	0	0	0	0	0	0	0	0	0	0	0	0	0	0	0	0	0	0	0	0	0	0	0	0	0	0	0
1797	36005	Bronx, New York	Bronx	New York	40.85209301	-73.86282755	33686.6270783848	1418207	42.1	0	0	0	0	0	0	0	0	0	0	0	0	0	0	0	0	0	0	0	0	0	0	0	0	0	0	0	0	0	0	0	0	0	0	0	0	0	0	0	0
1798	36007	Broome, New York	Broome	New York	42.15903158	-75.81326086	269.900959236012	190488	705.77	0	0	0	0	0	0	0	0	0	0	0	0	0	0	0	0	0	0	0	0	0	0	0	0	0	0	0	0	0	0	0	0	0	0	0	0	0	0	0	0
1799	36009	Cattaraugus, New York	Cattaraugus	New York	42.24778241	-78.67923096	58.1778576069095	76117	1308.35	0	0	0	0	0	0	0	0	0	0	0	0	0	0	0	0	0	0	0	0	0	0	0	0	0	0	0	0	0	0	0	0	0	0	0	0	0	0	0	0
1800	36011	Cayuga, New York	Cayuga	New York	42.91261714	-76.55731592	110.72616327829	76576	691.58	0	0	0	0	0	0	0	0	0	0	0	0	0	0	0	0	0	0	0	0	0	0	0	0	0	0	0	0	0	0	0	0	0	0	0	0	0	0	0	0
1801	36013	Chautauqua, New York	Chautauqua	New York	42.2276921	-79.36691763	119.693840015846	126903	1060.23	0	0	0	0	0	0	0	0	0	0	0	0	0	0	0	0	0	0	0	0	0	0	0	0	0	0	0	0	0	0	0	0	0	0	0	0	0	0	0	0
1802	36015	Chemung, New York	Chemung	New York	42.13891056	-76.7638805	204.875414262919	83456	407.35	0	0	0	0	0	0	0	0	0	0	0	0	0	0	0	0	0	0	0	0	0	0	0	0	0	0	0	0	0	0	0	0	0	0	0	0	0	0	0	0
1803	36017	Chenango, New York	Chenango	New York	42.49430041	-75.60887553	52.8308432656259	47207	893.55	0	0	0	0	0	0	0	0	0	0	0	0	0	0	0	0	0	0	0	0	0	0	0	0	0	0	0	0	0	0	0	0	0	0	0	0	0	0	0	0
1804	36019	Clinton, New York	Clinton	New York	44.74530905	-73.67875352	77.5497422556246	80485	1037.85	0	0	0	0	0	0	0	0	0	0	0	0	0	0	0	0	0	0	0	0	0	0	0	0	0	0	0	0	0	0	0	0	0	0	0	0	0	0	0	0
1805	36021	Columbia, New York	Columbia	New York	42.24819348	-73.63089095	93.6821540546076	59461	634.71	0	0	0	0	0	0	0	0	0	0	0	0	0	0	0	0	0	0	0	0	0	0	0	0	0	0	0	0	0	0	0	0	0	0	0	0	0	0	0	0
1806	36023	Cortland, New York	Cortland	New York	42.59509207	-76.07048931	95.3985884994787	47581	498.76	0	0	0	0	0	0	0	0	0	0	0	0	0	0	0	0	0	0	0	0	0	0	0	0	0	0	0	0	0	0	0	0	0	0	0	0	0	0	0	0
1807	36025	Delaware, New York	Delaware	New York	42.19837623	-74.96709306	30.5974598596822	44135	1442.44	0	0	0	0	0	0	0	0	0	0	0	0	0	0	0	0	0	0	0	0	0	0	0	0	0	0	0	0	0	0	0	0	0	0	0	0	0	0	0	0
1808	36027	Dutchess, New York	Dutchess	New York	41.7648606	-73.74356679	369.792491484735	294218	795.63	0	0	0	0	0	0	0	0	0	0	0	0	0	0	0	0	0	0	0	0	0	0	0	0	0	0	0	0	0	0	0	0	0	0	0	0	0	0	0	0
1809	36029	Erie, New York	Erie	New York	42.76249024	-78.73063652	881.088338815947	918702	1042.69	0	0	0	0	0	0	0	0	0	0	0	0	0	0	0	0	0	0	0	0	0	0	0	0	0	0	0	0	0	0	0	0	0	0	0	0	0	0	0	0
1810	36031	Essex, New York	Essex	New York	44.11630765	-73.77297842	20.5575650836292	36885	1794.23	0	0	0	0	0	0	0	0	0	0	0	0	0	0	0	0	0	0	0	0	0	0	0	0	0	0	0	0	0	0	0	0	0	0	0	0	0	0	0	0
1811	36033	Franklin, New York	Franklin	New York	44.59040891	-74.29926032	30.7049204478491	50022	1629.12	0	0	0	0	0	0	0	0	0	0	0	0	0	0	0	0	0	0	0	0	0	0	0	0	0	0	0	0	0	0	0	0	0	0	0	0	0	0	0	0
1812	36035	Fulton, New York	Fulton	New York	43.11363907	-74.41798804	107.742143823037	53383	495.47	0	0	0	0	0	0	0	0	0	0	0	0	0	0	0	0	0	0	0	0	0	0	0	0	0	0	0	0	0	0	0	0	0	0	0	0	0	0	0	0
1813	36037	Genesee, New York	Genesee	New York	43.0022601	-78.19135193	116.200754655739	57280	492.94	0	0	0	0	0	0	0	0	0	0	0	0	0	0	0	0	0	0	0	0	0	0	0	0	0	0	0	0	0	0	0	0	0	0	0	0	0	0	0	0
1814	36039	Greene, New York	Greene	New York	42.275797	-74.12384884	72.9155077569689	47188	647.16	0	0	0	0	0	0	0	0	0	0	0	0	0	0	0	0	0	0	0	0	0	0	0	0	0	0	0	0	0	0	0	0	0	0	0	0	0	0	0	0
1815	36041	Hamilton, New York	Hamilton	New York	43.66146647	-74.49721957	2.57137367020502	4416	1717.37	0	0	0	0	0	0	0	0	0	0	0	0	0	0	0	0	0	0	0	0	0	0	0	0	0	0	0	0	0	0	0	0	0	0	0	0	0	0	0	0
1816	36043	Herkimer, New York	Herkimer	New York	43.42034246	-74.96145307	43.4433604681644	61319	1411.47	0	0	0	0	0	0	0	0	0	0	0	0	0	0	0	0	0	0	0	0	0	0	0	0	0	0	0	0	0	0	0	0	0	0	0	0	0	0	0	0
1817	36045	Jefferson, New York	Jefferson	New York	44.04200959	-75.94653457	86.5795883618821	109834	1268.59	0	0	0	0	0	0	0	0	0	0	0	0	0	0	0	0	0	0	0	0	0	0	0	0	0	0	0	0	0	0	0	0	0	0	0	0	0	0	0	0
1818	36047	Kings, New York	Kings	New York	40.6361825	-73.94935552	36146.6111268003	2559903	70.82	0	0	0	0	0	0	0	0	0	0	0	0	0	0	0	0	0	0	0	0	0	0	0	0	0	0	0	0	0	0	0	0	0	0	0	0	0	0	0	0
1819	36049	Lewis, New York	Lewis	New York	43.7844157	-75.44903992	20.6294913233125	26296	1274.68	0	0	0	0	0	0	0	0	0	0	0	0	0	0	0	0	0	0	0	0	0	0	0	0	0	0	0	0	0	0	0	0	0	0	0	0	0	0	0	0
1820	36051	Livingston, New York	Livingston	New York	42.72596275	-77.77966158	99.5852855514753	62914	631.76	0	0	0	0	0	0	0	0	0	0	0	0	0	0	0	0	0	0	0	0	0	0	0	0	0	0	0	0	0	0	0	0	0	0	0	0	0	0	0	0
1821	36053	Madison, New York	Madison	New York	42.91653905	-75.67266639	108.333333333333	70941	654.84	0	0	0	0	0	0	0	0	0	0	0	0	0	0	0	0	0	0	0	0	0	0	0	0	0	0	0	0	0	0	0	0	0	0	0	0	0	0	0	0
1822	36055	Monroe, New York	Monroe	New York	43.14638895	-77.69322942	1128.66511465133	741770	657.21	0	0	0	0	0	0	0	0	0	0	0	0	0	0	0	0	0	0	0	0	0	0	0	0	0	0	0	0	0	0	0	0	0	0	0	0	0	0	0	0
1823	36057	Montgomery, New York	Montgomery	New York	42.90123494	-74.44011632	122.124354902739	49221	403.04	0	0	0	0	0	0	0	0	0	0	0	0	0	0	0	0	0	0	0	0	0	0	0	0	0	0	0	0	0	0	0	0	0	0	0	0	0	0	0	0
1824	36059	Nassau, New York	Nassau	New York	40.74066522	-73.58941873	4765.81905029503	1356924	284.72	0	0	0	0	0	0	0	0	0	0	0	0	0	0	0	0	0	0	0	0	0	0	0	0	0	0	0	0	0	0	0	0	0	0	0	0	0	0	0	0
1825	36061	New York, New York	New York	New York	40.7672726	-73.97152637	71340.6044678055	1628706	22.83	0	0	0	0	0	0	0	0	0	0	0	0	0	0	0	0	0	0	0	0	0	0	0	0	0	0	0	0	0	0	0	0	0	0	0	0	0	0	0	0
1826	36063	Niagara, New York	Niagara	New York	43.19898042	-78.74777412	400.645148939429	209281	522.36	0	0	0	0	0	0	0	0	0	0	0	0	0	0	0	0	0	0	0	0	0	0	0	0	0	0	0	0	0	0	0	0	0	0	0	0	0	0	0	0
1827	36065	Oneida, New York	Oneida	New York	43.24375382	-75.43710392	188.605527741808	228671	1212.43	0	0	0	0	0	0	0	0	0	0	0	0	0	0	0	0	0	0	0	0	0	0	0	0	0	0	0	0	0	0	0	0	0	0	0	0	0	0	0	0
1828	36067	Onondaga, New York	Onondaga	New York	43.00491923	-76.19971155	591.641722015956	460528	778.39	0	0	0	0	0	0	0	0	0	0	0	0	0	0	0	0	0	0	0	0	0	0	0	0	0	0	0	0	0	0	0	0	0	0	0	0	0	0	0	0
1829	36069	Ontario, New York	Ontario	New York	42.85145728	-77.30874425	170.442653748816	109777	644.07	0	0	0	0	0	0	0	0	0	0	0	0	0	0	0	0	0	0	0	0	0	0	0	0	0	0	0	0	0	0	0	0	0	0	0	0	0	0	0	0
1830	36071	Orange, New York	Orange	New York	41.40337468	-74.30240757	474.245093570205	384940	811.69	0	0	0	0	0	0	0	0	0	0	0	0	0	0	0	0	0	0	0	0	0	0	0	0	0	0	0	0	0	0	0	0	0	0	0	0	0	0	0	0
1831	36073	Orleans, New York	Orleans	New York	43.2516977	-78.2320066	103.133466237285	40352	391.26	0	0	0	0	0	0	0	0	0	0	0	0	0	0	0	0	0	0	0	0	0	0	0	0	0	0	0	0	0	0	0	0	0	0	0	0	0	0	0	0
1832	36075	Oswego, New York	Oswego	New York	43.42778894	-76.14635194	123.074659801398	117124	951.65	0	0	0	0	0	0	0	0	0	0	0	0	0	0	0	0	0	0	0	0	0	0	0	0	0	0	0	0	0	0	0	0	0	0	0	0	0	0	0	0
1833	36077	Otsego, New York	Otsego	New York	42.63492579	-75.03151402	59.3920335429769	59493	1001.7	0	0	0	0	0	0	0	0	0	0	0	0	0	0	0	0	0	0	0	0	0	0	0	0	0	0	0	0	0	0	0	0	0	0	0	0	0	0	0	0
1834	36079	Putnam, New York	Putnam	New York	41.42630093	-73.74965532	426.902870044722	98320	230.31	0	0	0	0	0	0	0	0	0	0	0	0	0	0	0	0	0	0	0	0	0	0	0	0	0	0	0	0	0	0	0	0	0	0	0	0	0	0	0	0
1835	36081	Queens, New York	Queens	New York	40.71088124	-73.81684712	20767.1427255137	2253858	108.53	0	0	0	0	0	0	0	0	0	0	0	0	0	0	0	0	0	0	0	0	0	0	0	0	0	0	0	0	0	0	0	0	0	0	0	0	0	0	0	0
1836	36083	Rensselaer, New York	Rensselaer	New York	42.71348136	-73.51089874	243.265944239229	158714	652.43	0	0	0	0	0	0	0	0	0	0	0	0	0	0	0	0	0	0	0	0	0	0	0	0	0	0	0	0	0	0	0	0	0	0	0	0	0	0	0	0
1837	36085	Richmond, New York	Richmond	New York	40.58582155	-74.14808598	8157.32396779167	476143	58.37	0	0	0	0	0	0	0	0	0	0	0	0	0	0	0	0	0	0	0	0	0	0	0	0	0	0	0	0	0	0	0	0	0	0	0	0	0	0	0	0
1838	36087	Rockland, New York	Rockland	New York	41.15027894	-74.02560498	1877.20541630654	325789	173.55	0	0	0	0	0	0	0	0	0	0	0	0	0	0	0	0	0	0	0	0	0	0	0	0	0	0	0	0	0	0	0	0	0	0	0	0	0	0	0	0
1839	36091	Saratoga, New York	Saratoga	New York	43.10904162	-73.86653895	283.788488604657	229863	809.98	0	0	0	0	0	0	0	0	0	0	0	0	0	0	0	0	0	0	0	0	0	0	0	0	0	0	0	0	0	0	0	0	0	0	0	0	0	0	0	0
1840	36093	Schenectady, New York	Schenectady	New York	42.81668777	-74.05278291	759.334050459613	155299	204.52	0	0	0	0	0	0	0	0	0	0	0	0	0	0	0	0	0	0	0	0	0	0	0	0	0	0	0	0	0	0	0	0	0	0	0	0	0	0	0	0
1841	36095	Schoharie, New York	Schoharie	New York	42.58831742	-74.4433903	49.8520472162362	30999	621.82	0	0	0	0	0	0	0	0	0	0	0	0	0	0	0	0	0	0	0	0	0	0	0	0	0	0	0	0	0	0	0	0	0	0	0	0	0	0	0	0
1842	36097	Schuyler, New York	Schuyler	New York	42.39184015	-76.8773299	54.2350683763287	17807	328.33	0	0	0	0	0	0	0	0	0	0	0	0	0	0	0	0	0	0	0	0	0	0	0	0	0	0	0	0	0	0	0	0	0	0	0	0	0	0	0	0
1843	36099	Seneca, New York	Seneca	New York	42.78081007	-76.82497064	105.081708937012	34016	323.71	0	0	0	0	0	0	0	0	0	0	0	0	0	0	0	0	0	0	0	0	0	0	0	0	0	0	0	0	0	0	0	0	0	0	0	0	0	0	0	0
1844	36089	St. Lawrence, New York	St. Lawrence	New York	44.4976179	-75.06550039	40.1957931338094	107740	2680.38	0	0	0	0	0	0	0	0	0	0	0	0	0	0	0	0	0	0	0	0	0	0	0	0	0	0	0	0	0	0	0	0	0	0	0	0	0	0	0	0
1845	36101	Steuben, New York	Steuben	New York	42.2689144	-77.3829924	68.5903520883673	95379	1390.56	0	0	0	0	0	0	0	0	0	0	0	0	0	0	0	0	0	0	0	0	0	0	0	0	0	0	0	0	0	0	0	0	0	0	0	0	0	0	0	0
1846	36103	Suffolk, New York	Suffolk	New York	40.88320119	-72.8012172	1618.99128337262	1476601	912.05	0	0	0	0	0	0	0	0	0	0	0	0	0	0	0	0	0	0	0	0	0	0	0	0	0	0	0	0	0	0	0	0	0	0	0	0	0	0	0	0
1847	36105	Sullivan, New York	Sullivan	New York	41.71579493	-74.76394559	77.915156022435	75432	968.13	0	0	0	0	0	0	0	0	0	0	0	0	0	0	0	0	0	0	0	0	0	0	0	0	0	0	0	0	0	0	0	0	0	0	0	0	0	0	0	0
1848	36107	Tioga, New York	Tioga	New York	42.16852837	-76.30835812	92.948322406479	48203	518.6	0	0	0	0	0	0	0	0	0	0	0	0	0	0	0	0	0	0	0	0	0	0	0	0	0	0	0	0	0	0	0	0	0	0	0	0	0	0	0	0
1849	36109	Tompkins, New York	Tompkins	New York	42.44945765	-76.47229843	215.274412725166	102180	474.65	0	0	0	0	0	0	0	0	0	0	0	0	0	0	0	0	0	0	0	0	0	0	0	0	0	0	0	0	0	0	0	0	0	0	0	0	0	0	0	0
1850	36111	Ulster, New York	Ulster	New York	41.89027881	-74.26252104	157.94937024123	177573	1124.24	0	0	0	0	0	0	0	0	0	0	0	0	0	0	0	0	0	0	0	0	0	0	0	0	0	0	0	0	0	0	0	0	0	0	0	0	0	0	0	0
1851	36113	Warren, New York	Warren	New York	43.56173026	-73.8433699	73.7574254570621	63944	866.95	0	0	0	0	0	0	0	0	0	0	0	0	0	0	0	0	0	0	0	0	0	0	0	0	0	0	0	0	0	0	0	0	0	0	0	0	0	0	0	0
1852	36115	Washington, New York	Washington	New York	43.31153794	-73.43043448	73.6350730287062	61204	831.18	0	0	0	0	0	0	0	0	0	0	0	0	0	0	0	0	0	0	0	0	0	0	0	0	0	0	0	0	0	0	0	0	0	0	0	0	0	0	0	0
1853	36117	Wayne, New York	Wayne	New York	43.15494365	-77.02976528	148.91277346273	89918	603.83	0	0	0	0	0	0	0	0	0	0	0	0	0	0	0	0	0	0	0	0	0	0	0	0	0	0	0	0	0	0	0	0	0	0	0	0	0	0	0	0
1854	36119	Westchester, New York	Westchester	New York	41.16278376	-73.75741653	2247.40069686411	967506	430.5	0	0	0	0	0	0	0	0	0	0	0	0	0	0	0	0	0	0	0	0	0	0	0	0	0	0	0	0	0	0	0	0	0	0	0	0	0	0	0	0
1855	36121	Wyoming, New York	Wyoming	New York	42.70145109	-78.22199579	67.2442007591733	39859	592.75	0	0	0	0	0	0	0	0	0	0	0	0	0	0	0	0	0	0	0	0	0	0	0	0	0	0	0	0	0	0	0	0	0	0	0	0	0	0	0	0
1856	36123	Yates, New York	Yates	New York	42.63505484	-77.10369919	73.6765836635713	24913	338.14	0	0	0	0	0	0	0	0	0	0	0	0	0	0	0	0	0	0	0	0	0	0	0	0	0	0	0	0	0	0	0	0	0	0	0	0	0	0	0	0
1857	37001	Alamance, North Carolina	Alamance	North Carolina	36.0434701	-79.39976137	399.84195876775	169509	423.94	0	0	0	0	0	0	0	0	0	0	0	0	0	0	0	0	0	0	0	0	0	0	0	0	0	0	0	0	0	0	0	0	0	0	0	0	0	0	0	0
1858	37003	Alexander, North Carolina	Alexander	North Carolina	35.9223796	-81.17751948	144.224777876072	37497	259.99	0	0	0	0	0	0	0	0	0	0	0	0	0	0	0	0	0	0	0	0	0	0	0	0	0	0	0	0	0	0	0	0	0	0	0	0	0	0	0	0
1859	37005	Alleghany, North Carolina	Alleghany	North Carolina	36.49360862	-81.12857041	47.3793924955331	11137	235.06	0	0	0	0	0	0	0	0	0	0	0	0	0	0	0	0	0	0	0	0	0	0	0	0	0	0	0	0	0	0	0	0	0	0	0	0	0	0	0	0
1860	37007	Anson, North Carolina	Anson	North Carolina	34.97403241	-80.09953279	45.9986828488099	24446	531.45	0	0	0	0	0	0	0	0	0	0	0	0	0	0	0	0	0	0	0	0	0	0	0	0	0	0	0	0	0	0	0	0	0	0	0	0	0	0	0	0
1861	37009	Ashe, North Carolina	Ashe	North Carolina	36.43296207	-81.49862729	63.8373266374111	27203	426.13	0	0	0	0	0	0	0	0	0	0	0	0	0	0	0	0	0	0	0	0	0	0	0	0	0	0	0	0	0	0	0	0	0	0	0	0	0	0	0	0
1862	37011	Avery, North Carolina	Avery	North Carolina	36.07569796	-81.92308483	71.0550811445222	17557	247.09	0	0	0	0	0	0	0	0	0	0	0	0	0	0	0	0	0	0	0	0	0	0	0	0	0	0	0	0	0	0	0	0	0	0	0	0	0	0	0	0
1863	37013	Beaufort, North Carolina	Beaufort	North Carolina	35.48531943	-76.84325809	56.8116152274568	46994	827.19	0	0	0	0	0	0	0	0	0	0	0	0	0	0	0	0	0	0	0	0	0	0	0	0	0	0	0	0	0	0	0	0	0	0	0	0	0	0	0	0
1864	37015	Bertie, North Carolina	Bertie	North Carolina	36.0688473	-76.96545943	27.0953994880375	18947	699.27	0	0	0	0	0	0	0	0	0	0	0	0	0	0	0	0	0	0	0	0	0	0	0	0	0	0	0	0	0	0	0	0	0	0	0	0	0	0	0	0
1865	37017	Bladen, North Carolina	Bladen	North Carolina	34.61296243	-78.56180059	37.4252284606499	32722	874.33	0	0	0	0	0	0	0	0	0	0	0	0	0	0	0	0	0	0	0	0	0	0	0	0	0	0	0	0	0	0	0	0	0	0	0	0	0	0	0	0
1866	37019	Brunswick, North Carolina	Brunswick	North Carolina	34.070565	-78.22814204	168.624626610151	142820	846.97	0	0	0	0	0	0	0	0	0	0	0	0	0	0	0	0	0	0	0	0	0	0	0	0	0	0	0	0	0	0	0	0	0	0	0	0	0	0	0	0
1867	37021	Buncombe, North Carolina	Buncombe	North Carolina	35.61113393	-82.53305	397.750772838717	261191	656.67	0	0	0	0	0	0	0	0	0	0	0	0	0	0	0	0	0	0	0	0	0	0	0	0	0	0	0	0	0	0	0	0	0	0	0	0	0	0	0	0
1868	37023	Burke, North Carolina	Burke	North Carolina	35.74989637	-81.70755735	178.436205876553	90485	507.1	0	0	0	0	0	0	0	0	0	0	0	0	0	0	0	0	0	0	0	0	0	0	0	0	0	0	0	0	0	0	0	0	0	0	0	0	0	0	0	0
1869	37025	Cabarrus, North Carolina	Cabarrus	North Carolina	35.3877799	-80.55267168	598.349689011748	216453	361.75	0	0	0	0	0	0	0	0	0	0	0	0	0	0	0	0	0	0	0	0	0	0	0	0	0	0	0	0	0	0	0	0	0	0	0	0	0	0	0	0
1870	37027	Caldwell, North Carolina	Caldwell	North Carolina	35.95204977	-81.54799522	174.264690289883	82178	471.57	0	0	0	0	0	0	0	0	0	0	0	0	0	0	0	0	0	0	0	0	0	0	0	0	0	0	0	0	0	0	0	0	0	0	0	0	0	0	0	0
1871	37029	Camden, North Carolina	Camden	North Carolina	36.33804939	-76.15568396	45.1737612238111	10867	240.56	0	0	0	0	0	0	0	0	0	0	0	0	0	0	0	0	0	0	0	0	0	0	0	0	0	0	0	0	0	0	0	0	0	0	0	0	0	0	0	0
1872	37031	Carteret, North Carolina	Carteret	North Carolina	34.8932941	-76.54120135	137.230617283951	69473	506.25	0	0	0	0	0	0	0	0	0	0	0	0	0	0	0	0	0	0	0	0	0	0	0	0	0	0	0	0	0	0	0	0	0	0	0	0	0	0	0	0
1873	37033	Caswell, North Carolina	Caswell	North Carolina	36.39312665	-79.33353281	53.1958956980137	22604	424.92	0	0	0	0	0	0	0	0	0	0	0	0	0	0	0	0	0	0	0	0	0	0	0	0	0	0	0	0	0	0	0	0	0	0	0	0	0	0	0	0
1874	37035	Catawba, North Carolina	Catawba	North Carolina	35.66211129	-81.2132617	400.158005617977	159551	398.72	0	0	0	0	0	0	0	0	0	0	0	0	0	0	0	0	0	0	0	0	0	0	0	0	0	0	0	0	0	0	0	0	0	0	0	0	0	0	0	0
1875	37037	Chatham, North Carolina	Chatham	North Carolina	35.70394416	-79.25541492	109.163136369633	74470	682.19	0	0	0	0	0	0	0	0	0	0	0	0	0	0	0	0	0	0	0	0	0	0	0	0	0	0	0	0	0	0	0	0	0	0	0	0	0	0	0	0
1876	37039	Cherokee, North Carolina	Cherokee	North Carolina	35.1349263	-84.05970864	62.8241442153569	28612	455.43	0	0	0	0	0	0	0	0	0	0	0	0	0	0	0	0	0	0	0	0	0	0	0	0	0	0	0	0	0	0	0	0	0	0	0	0	0	0	0	0
1877	37041	Chowan, North Carolina	Chowan	North Carolina	36.12908077	-76.60118385	80.8430451672755	13943	172.47	0	0	0	0	0	0	0	0	0	0	0	0	0	0	0	0	0	0	0	0	0	0	0	0	0	0	0	0	0	0	0	0	0	0	0	0	0	0	0	0
1878	37043	Clay, North Carolina	Clay	North Carolina	35.05704275	-83.74353633	52.2980209545984	11231	214.75	0	0	0	0	0	0	0	0	0	0	0	0	0	0	0	0	0	0	0	0	0	0	0	0	0	0	0	0	0	0	0	0	0	0	0	0	0	0	0	0
1879	37045	Cleveland, North Carolina	Cleveland	North Carolina	35.33553364	-81.55204486	210.978998384491	97947	464.25	0	0	0	0	0	0	0	0	0	0	0	0	0	0	0	0	0	0	0	0	0	0	0	0	0	0	0	0	0	0	0	0	0	0	0	0	0	0	0	0
1880	37047	Columbus, North Carolina	Columbus	North Carolina	34.26744084	-78.65801424	59.221799016313	55508	937.29	0	0	0	0	0	0	0	0	0	0	0	0	0	0	0	0	0	0	0	0	0	0	0	0	0	0	0	0	0	0	0	0	0	0	0	0	0	0	0	0
1881	37049	Craven, North Carolina	Craven	North Carolina	35.11833364	-77.08398081	144.068776799819	102139	708.96	0	0	0	0	0	0	0	0	0	0	0	0	0	0	0	0	0	0	0	0	0	0	0	0	0	0	0	0	0	0	0	0	0	0	0	0	0	0	0	0
1882	37051	Cumberland, North Carolina	Cumberland	North Carolina	35.04762133	-78.82623165	514.339807760114	335509	652.31	0	0	0	0	0	0	0	0	0	0	0	0	0	0	0	0	0	0	0	0	0	0	0	0	0	0	0	0	0	0	0	0	0	0	0	0	0	0	0	0
1883	37053	Currituck, North Carolina	Currituck	North Carolina	36.36123664	-75.95876401	106.026350964293	27763	261.85	0	0	0	0	0	0	0	0	0	0	0	0	0	0	0	0	0	0	0	0	0	0	0	0	0	0	0	0	0	0	0	0	0	0	0	0	0	0	0	0
1884	37055	Dare, North Carolina	Dare	North Carolina	35.66520691	-75.71767334	96.523394710761	37009	383.42	0	0	0	0	0	0	0	0	0	0	0	0	0	0	0	0	0	0	0	0	0	0	0	0	0	0	0	0	0	0	0	0	0	0	0	0	0	0	0	0
1885	37057	Davidson, North Carolina	Davidson	North Carolina	35.79115496	-80.21256572	303.271391608012	167609	552.67	0	0	0	0	0	0	0	0	0	0	0	0	0	0	0	0	0	0	0	0	0	0	0	0	0	0	0	0	0	0	0	0	0	0	0	0	0	0	0	0
1886	37059	Davie, North Carolina	Davie	North Carolina	35.93099927	-80.54496571	162.227859603953	42846	264.11	0	0	0	0	0	0	0	0	0	0	0	0	0	0	0	0	0	0	0	0	0	0	0	0	0	0	0	0	0	0	0	0	0	0	0	0	0	0	0	0
1887	37061	Duplin, North Carolina	Duplin	North Carolina	34.93449805	-77.93140529	71.9671167087305	58741	816.22	0	0	0	0	0	0	0	0	0	0	0	0	0	0	0	0	0	0	0	0	0	0	0	0	0	0	0	0	0	0	0	0	0	0	0	0	0	0	0	0
1888	37063	Durham, North Carolina	Durham	North Carolina	36.03638492	-78.87608331	1124.16252884817	321488	285.98	0	0	0	0	0	0	0	0	0	0	0	0	0	0	0	0	0	0	0	0	0	0	0	0	0	0	0	0	0	0	0	0	0	0	0	0	0	0	0	0
1889	37065	Edgecombe, North Carolina	Edgecombe	North Carolina	35.91230639	-77.59436892	101.856176039894	51472	505.34	0	0	0	0	0	0	0	0	0	0	0	0	0	0	0	0	0	0	0	0	0	0	0	0	0	0	0	0	0	0	0	0	0	0	0	0	0	0	0	0
1890	37067	Forsyth, North Carolina	Forsyth	North Carolina	36.12859861	-80.25459052	936.653191228715	382295	408.15	0	0	0	0	0	0	0	0	0	0	0	0	0	0	0	0	0	0	0	0	0	0	0	0	0	0	0	0	0	0	0	0	0	0	0	0	0	0	0	0
1891	37069	Franklin, North Carolina	Franklin	North Carolina	36.081519	-78.28708884	141.728359908884	69685	491.68	0	0	0	0	0	0	0	0	0	0	0	0	0	0	0	0	0	0	0	0	0	0	0	0	0	0	0	0	0	0	0	0	0	0	0	0	0	0	0	0
1892	37071	Gaston, North Carolina	Gaston	North Carolina	35.29373559	-81.17477045	630.646293851642	224529	356.03	0	0	0	0	0	0	0	0	0	0	0	0	0	0	0	0	0	0	0	0	0	0	0	0	0	0	0	0	0	0	0	0	0	0	0	0	0	0	0	0
1893	37073	Gates, North Carolina	Gates	North Carolina	36.44667547	-76.69749701	33.9619316179062	11562	340.44	0	0	0	0	0	0	0	0	0	0	0	0	0	0	0	0	0	0	0	0	0	0	0	0	0	0	0	0	0	0	0	0	0	0	0	0	0	0	0	0
1894	37075	Graham, North Carolina	Graham	North Carolina	35.3506925	-83.83369267	28.8996165434128	8441	292.08	0	0	0	0	0	0	0	0	0	0	0	0	0	0	0	0	0	0	0	0	0	0	0	0	0	0	0	0	0	0	0	0	0	0	0	0	0	0	0	0
1895	37077	Granville, North Carolina	Granville	North Carolina	36.30337451	-78.65184241	113.706567338262	60443	531.57	0	0	0	0	0	0	0	0	0	0	0	0	0	0	0	0	0	0	0	0	0	0	0	0	0	0	0	0	0	0	0	0	0	0	0	0	0	0	0	0
1896	37079	Greene, North Carolina	Greene	North Carolina	35.48544173	-77.67578087	79.2276162900011	21069	265.93	0	0	0	0	0	0	0	0	0	0	0	0	0	0	0	0	0	0	0	0	0	0	0	0	0	0	0	0	0	0	0	0	0	0	0	0	0	0	0	0
1897	37081	Guilford, North Carolina	Guilford	North Carolina	36.07959451	-79.78824948	831.925042589438	537174	645.7	0	0	0	0	0	0	0	0	0	0	0	0	0	0	0	0	0	0	0	0	0	0	0	0	0	0	0	0	0	0	0	0	0	0	0	0	0	0	0	0
1898	37083	Halifax, North Carolina	Halifax	North Carolina	36.25669272	-77.6556109	69.0660000828626	50010	724.09	0	0	0	0	0	0	0	0	0	0	0	0	0	0	0	0	0	0	0	0	0	0	0	0	0	0	0	0	0	0	0	0	0	0	0	0	0	0	0	0
1899	37085	Harnett, North Carolina	Harnett	North Carolina	35.36731853	-78.87243571	228.534933360225	135976	594.99	0	0	0	0	0	0	0	0	0	0	0	0	0	0	0	0	0	0	0	0	0	0	0	0	0	0	0	0	0	0	0	0	0	0	0	0	0	0	0	0
1900	37087	Haywood, North Carolina	Haywood	North Carolina	35.55269063	-82.98196486	112.548537990572	62317	553.69	0	0	0	0	0	0	0	0	0	0	0	0	0	0	0	0	0	0	0	0	0	0	0	0	0	0	0	0	0	0	0	0	0	0	0	0	0	0	0	0
1901	37089	Henderson, North Carolina	Henderson	North Carolina	35.33788927	-82.4766782	314.731819765728	117417	373.07	0	0	0	0	0	0	0	0	0	0	0	0	0	0	0	0	0	0	0	0	0	0	0	0	0	0	0	0	0	0	0	0	0	0	0	0	0	0	0	0
1902	37091	Hertford, North Carolina	Hertford	North Carolina	36.3607755	-76.98104134	67.0622557072452	23677	353.06	0	0	0	0	0	0	0	0	0	0	0	0	0	0	0	0	0	0	0	0	0	0	0	0	0	0	0	0	0	0	0	0	0	0	0	0	0	0	0	0
1903	37093	Hoke, North Carolina	Hoke	North Carolina	35.01888303	-79.23651674	141.357424374264	55234	390.74	0	0	0	0	0	0	0	0	0	0	0	0	0	0	0	0	0	0	0	0	0	0	0	0	0	0	0	0	0	0	0	0	0	0	0	0	0	0	0	0
1904	37095	Hyde, North Carolina	Hyde	North Carolina	35.42017674	-76.15180542	8.05777705239105	4937	612.7	0	0	0	0	0	0	0	0	0	0	0	0	0	0	0	0	0	0	0	0	0	0	0	0	0	0	0	0	0	0	0	0	0	0	0	0	0	0	0	0
1905	37097	Iredell, North Carolina	Iredell	North Carolina	35.80950511	-80.8743128	316.829026018159	181806	573.83	0	0	0	0	0	0	0	0	0	0	0	0	0	0	0	0	0	0	0	0	0	0	0	0	0	0	0	0	0	0	0	0	0	0	0	0	0	0	0	0
1906	37099	Jackson, North Carolina	Jackson	North Carolina	35.28814273	-83.14093385	89.5323484462557	43938	490.75	0	0	0	0	0	0	0	0	0	0	0	0	0	0	0	0	0	0	0	0	0	0	0	0	0	0	0	0	0	0	0	0	0	0	0	0	0	0	0	0
1907	37101	Johnston, North Carolina	Johnston	North Carolina	35.51745004	-78.36622717	264.550739289776	209339	791.3	0	0	0	0	0	0	0	0	0	0	0	0	0	0	0	0	0	0	0	0	0	0	0	0	0	0	0	0	0	0	0	0	0	0	0	0	0	0	0	0
1908	37103	Jones, North Carolina	Jones	North Carolina	35.02254606	-77.35870791	20.0101973614327	9419	470.71	0	0	0	0	0	0	0	0	0	0	0	0	0	0	0	0	0	0	0	0	0	0	0	0	0	0	0	0	0	0	0	0	0	0	0	0	0	0	0	0
1909	37105	Lee, North Carolina	Lee	North Carolina	35.47623147	-79.17569362	242.308597427047	61779	254.96	0	0	0	0	0	0	0	0	0	0	0	0	0	0	0	0	0	0	0	0	0	0	0	0	0	0	0	0	0	0	0	0	0	0	0	0	0	0	0	0
1910	37107	Lenoir, North Carolina	Lenoir	North Carolina	35.2403259	-77.64245615	139.666491924412	55949	400.59	0	0	0	0	0	0	0	0	0	0	0	0	0	0	0	0	0	0	0	0	0	0	0	0	0	0	0	0	0	0	0	0	0	0	0	0	0	0	0	0
1911	37109	Lincoln, North Carolina	Lincoln	North Carolina	35.48508185	-81.21740317	289.021279452239	86111	297.94	0	0	0	0	0	0	0	0	0	0	0	0	0	0	0	0	0	0	0	0	0	0	0	0	0	0	0	0	0	0	0	0	0	0	0	0	0	0	0	0
1912	37113	Macon, North Carolina	Macon	North Carolina	35.14867843	-83.41696617	69.551555590038	35858	515.56	0	0	0	0	0	0	0	0	0	0	0	0	0	0	0	0	0	0	0	0	0	0	0	0	0	0	0	0	0	0	0	0	0	0	0	0	0	0	0	0
1913	37115	Madison, North Carolina	Madison	North Carolina	35.85402722	-82.71346418	48.3906844317904	21755	449.57	0	0	0	0	0	0	0	0	0	0	0	0	0	0	0	0	0	0	0	0	0	0	0	0	0	0	0	0	0	0	0	0	0	0	0	0	0	0	0	0
1914	37117	Martin, North Carolina	Martin	North Carolina	35.84326734	-77.10860251	48.6535709639651	22440	461.22	0	0	0	0	0	0	0	0	0	0	0	0	0	0	0	0	0	0	0	0	0	0	0	0	0	0	0	0	0	0	0	0	0	0	0	0	0	0	0	0
1915	37111	McDowell, North Carolina	McDowell	North Carolina	35.67736232	-82.0482425	103.84693947028	45756	440.61	0	0	0	0	0	0	0	0	0	0	0	0	0	0	0	0	0	0	0	0	0	0	0	0	0	0	0	0	0	0	0	0	0	0	0	0	0	0	0	0
1916	37119	Mecklenburg, North Carolina	Mecklenburg	North Carolina	35.24469268	-80.8317671	2119.64722052535	1110356	523.84	0	0	0	0	0	0	0	0	0	0	0	0	0	0	0	0	0	0	0	0	0	0	0	0	0	0	0	0	0	0	0	0	0	0	0	0	0	0	0	0
1917	37121	Mitchell, North Carolina	Mitchell	North Carolina	36.01059309	-82.1582442	67.5819709150032	14964	221.42	0	0	0	0	0	0	0	0	0	0	0	0	0	0	0	0	0	0	0	0	0	0	0	0	0	0	0	0	0	0	0	0	0	0	0	0	0	0	0	0
1918	37123	Montgomery, North Carolina	Montgomery	North Carolina	35.33155144	-79.90416657	55.2566292500407	27173	491.76	0	0	0	0	0	0	0	0	0	0	0	0	0	0	0	0	0	0	0	0	0	0	0	0	0	0	0	0	0	0	0	0	0	0	0	0	0	0	0	0
1919	37125	Moore, North Carolina	Moore	North Carolina	35.30885257	-79.48474178	144.560357675112	100880	697.84	0	0	0	0	0	0	0	0	0	0	0	0	0	0	0	0	0	0	0	0	0	0	0	0	0	0	0	0	0	0	0	0	0	0	0	0	0	0	0	0
1920	37127	Nash, North Carolina	Nash	North Carolina	35.96575634	-77.98422508	174.4934401658	94298	540.41	0	0	0	0	0	0	0	0	0	0	0	0	0	0	0	0	0	0	0	0	0	0	0	0	0	0	0	0	0	0	0	0	0	0	0	0	0	0	0	0
1921	37129	New Hanover, North Carolina	New Hanover	North Carolina	34.25758282	-77.87075626	1224.2103064794	234473	191.53	0	0	0	0	0	0	0	0	0	0	0	0	0	0	0	0	0	0	0	0	0	0	0	0	0	0	0	0	0	0	0	0	0	0	0	0	0	0	0	0
1922	37131	Northampton, North Carolina	Northampton	North Carolina	36.41736238	-77.39769443	36.3089136957454	19483	536.59	0	0	0	0	0	0	0	0	0	0	0	0	0	0	0	0	0	0	0	0	0	0	0	0	0	0	0	0	0	0	0	0	0	0	0	0	0	0	0	0
1923	37133	Onslow, North Carolina	Onslow	North Carolina	34.72607366	-77.42908179	259.50913810735	197938	762.74	0	0	0	0	0	0	0	0	0	0	0	0	0	0	0	0	0	0	0	0	0	0	0	0	0	0	0	0	0	0	0	0	0	0	0	0	0	0	0	0
1924	37135	Orange, North Carolina	Orange	North Carolina	36.06092947	-79.12167935	373.092773143029	148476	397.96	0	0	0	0	0	0	0	0	0	0	0	0	0	0	0	0	0	0	0	0	0	0	0	0	0	0	0	0	0	0	0	0	0	0	0	0	0	0	0	0
1925	37137	Pamlico, North Carolina	Pamlico	North Carolina	35.15253315	-76.66559823	37.8142271349617	12726	336.54	0	0	0	0	0	0	0	0	0	0	0	0	0	0	0	0	0	0	0	0	0	0	0	0	0	0	0	0	0	0	0	0	0	0	0	0	0	0	0	0
1926	37139	Pasquotank, North Carolina	Pasquotank	North Carolina	36.26723798	-76.25134778	175.528913963329	39824	226.88	0	0	0	0	0	0	0	0	0	0	0	0	0	0	0	0	0	0	0	0	0	0	0	0	0	0	0	0	0	0	0	0	0	0	0	0	0	0	0	0
1927	37141	Pender, North Carolina	Pender	North Carolina	34.52265624	-77.90352133	72.5002586831304	63060	869.79	0	0	0	0	0	0	0	0	0	0	0	0	0	0	0	0	0	0	0	0	0	0	0	0	0	0	0	0	0	0	0	0	0	0	0	0	0	0	0	0
1928	37143	Perquimans, North Carolina	Perquimans	North Carolina	36.17847453	-76.40603143	54.4862195960986	13463	247.09	0	0	0	0	0	0	0	0	0	0	0	0	0	0	0	0	0	0	0	0	0	0	0	0	0	0	0	0	0	0	0	0	0	0	0	0	0	0	0	0
1929	37145	Person, North Carolina	Person	North Carolina	36.38989032	-78.97217358	100.657626427406	39490	392.32	0	0	0	0	0	0	0	0	0	0	0	0	0	0	0	0	0	0	0	0	0	0	0	0	0	0	0	0	0	0	0	0	0	0	0	0	0	0	0	0
1930	37147	Pitt, North Carolina	Pitt	North Carolina	35.59535426	-77.37353178	277.224412166204	180742	651.97	0	0	0	0	0	0	0	0	0	0	0	0	0	0	0	0	0	0	0	0	0	0	0	0	0	0	0	0	0	0	0	0	0	0	0	0	0	0	0	0
1931	37149	Polk, North Carolina	Polk	North Carolina	35.27820615	-82.16812354	87.152529542874	20724	237.79	0	0	0	0	0	0	0	0	0	0	0	0	0	0	0	0	0	0	0	0	0	0	0	0	0	0	0	0	0	0	0	0	0	0	0	0	0	0	0	0
1932	37151	Randolph, North Carolina	Randolph	North Carolina	35.71015088	-79.80570339	183.59530746818	143667	782.52	0	0	0	0	0	0	0	0	0	0	0	0	0	0	0	0	0	0	0	0	0	0	0	0	0	0	0	0	0	0	0	0	0	0	0	0	0	0	0	0
1933	37153	Richmond, North Carolina	Richmond	North Carolina	35.00417719	-79.74491009	94.6118779283272	44829	473.82	0	0	0	0	0	0	0	0	0	0	0	0	0	0	0	0	0	0	0	0	0	0	0	0	0	0	0	0	0	0	0	0	0	0	0	0	0	0	0	0
1934	37155	Robeson, North Carolina	Robeson	North Carolina	34.64244496	-79.1025053	137.612987505531	130625	949.22	0	0	0	0	0	0	0	0	0	0	0	0	0	0	0	0	0	0	0	0	0	0	0	0	0	0	0	0	0	0	0	0	0	0	0	0	0	0	0	0
1935	37157	Rockingham, North Carolina	Rockingham	North Carolina	36.39593137	-79.77504841	160.922995314296	91010	565.55	0	0	0	0	0	0	0	0	0	0	0	0	0	0	0	0	0	0	0	0	0	0	0	0	0	0	0	0	0	0	0	0	0	0	0	0	0	0	0	0
1936	37159	Rowan, North Carolina	Rowan	North Carolina	35.64003916	-80.52446628	277.857519995307	142088	511.37	0	0	0	0	0	0	0	0	0	0	0	0	0	0	0	0	0	0	0	0	0	0	0	0	0	0	0	0	0	0	0	0	0	0	0	0	0	0	0	0
1937	37161	Rutherford, North Carolina	Rutherford	North Carolina	35.40114178	-81.92112099	118.814145174156	67029	564.15	0	0	0	0	0	0	0	0	0	0	0	0	0	0	0	0	0	0	0	0	0	0	0	0	0	0	0	0	0	0	0	0	0	0	0	0	0	0	0	0
1938	37163	Sampson, North Carolina	Sampson	North Carolina	34.98820368	-78.36914061	67.2470732688359	63531	944.74	0	0	0	0	0	0	0	0	0	0	0	0	0	0	0	0	0	0	0	0	0	0	0	0	0	0	0	0	0	0	0	0	0	0	0	0	0	0	0	0
1939	37165	Scotland, North Carolina	Scotland	North Carolina	34.8386299	-79.4757978	109.21778948689	34823	318.84	0	0	0	0	0	0	0	0	0	0	0	0	0	0	0	0	0	0	0	0	0	0	0	0	0	0	0	0	0	0	0	0	0	0	0	0	0	0	0	0
1940	37167	Stanly, North Carolina	Stanly	North Carolina	35.31647813	-80.25093221	158.966311473335	62806	395.09	0	0	0	0	0	0	0	0	0	0	0	0	0	0	0	0	0	0	0	0	0	0	0	0	0	0	0	0	0	0	0	0	0	0	0	0	0	0	0	0
1941	37169	Stokes, North Carolina	Stokes	North Carolina	36.4017975	-80.23893369	101.57064563561	45591	448.86	0	0	0	0	0	0	0	0	0	0	0	0	0	0	0	0	0	0	0	0	0	0	0	0	0	0	0	0	0	0	0	0	0	0	0	0	0	0	0	0
1942	37171	Surry, North Carolina	Surry	North Carolina	36.41689489	-80.69102283	134.887348027886	71783	532.17	0	0	0	0	0	0	0	0	0	0	0	0	0	0	0	0	0	0	0	0	0	0	0	0	0	0	0	0	0	0	0	0	0	0	0	0	0	0	0	0
1943	37173	Swain, North Carolina	Swain	North Carolina	35.48665845	-83.48748932	27.0284090909091	14271	528	0	0	0	0	0	0	0	0	0	0	0	0	0	0	0	0	0	0	0	0	0	0	0	0	0	0	0	0	0	0	0	0	0	0	0	0	0	0	0	0
1944	37175	Transylvania, North Carolina	Transylvania	North Carolina	35.20383864	-82.79638423	90.8382426756136	34385	378.53	0	0	0	0	0	0	0	0	0	0	0	0	0	0	0	0	0	0	0	0	0	0	0	0	0	0	0	0	0	0	0	0	0	0	0	0	0	0	0	0
1945	37177	Tyrrell, North Carolina	Tyrrell	North Carolina	35.87147226	-76.17055253	10.3231113281752	4016	389.03	0	0	0	0	0	0	0	0	0	0	0	0	0	0	0	0	0	0	0	0	0	0	0	0	0	0	0	0	0	0	0	0	0	0	0	0	0	0	0	0
1946	37179	Union, North Carolina	Union	North Carolina	34.98960527	-80.52955873	379.812199138586	239859	631.52	0	0	0	0	0	0	0	0	0	0	0	0	0	0	0	0	0	0	0	0	0	0	0	0	0	0	0	0	0	0	0	0	0	0	0	0	0	0	0	0
1947	37181	Vance, North Carolina	Vance	North Carolina	36.36880673	-78.40670845	175.66661407384	44535	253.52	0	0	0	0	0	0	0	0	0	0	0	0	0	0	0	0	0	0	0	0	0	0	0	0	0	0	0	0	0	0	0	0	0	0	0	0	0	0	0	0
1948	37183	Wake, North Carolina	Wake	North Carolina	35.78879266	-78.65249174	1331.09959052705	1111761	835.22	0	0	0	0	0	0	0	0	0	0	0	0	0	0	0	0	0	0	0	0	0	0	0	0	0	0	0	0	0	0	0	0	0	0	0	0	0	0	0	1
1949	37185	Warren, North Carolina	Warren	North Carolina	36.39728256	-78.10652228	46.0509732530458	19731	428.46	0	0	0	0	0	0	0	0	0	0	0	0	0	0	0	0	0	0	0	0	0	0	0	0	0	0	0	0	0	0	0	0	0	0	0	0	0	0	0	0
1950	37187	Washington, North Carolina	Washington	North Carolina	35.83810081	-76.57299037	33.2634360727315	11580	348.13	0	0	0	0	0	0	0	0	0	0	0	0	0	0	0	0	0	0	0	0	0	0	0	0	0	0	0	0	0	0	0	0	0	0	0	0	0	0	0	0
1951	37189	Watauga, North Carolina	Watauga	North Carolina	36.23103603	-81.70033724	179.731891476836	56177	312.56	0	0	0	0	0	0	0	0	0	0	0	0	0	0	0	0	0	0	0	0	0	0	0	0	0	0	0	0	0	0	0	0	0	0	0	0	0	0	0	0
1952	37191	Wayne, North Carolina	Wayne	North Carolina	35.36438125	-78.00027268	222.623804444123	123131	553.09	0	0	0	0	0	0	0	0	0	0	0	0	0	0	0	0	0	0	0	0	0	0	0	0	0	0	0	0	0	0	0	0	0	0	0	0	0	0	0	0
1953	37193	Wilkes, North Carolina	Wilkes	North Carolina	36.2084135	-81.16232895	90.6984143819271	68412	754.28	0	0	0	0	0	0	0	0	0	0	0	0	0	0	0	0	0	0	0	0	0	0	0	0	0	0	0	0	0	0	0	0	0	0	0	0	0	0	0	0
1954	37195	Wilson, North Carolina	Wilson	North Carolina	35.70625477	-77.917978	222.18268734552	81801	368.17	0	0	0	0	0	0	0	0	0	0	0	0	0	0	0	0	0	0	0	0	0	0	0	0	0	0	0	0	0	0	0	0	0	0	0	0	0	0	0	0
1955	37197	Yadkin, North Carolina	Yadkin	North Carolina	36.16222629	-80.66239436	112.495893438461	37667	334.83	0	0	0	0	0	0	0	0	0	0	0	0	0	0	0	0	0	0	0	0	0	0	0	0	0	0	0	0	0	0	0	0	0	0	0	0	0	0	0	0
1956	37199	Yancey, North Carolina	Yancey	North Carolina	35.90079156	-82.31237181	57.8023032629559	18069	312.6	0	0	0	0	0	0	0	0	0	0	0	0	0	0	0	0	0	0	0	0	0	0	0	0	0	0	0	0	0	0	0	0	0	0	0	0	0	0	0	0
1957	38001	Adams, North Dakota	Adams	North Dakota	46.09686891	-102.5285397	2.2437779712845	2216	987.62	0	0	0	0	0	0	0	0	0	0	0	0	0	0	0	0	0	0	0	0	0	0	0	0	0	0	0	0	0	0	0	0	0	0	0	0	0	0	0	0
1958	38003	Barnes, North Dakota	Barnes	North Dakota	46.93579637	-98.06605978	6.98266903556703	10415	1491.55	0	0	0	0	0	0	0	0	0	0	0	0	0	0	0	0	0	0	0	0	0	0	0	0	0	0	0	0	0	0	0	0	0	0	0	0	0	0	0	0
1959	38005	Benson, North Dakota	Benson	North Dakota	48.0683985	-99.35916363	4.91967365396663	6832	1388.71	0	0	0	0	0	0	0	0	0	0	0	0	0	0	0	0	0	0	0	0	0	0	0	0	0	0	0	0	0	0	0	0	0	0	0	0	0	0	0	0
1960	38007	Billings, North Dakota	Billings	North Dakota	47.02366884	-103.3762965	0.807764286025156	928	1148.85	0	0	0	0	0	0	0	0	0	0	0	0	0	0	0	0	0	0	0	0	0	0	0	0	0	0	0	0	0	0	0	0	0	0	0	0	0	0	0	0
1961	38009	Bottineau, North Dakota	Bottineau	North Dakota	48.79106111	-100.8378166	3.76523896860503	6282	1668.42	0	0	0	0	0	0	0	0	0	0	0	0	0	0	0	0	0	0	0	0	0	0	0	0	0	0	0	0	0	0	0	0	0	0	0	0	0	0	0	0
1962	38011	Bowman, North Dakota	Bowman	North Dakota	46.11285362	-103.5203343	2.60283523123402	3024	1161.81	0	0	0	0	0	0	0	0	0	0	0	0	0	0	0	0	0	0	0	0	0	0	0	0	0	0	0	0	0	0	0	0	0	0	0	0	0	0	0	0
1963	38013	Burke, North Dakota	Burke	North Dakota	48.79094471	-102.5182117	1.91650733528458	2115	1103.57	0	0	0	0	0	0	0	0	0	0	0	0	0	0	0	0	0	0	0	0	0	0	0	0	0	0	0	0	0	0	0	0	0	0	0	0	0	0	0	0
1964	38015	Burleigh, North Dakota	Burleigh	North Dakota	46.97847375	-100.4645214	58.5710348206903	95626	1632.65	0	0	0	0	0	0	0	0	0	0	0	0	0	0	0	0	0	0	0	0	0	0	0	0	0	0	0	0	0	0	0	0	0	0	0	0	0	0	0	0
1965	38017	Cass, North Dakota	Cass	North Dakota	46.93201724	-97.2444719	103.076025247317	181923	1764.94	0	0	0	0	0	0	0	0	0	0	0	0	0	0	0	0	0	0	0	0	0	0	0	0	0	0	0	0	0	0	0	0	0	0	0	0	0	0	0	0
1966	38019	Cavalier, North Dakota	Cavalier	North Dakota	48.77286211	-98.46685243	2.52695214105793	3762	1488.75	0	0	0	0	0	0	0	0	0	0	0	0	0	0	0	0	0	0	0	0	0	0	0	0	0	0	0	0	0	0	0	0	0	0	0	0	0	0	0	0
1967	38021	Dickey, North Dakota	Dickey	North Dakota	46.11017712	-98.5049008	4.30590294042264	4872	1131.47	0	0	0	0	0	0	0	0	0	0	0	0	0	0	0	0	0	0	0	0	0	0	0	0	0	0	0	0	0	0	0	0	0	0	0	0	0	0	0	0
1968	38023	Divide, North Dakota	Divide	North Dakota	48.8149387	-103.4873611	1.79569952172844	2264	1260.79	0	0	0	0	0	0	0	0	0	0	0	0	0	0	0	0	0	0	0	0	0	0	0	0	0	0	0	0	0	0	0	0	0	0	0	0	0	0	0	0
1969	38025	Dunn, North Dakota	Dunn	North Dakota	47.35423935	-102.6160468	2.20268265238043	4424	2008.46	0	0	0	0	0	0	0	0	0	0	0	0	0	0	0	0	0	0	0	0	0	0	0	0	0	0	0	0	0	0	0	0	0	0	0	0	0	0	0	0
1970	38027	Eddy, North Dakota	Eddy	North Dakota	47.71701474	-98.90432337	3.62917942777346	2287	630.17	0	0	0	0	0	0	0	0	0	0	0	0	0	0	0	0	0	0	0	0	0	0	0	0	0	0	0	0	0	0	0	0	0	0	0	0	0	0	0	0
1971	38029	Emmons, North Dakota	Emmons	North Dakota	46.28398398	-100.2389766	2.14574657547851	3241	1510.43	0	0	0	0	0	0	0	0	0	0	0	0	0	0	0	0	0	0	0	0	0	0	0	0	0	0	0	0	0	0	0	0	0	0	0	0	0	0	0	0
1972	38031	Foster, North Dakota	Foster	North Dakota	47.4571084	-98.88279923	5.05153827995908	3210	635.45	0	0	0	0	0	0	0	0	0	0	0	0	0	0	0	0	0	0	0	0	0	0	0	0	0	0	0	0	0	0	0	0	0	0	0	0	0	0	0	0
1973	38033	Golden Valley, North Dakota	Golden Valley	North Dakota	46.94022281	-103.8465421	1.75960990817254	1761	1000.79	0	0	0	0	0	0	0	0	0	0	0	0	0	0	0	0	0	0	0	0	0	0	0	0	0	0	0	0	0	0	0	0	0	0	0	0	0	0	0	0
1974	38035	Grand Forks, North Dakota	Grand Forks	North Dakota	47.92093639	-97.45450447	48.3514111864548	69451	1436.38	0	0	0	0	0	0	0	0	0	0	0	0	0	0	0	0	0	0	0	0	0	0	0	0	0	0	0	0	0	0	0	0	0	0	0	0	0	0	0	0
1975	38037	Grant, North Dakota	Grant	North Dakota	46.35821257	-101.6390013	1.37058958255482	2274	1659.14	0	0	0	0	0	0	0	0	0	0	0	0	0	0	0	0	0	0	0	0	0	0	0	0	0	0	0	0	0	0	0	0	0	0	0	0	0	0	0	0
1976	38039	Griggs, North Dakota	Griggs	North Dakota	47.45785838	-98.23850925	3.14752895698424	2231	708.81	0	0	0	0	0	0	0	0	0	0	0	0	0	0	0	0	0	0	0	0	0	0	0	0	0	0	0	0	0	0	0	0	0	0	0	0	0	0	0	0
1977	38041	Hettinger, North Dakota	Hettinger	North Dakota	46.43375068	-102.4632417	2.20716821819081	2499	1132.22	0	0	0	0	0	0	0	0	0	0	0	0	0	0	0	0	0	0	0	0	0	0	0	0	0	0	0	0	0	0	0	0	0	0	0	0	0	0	0	0
1978	38043	Kidder, North Dakota	Kidder	North Dakota	46.97830064	-99.77507857	1.8354191490464	2480	1351.19	0	0	0	0	0	0	0	0	0	0	0	0	0	0	0	0	0	0	0	0	0	0	0	0	0	0	0	0	0	0	0	0	0	0	0	0	0	0	0	0
1979	38045	LaMoure, North Dakota	LaMoure	North Dakota	46.45681054	-98.53542355	3.53072586697384	4046	1145.94	0	0	0	0	0	0	0	0	0	0	0	0	0	0	0	0	0	0	0	0	0	0	0	0	0	0	0	0	0	0	0	0	0	0	0	0	0	0	0	0
1980	38047	Logan, North Dakota	Logan	North Dakota	46.45729487	-99.47719806	1.86337906166274	1850	992.82	0	0	0	0	0	0	0	0	0	0	0	0	0	0	0	0	0	0	0	0	0	0	0	0	0	0	0	0	0	0	0	0	0	0	0	0	0	0	0	0
1981	38049	McHenry, North Dakota	McHenry	North Dakota	48.23104458	-100.6324822	3.06571680140879	5745	1873.95	0	0	0	0	0	0	0	0	0	0	0	0	0	0	0	0	0	0	0	0	0	0	0	0	0	0	0	0	0	0	0	0	0	0	0	0	0	0	0	0
1982	38051	McIntosh, North Dakota	McIntosh	North Dakota	46.11182017	-99.44145858	2.56173504457645	2497	974.73	0	0	0	0	0	0	0	0	0	0	0	0	0	0	0	0	0	0	0	0	0	0	0	0	0	0	0	0	0	0	0	0	0	0	0	0	0	0	0	0
1983	38053	McKenzie, North Dakota	McKenzie	North Dakota	47.7413337	-103.395905	5.44284720612103	15024	2760.32	0	0	0	0	0	0	0	0	0	0	0	0	0	0	0	0	0	0	0	0	0	0	0	0	0	0	0	0	0	0	0	0	0	0	0	0	0	0	0	0
1984	38055	McLean, North Dakota	McLean	North Dakota	47.60766714	-101.3182418	4.47680588190707	9450	2110.88	0	0	0	0	0	0	0	0	0	0	0	0	0	0	0	0	0	0	0	0	0	0	0	0	0	0	0	0	0	0	0	0	0	0	0	0	0	0	0	0
1985	38057	Mercer, North Dakota	Mercer	North Dakota	47.31213126	-101.8318399	7.84977372094807	8187	1042.96	0	0	0	0	0	0	0	0	0	0	0	0	0	0	0	0	0	0	0	0	0	0	0	0	0	0	0	0	0	0	0	0	0	0	0	0	0	0	0	0
1986	38059	Morton, North Dakota	Morton	North Dakota	46.71681782	-101.2822377	16.2822449604676	31364	1926.27	0	0	0	0	0	0	0	0	0	0	0	0	0	0	0	0	0	0	0	0	0	0	0	0	0	0	0	0	0	0	0	0	0	0	0	0	0	0	0	0
1987	38061	Mountrail, North Dakota	Mountrail	North Dakota	48.20197971	-102.3555315	5.77713252616008	10545	1825.3	0	0	0	0	0	0	0	0	0	0	0	0	0	0	0	0	0	0	0	0	0	0	0	0	0	0	0	0	0	0	0	0	0	0	0	0	0	0	0	0
1988	38063	Nelson, North Dakota	Nelson	North Dakota	47.9226426	-98.19038437	2.93245872251138	2879	981.77	0	0	0	0	0	0	0	0	0	0	0	0	0	0	0	0	0	0	0	0	0	0	0	0	0	0	0	0	0	0	0	0	0	0	0	0	0	0	0	0
1989	38065	Oliver, North Dakota	Oliver	North Dakota	47.11530482	-101.3406158	2.71138115735422	1959	722.51	0	0	0	0	0	0	0	0	0	0	0	0	0	0	0	0	0	0	0	0	0	0	0	0	0	0	0	0	0	0	0	0	0	0	0	0	0	0	0	0
1990	38067	Pembina, North Dakota	Pembina	North Dakota	48.76623521	-97.5523809	6.07943219301147	6801	1118.69	0	0	0	0	0	0	0	0	0	0	0	0	0	0	0	0	0	0	0	0	0	0	0	0	0	0	0	0	0	0	0	0	0	0	0	0	0	0	0	0
1991	38069	Pierce, North Dakota	Pierce	North Dakota	48.24977025	-99.96407787	3.90241507952091	3975	1018.6	0	0	0	0	0	0	0	0	0	0	0	0	0	0	0	0	0	0	0	0	0	0	0	0	0	0	0	0	0	0	0	0	0	0	0	0	0	0	0	0
1992	38071	Ramsey, North Dakota	Ramsey	North Dakota	48.26886249	-98.72223879	9.70552302312845	11519	1186.85	0	0	0	0	0	0	0	0	0	0	0	0	0	0	0	0	0	0	0	0	0	0	0	0	0	0	0	0	0	0	0	0	0	0	0	0	0	0	0	0
1993	38073	Ransom, North Dakota	Ransom	North Dakota	46.45621782	-97.65742504	6.05083723734867	5218	862.36	0	0	0	0	0	0	0	0	0	0	0	0	0	0	0	0	0	0	0	0	0	0	0	0	0	0	0	0	0	0	0	0	0	0	0	0	0	0	0	0
1994	38075	Renville, North Dakota	Renville	North Dakota	48.71982533	-101.6603912	2.6532124736332	2327	877.05	0	0	0	0	0	0	0	0	0	0	0	0	0	0	0	0	0	0	0	0	0	0	0	0	0	0	0	0	0	0	0	0	0	0	0	0	0	0	0	0
1995	38077	Richland, North Dakota	Richland	North Dakota	46.26440649	-96.94852979	11.2670464834445	16177	1435.78	0	0	0	0	0	0	0	0	0	0	0	0	0	0	0	0	0	0	0	0	0	0	0	0	0	0	0	0	0	0	0	0	0	0	0	0	0	0	0	0
1996	38079	Rolette, North Dakota	Rolette	North Dakota	48.77245354	-99.84097493	15.6973911502857	14176	903.08	0	0	0	0	0	0	0	0	0	0	0	0	0	0	0	0	0	0	0	0	0	0	0	0	0	0	0	0	0	0	0	0	0	0	0	0	0	0	0	0
1997	38081	Sargent, North Dakota	Sargent	North Dakota	46.10830372	-97.63217159	4.54042468928725	3898	858.51	0	0	0	0	0	0	0	0	0	0	0	0	0	0	0	0	0	0	0	0	0	0	0	0	0	0	0	0	0	0	0	0	0	0	0	0	0	0	0	0
1998	38083	Sheridan, North Dakota	Sheridan	North Dakota	47.57700669	-100.3426391	1.35235196116744	1315	972.38	0	0	0	0	0	0	0	0	0	0	0	0	0	0	0	0	0	0	0	0	0	0	0	0	0	0	0	0	0	0	0	0	0	0	0	0	0	0	0	0
1999	38085	Sioux, North Dakota	Sioux	North Dakota	46.11323337	-101.0440149	3.86622672723451	4230	1094.09	0	0	0	0	0	0	0	0	0	0	0	0	0	0	0	0	0	0	0	0	0	0	0	0	0	0	0	0	0	0	0	0	0	0	0	0	0	0	0	0
[truncated: 1,188 more rows]
[truncated: 79 more columns]
